# Supplementary material for: Genomic Exploration of a Chitinolytic Streptomyces albogriseolus PMB5 Strain from European mantis (Mantis religiosa)
Source: Curr Issues Mol Biol. 2024 Aug 24;46(9):9359–75. doi: 10.3390/cimb46090554 (PMC11430731; doi:10.3390/cimb46090554)
Supplement: Supplementary file 1 [file cimb-46-00554-s001.zip]

Archive with 1 entries (1 files):
- cimb-3147132-supplementary.xls
