# Supplementary material for: Genomic Exploration of a Chitinolytic Streptomyces albogriseolus PMB5 Strain from European mantis (Mantis religiosa)
Source: Curr Issues Mol Biol. 2024 Aug 24;46(9):9359–75. doi: 10.3390/cimb46090554 (PMC11430731; doi:10.3390/cimb46090554)
Supplement: Supplementary file 1 [file cimb-46-00554-s001.zip › cimb-3147132-supplementary.xls]

## Sheet: Sheet1
contig_id	feature_id	type	location	start	stop	strand	function	aliases	figfam	evidence_codes	nucleotide_sequence	aa_sequence
CP151652	fig|1887.15.peg.1	peg	CP151652_430_618	430	618	+	hypothetical protein	locus|AAEO51_00005,protein_id|PRJNA1099411:AAEO51_00005			atgtggagtgctcaggacgtggcgcgggatcaggtccggcgtcaggcggatggcctggacgtcgccgccgttgcggaaaaggtggcggaggccgctgtccgtgagcgggagaccgcggagcagttgagggggaacggttccttctacgcgttcgagatgaaccgggagcggttggctgccatctggtga	MWSAQDVARDQVRRQADGLDVAAVAEKVAEAAVRERETAEQLRGNGSFYAFEMNRERLAAIW
CP151652	fig|1887.15.peg.2	peg	CP151652_815_961	815	961	+	hypothetical protein	locus|AAEO51_00010,protein_id|PRJNA1099411:AAEO51_00010			ttgtccgccgcgtccagtcggctggtccagacggtggccggccgggcggggctgcgcccctgtgaggtcctggcccagctcgccgagcggatcgtggtgggcgaggacggcacggtgtccgtcccgcccttcacatcgtcctggtga	MSAASSRLVQTVAGRAGLRPCEVLAQLAERIVVGEDGTVSVPPFTSSW
CP151652	fig|1887.15.peg.3	peg	CP151652_1034_1591	1034	1591	+	hypothetical protein	locus|AAEO51_00015,protein_id|PRJNA1099411:AAEO51_00015			atgcttgtgggtgattcggttgcctttccggttcttcgtacaggggatgcggaaacggccttggcagtggcctgtgcactcgtctgctgcagcagttctccggacagatcagtcttcgtcgatgccgaactgacgtgtgttatcgaggtcatgaaggcccgtgacatgtttccggagtcgttctacacgtcggggaatgtctttctacgtgccgaggagttgccccagggtcctgaggagctggcgcggctgctgccggtgacgttcagtgcagagaccgatgaacgtgcctgcgggacggtgcttctgctgggcggcgccaggtgtgggcagctcgcatggatgggcgtgcgctggccggccgtgcatgagctcggcctcggaccggagtgggctcgt…	MLVGDSVAFPVLRTGDAETALAVACALVCCSSSPDRSVFVDAELTCVIEVMKARDMFPESFYTSGNVFLRAEELPQGPEELARLLPVTFSAETDERACGTVLLLGGARCGQLAWMGVRWPAVHELGLGPEWARTGVQACFNSTAEGEPAVGHTVLVHVRRGEDERAGHLAWQVGQTLIGPEEEGW
CP151652	fig|1887.15.peg.4	peg	CP151652_1670_4351	1670	4351	+	putative helicase	locus|AAEO51_00020,protein_id|PRJNA1099411:AAEO51_00020	FIG00946155	ff	atgctcggtgtttcgctccatgagcatcaggtagcgcagaaagcggctttccgtcggtgggtgggattccctgtaagatcatctgtaccgtcggagggggcgcggggcacgatcgtgtccgcgaccgggtcgggcaagacgatcacggcggctgcgtgcgcgctggagtgttttccgggcgggcggatcctggtgaccgtgccaactctggacctgctcgcgcagaccgctcaggcgtggcggctggtgggccaccgctccccgatggtggcggtgtgctcgctggagaaggacgaggtcctggagcggctcggggtgcgcaccaccaccaatgcggtccagctcgccctgtgggccgggagcgggtccgtcgtcgtgttcgccacatacgcctccctg…	MLGVSLHEHQVAQKAAFRRWVGFPVRSSVPSEGARGTIVSATGSGKTITAAACALECFPGGRILVTVPTLDLLAQTAQAWRLVGHRSPMVAVCSLEKDEVLERLGVRTTTNAVQLALWAGSGSVVVFATYASLVDREDFDALGGQRKVRGPLEAALAGGERLYGQRMAGFDLAIVDEAHGTAGDLGRPWAAIHDNQRIPADFRLYLTATPRILAAPRPQKGAEGQEAEIASMADDPEGTYGAWLAELGLSEAIERGILAGFEIDVLEIRDPSPVLGESEEAQRGRRLALLQTALLEHAAAYNLRTVMTFHQKVEEAAAFAEKLPETAAELYGIDASEEDLAAADRLPASSIGAGFYELEAGRHVPPDRVWSAWLCGDHLVTERREVLRQFAGGIDAAGR…
CP151652	fig|1887.15.peg.5	peg	CP151652_4550_4299	4550	4299	-	DUF5958 family protein	locus|AAEO51_00025,protein_id|PRJNA1099411:AAEO51_00025			atgaacgaacgcgacgttctgctcaacgagctggcgcagggaccgcgcccgatgtcccagggcatcggatggttcgacagcctcggccaggaacagcagtccgaggtgctgctgttcctgcgccatcactgcgcccaggcgcgtgctgtcgccgaggacgcgccggagagcatccgccgcgccggactgcgcccgagcgtcacgcccattccattccctgcttgtgcagcgaggtcagctgttcctgggtga	MNERDVLLNELAQGPRPMSQGIGWFDSLGQEQQSEVLLFLRHHCAQARAVAEDAPESIRRAGLRPSVTPIPFPACAARSAVPG
CP151652	fig|1887.15.peg.6	peg	CP151652_5044_4547	5044	4547	-	hypothetical protein	locus|AAEO51_00030,protein_id|PRJNA1099411:AAEO51_00030			atgacctccaggccccgccagcccaaggacagcctcgccgactggctgctcatccggccggagatctcctggccatcccggcgcggcgcatcccctgtccctgcagcgccagccggcgaccgcttccgaaacttcttcacggcaacgcgaagcgaacgtgacagcgagaaaaccgcacgggtcctggccgccctcgacacccccttcaccgacgccgagcagagcaggccgctgaccttcgccctgatggcgaagcggcagcggatcatgctggaccagaaccttgccggtttccgcacgataccggcctccgaaaggcggacaggagcgctacggccttgcgcccgatacgcaggcgcagttcgaacactgcctgtccgagagcactcaaccggatct…	MTSRPRQPKDSLADWLLIRPEISWPSRRGASPVPAAPAGDRFRNFFTATRSERDSEKTARVLAALDTPFTDAEQSRPLTFALMAKRQRIMLDQNLAGFRTIPASERRTGALRPCARYAGAVRTLPVREHSTGSAPPVTRRPDLDILFFHPLQDGNARAVTHGRQT
CP151652	fig|1887.15.peg.7	peg	CP151652_5398_5102	5398	5102	-	hypothetical protein	locus|AAEO51_00035,protein_id|PRJNA1099411:AAEO51_00035			gtggaggcccttcgggaatggcgcggctggctggaagacctggcggagcgcttcgcggacctgactcctccgggaaacaccccggcgacctcgacggaccactggtactgggagcgcgcgtgcacccgcctggtcacggcggtggccgaccgcacccagccccagagcggctggtacgggcactgcaagcaagtcctccgatggttcctcgcccacagcggcatcgacgagggccaggcccaggcgatcgtcgagaacgcggccggcggccggtccggcagactggatcacacctga	MEALREWRGWLEDLAERFADLTPPGNTPATSTDHWYWERACTRLVTAVADRTQPQSGWYGHCKQVLRWFLAHSGIDEGQAQAIVENAAGGRSGRLDHT
CP151652	fig|1887.15.peg.8	peg	CP151652_8060_6009	8060	6009	-	Phospholipase C	locus|AAEO51_00040,protein_id|PRJNA1099411:AAEO51_00040	FIG01317699	ff	atgcccgaagccaaccggcgccgtttcctccaactcgcgggcgccaccacggccttcagcgccctgtccgccagcatccagcgcgccgcggccctgccggccaaccaccgcaccgggtcgatcgaggacgtcgagcacatcgtcgtcctcatgcaggagaaccgctccttcgaccactacttcggcaccctgagaggcgtccgcggcttcggcgacccccgcccggtcaccctcggcaacggcaaaccggtctggcaccaggagaaggacggcacggaactgctgcccttccacccggacgccgacgacctcggcatgcagttcctggagggcctgccgcactcctggcccgacggccagcaggcctacaacggcggcacatacgaccggtgggtgccc…	MPEANRRRFLQLAGATTAFSALSASIQRAAALPANHRTGSIEDVEHIVVLMQENRSFDHYFGTLRGVRGFGDPRPVTLGNGKPVWHQEKDGTELLPFHPDADDLGMQFLEGLPHSWPDGQQAYNGGTYDRWVPAKGTTTMAYLTREDIPFHFALADAFTVCDAYHCSFIGSTDPNRYYMWSGCTGNDGTGGGPVLDNAELGYGWTTYPERLEQAGISWKIYQDIGDGLDAAGSWGWIQDAYRGNYGDNSLLYFDTYRNAQPGDPWYDKARTGTDVKNGDGYFDHLRADVKAGKLPQISWIAAPEAFSEHSNWPSNYGAWYIAQVLDALTSNPDVWSKTALFITYDENDGFFDHVVPPLPPKDTSRGLSTADVTPDLFPGDGRRTAGPYGLGPRVPMLVV…
CP151652	fig|1887.15.peg.9	peg	CP151652_8788_8381	8788	8381	-	hypothetical protein	locus|AAEO51_00045,protein_id|PRJNA1099411:AAEO51_00045			gtgtctcttcgctacttcaatcagaccggctggaccgcgatcttcagcggcaccgacaccgaaatcggccgcatggtgcgtgtagagggctgggaccaggcgaccgggacggctctggtcgtcgatcccaagcgcggcgcactgcgtccggtgacggactacgaggacttctcccatctggagcgagccgaccaggtcgtggccgcggtgcctggtggagggtggcaggtgcactggaaggacgagggtccagggggaacgccgctgacggaacaggtgctggcctggctcatcacgtcgcaggggcgggcgacggccatcacggtcgatgcccaggggcatgttgaggatgccgatggcgccgacgccttcatcccgccaggcaaggacccggacccg…	MSLRYFNQTGWTAIFSGTDTEIGRMVRVEGWDQATGTALVVDPKRGALRPVTDYEDFSHLERADQVVAAVPGGGWQVHWKDEGPGGTPLTEQVLAWLITSQGRATAITVDAQGHVEDADGADAFIPPGKDPDPAG
CP151652	fig|1887.15.peg.10	peg	CP151652_10209_10316	10209	10316	+	keywimysin-related RiPP	locus|AAEO51_00055,protein_id|PRJNA1099411:AAEO51_00055			atggcttacgagcgtcccactctcaccaaggtcggcggcttccagaaggtcacgggcctggccgggacgggcagccccgacctgctgggcggccacagcctgctctga	MAYERPTLTKVGGFQKVTGLAGTGSPDLLGGHSLL
CP151652	fig|1887.15.peg.11	peg	CP151652_10468_12339	10468	12339	+	Asparagine synthetase [glutamine-hydrolyzing] (EC 6.3.5.4)	locus|AAEO51_00060,protein_id|PRJNA1099411:AAEO51_00060	FIG00035175	idu(6);Glutamate_and_Aspartate_uptake_in_Bacteria idu(6);Glutamine,_Glutamate,_Aspartate_and_Asparagine_Biosynthesis	atggtgaccggcccgtcgtccaccgcccaggcctgctggttcctggtcttcccggacaccgatgccgtcgcggccctcgccgcgcgggcccggccgtgcgcgacccgggagattgcgcatccgtcgggacggccctggctgatcggccgctggcccgaccacgccctgacgtcggtggcgtgcgggcccgcccggctggccgtgctcggacagcacgcggtgaccgaggaggaagcggcacacgcggcctgcgccggatcgctcgaggccgccgacgcgtacgcgagcagatgggccggcagccaccacctgatcgccagtctcgacggcaggacgctggtccgcggcaccgtcaccggcatccgcagcgtcttcgccgcccaggtgcccggcacccac…	MVTGPSSTAQACWFLVFPDTDAVAALAARARPCATREIAHPSGRPWLIGRWPDHALTSVACGPARLAVLGQHAVTEEEAAHAACAGSLEAADAYASRWAGSHHLIASLDGRTLVRGTVTGIRSVFAAQVPGTHGAHLVCDRADVLADMAGADLDEARLAVHLLSPGILHPLTTQTVWRGVDVVPGDRRVLLDRDGRLRTSRCWSPPPAELPLAEGARLVRERLADAVAARITGRELVSADLGGVDSTAVVATAARTGAKTVAYTAAVHDVLGDDVAHARRTVESLDAVEHHVVPAAAVPLTFDRVDALDDDLDTPSLYAVNRHRRMYIIERAAERGSPVHLSGMGGDELFSGASAHVHGLLARHPRTAWRLARGFTSRHRWSRRTAIAQLLDRRPYGSW…
CP151652	fig|1887.15.peg.12	peg	CP151652_12336_12593	12336	12593	+	lasso peptide biosynthesis PqqD family chaperone	locus|AAEO51_00065,protein_id|PRJNA1099411:AAEO51_00065			atgacgatgaccctgcgccccggagtggtgacggccgacaccgagtacggcatggcgctgctcgaccagaacagcggcgagtacttcaccctcaaccccaccgccgcgctcatcgtacggaccgtgctggacggcacgagcaggcagcaggcggtgacgacgctcaccgaccggtacgacgtgcccgccgagcaggtcgaggaggacatcacccgcatccttgaggaactgcgcgccgcaaggctcctggccgcctga	MTMTLRPGVVTADTEYGMALLDQNSGEYFTLNPTAALIVRTVLDGTSRQQAVTTLTDRYDVPAEQVEEDITRILEELRAARLLAA
CP151652	fig|1887.15.peg.13	peg	CP151652_12710_13126	12710	13126	+	FIG00665370: hypothetical protein	locus|AAEO51_00070,protein_id|PRJNA1099411:AAEO51_00070	FIG00665363	ff	gtgtccacctcgcaagtcgtcccccacgacccccggtcgatgcccctcggtccgcggctggtgacccggctggccgtcggctgcgcccacctcctcgcccggcagccccccgcccgcatccgcacggtcctgctgcggctgcgccccggagcccggcccgcgaccctcgccgaggccgcccgggcacgggagaccgtcctcgccgtcagcctggccgccggcggccagcagggctgcctgccacgttccctggccaccgtactgctgtgccggctgcacggtcagtggccgacctggtgtgtcggcgtccgcacccagccgccgttcgccgcgcacgcctgggtggaggcggacggcgtcctggtcggcgaaggcgcacccgccgactacttccagcgg…	MSTSQVVPHDPRSMPLGPRLVTRLAVGCAHLLARQPPARIRTVLLRLRPGARPATLAEAARARETVLAVSLAAGGQQGCLPRSLATVLLCRLHGQWPTWCVGVRTQPPFAAHAWVEADGVLVGEGAPADYFQRFITVD
CP151652	fig|1887.15.peg.14	peg	CP151652_14298_14819	14298	14819	+	hypothetical protein	locus|AAEO51_00080,protein_id|PRJNA1099411:AAEO51_00080			atgcttccgtgcgtgaacactgaagacgactccactgcggccgccgtcaccttgcctgtcaacgtgcgcgatctactgccccaggatctgccggcgtgcacctggtcgggctcggacacccacctgcgccacgtagaacgggaactggcccgcgctgcggcgggtgaggtggactacctggctgtatgcactcctgcggatctgccggtggcgaaaggcggcgtcgactaccaagtctgcgagggagccgggaccctgtggcagctcgccgtgatgccggcgctgcagtcctgcggcttgggaacgctgctcgtccgagcagccgaacaacggatacgggaccgcgggctgcgcagggccgaactcgctgtagaggaggataatccccgggcgcgcgcc…	MLPCVNTEDDSTAAAVTLPVNVRDLLPQDLPACTWSGSDTHLRHVERELARAAAGEVDYLAVCTPADLPVAKGGVDYQVCEGAGTLWQLAVMPALQSCGLGTLLVRAAEQRIRDRGLRRAELAVEEDNPRARALYERLGYAAYGREPDAWDEEGPDGSIRRHETMCILMCKSL
CP151652	fig|1887.15.peg.15	peg	CP151652_15336_15899	15336	15899	+	hypothetical protein	locus|AAEO51_00085,protein_id|PRJNA1099411:AAEO51_00085			ttgacggcggagctacatcgcaccatcggattccgcggggcgtcggtcgtcgaaggagccgacggccgccgcatcggctgggaagtccaactgtccaccgtcgacgaacgcggcctgcgcgaggtacgggcccgcacaggcaaggccgcgaagaacggcatcaccccggcctggcacaccgaccaagtcgcctgctcccaacgtaacgacgcccaccggccccgcagcgaccgtctctccgcccatgtcgtcgcccgcaacggcgacctgcgcatcgtctccggcttccgcgcccgcggcttccggcactgcgacaccagcgccctccacccctgcccgaacggcatccggcgctgcggcaaggtccacgccacggtcaagccccgcgacgtcttctcc…	MTAELHRTIGFRGASVVEGADGRRIGWEVQLSTVDERGLREVRARTGKAAKNGITPAWHTDQVACSQRNDAHRPRSDRLSAHVVARNGDLRIVSGFRARGFRHCDTSALHPCPNGIRRCGKVHATVKPRDVFSDDMVRQTAAGTVVPIQFRAGTPVHRYWVTSANRDRLEDLNSDDTRLPQNVRPPP
CP151652	fig|1887.15.peg.16	peg	CP151652_16006_17379	16006	17379	+	hypothetical protein	locus|AAEO51_00090,protein_id|PRJNA1099411:AAEO51_00090			gtgattgtcgagctgtccccctgttttctgacctgggacgacgtggatcccgcccgtcatttcttcagcagcgcgtcggcgccgcaagtggtgcggtcgctcgggcccgccctgagggtgcccagccgtcccaacatccccttcggtgaccccgcgatgagtgcctggagctggggcgagggagagccctgggccaacgccatgtcgcacgcactcgccgagtactacggccgctggagcgtgggctggcgttgggcgcacgacgaaggcgacttcgacggaggccctgtcgggtactggtgctgcccgcgggactcgatcaccacaccccaggagacgctcgctcgtgtcgtggcggccctgtgcgagtggcgcgagtggctggcgagtctcgccagg…	MIVELSPCFLTWDDVDPARHFFSSASAPQVVRSLGPALRVPSRPNIPFGDPAMSAWSWGEGEPWANAMSHALAEYYGRWSVGWRWAHDEGDFDGGPVGYWCCPRDSITTPQETLARVVAALCEWREWLASLARWFDAYPLDLTAVEDQRILWERAARNLILQVTDRTGCGSGWHGHCRQVLTWFLSRWRVAPDLAQELVDEAVGGRLASWTDPAPVVVEDVAERLARSLRSDNGTRSVGPAPDHLEGWLAVRESVPWQEVLEDSRDDPVSPSRDGAAEDIRAFDGALDPARARGLLAALELLRADAARGACLDFELLQRWQQHVLGTSQPPPFRDLPAFAKAGRERYGIGPDTRARLDACLAESARQIERPRPLIARAARAYLDVCFFHPFDDGNARSA…
CP151652	fig|1887.15.peg.17	peg	CP151652_18823_18056	18823	18056	-	3-oxoacyl-[acyl-carrier protein] reductase (EC 1.1.1.100)	locus|AAEO51_00105,protein_id|PRJNA1099411:AAEO51_00105	FIG00621114	idu(18);CBSS-246196.1.peg.364 idu(18);Fatty_Acid_Biosynthesis_FASII	atgggtgcgctcacgggcaggacggcactggtgacgggaggcagccgcggcatcggccgggcgatcgccgagcggctcgccgctgacggcgccacggtggctgtgcattacggacgcaacgccgcggccgccgacgacgtcgtcgagggcatccgcgccaagggcggtaccgccttcacggtccacgccgagctgggggtcgagggggacgtggcgaccctctgggagagtttcgaccggcaggtacggcaacacgccaccggcaccggcctcgacatcctcgtgaacaacgccggcgtcaccccgcgcggcgagatcgacgagaccacggccgaggccttcgaggaggccgtcgccgtcaacatgcgcgcgccgttcttcctcacccagcaggggctg…	MGALTGRTALVTGGSRGIGRAIAERLAADGATVAVHYGRNAAAADDVVEGIRAKGGTAFTVHAELGVEGDVATLWESFDRQVRQHATGTGLDILVNNAGVTPRGEIDETTAEAFEEAVAVNMRAPFFLTQQGLKRLRDGGRIVNVSSGATRIALTDIIAYAMTKGAIDAFSLTLAKALGPRRITVNSVAPGIIDTDINASWLRGNEAAERSAAELSALGRVGRPEDVADVVAFLASDDARWVTGQVLDATGGSQL
CP151652	fig|1887.15.peg.18	peg	CP151652_18929_19540	18929	19540	+	Transcriptional regulator, TetR family	locus|AAEO51_00110,protein_id|PRJNA1099411:AAEO51_00110			atgacgacgacgaagcgcggccggccacgaggtttcgaccgtgacacggcactcgcgcaggccacttcgctgttctggcagcacggcttcgagggcacgtccatcgccgacctgacctccgcgatggggatctcgccgccgagcctctacgcggccttcggcgacaagcgcacgctcttcctcgaagtcgtcgagcggtacggcagcacgttcggcgccttcatggacaaggcgctcaccgaggagagcgacccgcgcaggggcttcgcgcggatgctggacgaggctgccctggcctataccgatcccgggcatcccgcgggctgcctggtcatcacagccgcgaccaactactccacacagaccgccgacatcgagcgggacctgcgtgaacgccga…	MTTTKRGRPRGFDRDTALAQATSLFWQHGFEGTSIADLTSAMGISPPSLYAAFGDKRTLFLEVVERYGSTFGAFMDKALTEESDPRRGFARMLDEAALAYTDPGHPAGCLVITAATNYSTQTADIERDLRERRRANVRSFETRLEDARSRGSLGQDTDTRALAVYFAAVVQGMSQQARDGATAQELRRVAELAMTVWPPSDAS
CP151652	fig|1887.15.peg.19	peg	CP151652_19757_20170	19757	20170	+	putative large secreted protein	locus|AAEO51_00115,protein_id|PRJNA1099411:AAEO51_00115			atgatggcgacacggctggtgcgccggtcgcacggccaggcccgccgggagatcattcttccgacgggcgccccgtcacccgcgtccatggacccgatcgtggccgcgggcgacatcaccggtgacgggaagaccgacttcctcgcccgggtcggcacggaactgtgggcgctgatcggataccacgaagccatcatcagcagtgcgacccggctgacggcaaccctctgggacgaacgggacatcgtcaccgtcggggacgtaacgggcgacggagtcgccgacctgatctaccggaccgacccggacgccatcctccgactgcgcaagggcatcaccaacgcttctggcagcggcgtcgatctgaactcgccggcttccggagccaactccgccgac…	MMATRLVRRSHGQARREIILPTGAPSPASMDPIVAAGDITGDGKTDFLARVGTELWALIGYHEAIISSATRLTATLWDERDIVTVGDVTGDGVADLIYRTDPDAILRLRKGITNASGSGVDLNSPASGANSADGTAS
CP151652	fig|1887.15.peg.20	peg	CP151652_20971_20330	20971	20330	-	putative peroxidase	locus|AAEO51_00120,protein_id|PRJNA1099411:AAEO51_00120	FIG01321495	ff	atgaccactgtccttctgtccctcagcgccctggcggctacctcggcgctgggcgcgcccgccgtgacggccgccccgcaggtcgccccggccgcggtgccggccggctgggagaagatcgacgacgccgccgaactggcgcggatatccgaggagtcgggtgacgcgcagaccgcgcgcaccgccgccgccccggagcccaccgcgctggccgtggaatcggcgaggaacaacaagttcgtcgccaccgagaagacgtacgccgccccgaacaccggcgccctgcgcgcccgttctgacgtctacggcggttcctgggaggggttcactttcgagtggatcggggaggagagcaccttcgccatgaagtcccaggctaacggcctctatgtggctgtc…	MTTVLLSLSALAATSALGAPAVTAAPQVAPAAVPAGWEKIDDAAELARISEESGDAQTARTAAAPEPTALAVESARNNKFVATEKTYAAPNTGALRARSDVYGGSWEGFTFEWIGEESTFAMKSQANGLYVAVEKNYTGASQNLLRARSTSAGGWERFVLYYNETLDRFAIQSELNGLFVAMENSYTGTLQYALRARSADVSGSWEEFNLYTI
CP151652	fig|1887.15.peg.21	peg	CP151652_21803_22207	21803	22207	+	hypothetical protein	locus|AAEO51_00125,protein_id|PRJNA1099411:AAEO51_00125			atgggcgtgaatgcggagcgggagtgctgggagctgcggtcgggagccggtgtggggccgttgcagttcgggatgtctccaaccgaggtcgcccaggcacttttggtccctggaccgcaggaacgggttggcggtccgtatgtgcaggaggacttcgcggacggggtgaaggcgttctacgacgcgggcacgctcgcctgtgtcgcgctggatgcggtcatcggtcctcaggtcttcctgtctggcttcccgctggccggaagcgatccggagcagggccagcagtttctgctggaccacgctgcggagcatgggaactgtttgctctacacgcctgatgactcgctttcctggctgatctcggggttctgttgcgctcgcagcaggtcggggcaacgc…	MGVNAERECWELRSGAGVGPLQFGMSPTEVAQALLVPGPQERVGGPYVQEDFADGVKAFYDAGTLACVALDAVIGPQVFLSGFPLAGSDPEQGQQFLLDHAAEHGNCLLYTPDDSLSWLISGFCCARSRSGQRA
CP151652	fig|1887.15.peg.22	peg	CP151652_23204_23863	23204	23863	+	4'-phosphopantetheinyl transferase entD (EC 2.7.8.-)	locus|AAEO51_00135,protein_id|PRJNA1099411:AAEO51_00135	FIG01423079	ff	gtgatcgagcaactgctgccttcggccgtcgttacggtggaggccttcggccagaacgacgcggacctcgcgctcttccccgaggaagcggcgctcatgacgcgggcggtcgccaaacgacggcgggagttcgccgtcgtgcgctcctgcgcccggcgcgccatggagaagctcggtgtgccgccgcagccggtcctgtcgggggagcatggcgcccccgggtggccagccgggttggtcggcagcatgacccactgtgacgactactgcgccgccgcgcttgcccgcacggcagatctggcctcgctcggcatagacgccgaggtgcaccagccgctgcccgacgaggtactgccggtggtgtccctaccggccgaggcggaccggctgcggcggctc…	MIEQLLPSAVVTVEAFGQNDADLALFPEEAALMTRAVAKRRREFAVVRSCARRAMEKLGVPPQPVLSGEHGAPGWPAGLVGSMTHCDDYCAAALARTADLASLGIDAEVHQPLPDEVLPVVSLPAEADRLRRLSDRHPDVHWDRLLFSAKESVYKAWFPLTQEWLDFKEADIEFSEDGHFRAALLVPGPRVGGHRLDHFEGRWTTAPGLIATAVAVPHT
CP151652	fig|1887.15.peg.23	peg	CP151652_24420_25355	24420	25355	+	3-oxoacyl-[acyl-carrier protein] reductase (EC 1.1.1.100)	locus|AAEO51_00140,protein_id|PRJNA1099411:AAEO51_00140	FIG00621114	icw(1);CBSS-246196.1.peg.364 icw(1);Fatty_Acid_Biosynthesis_FASII	atggaacgcacacccgacacgccggctccggaccttcgggggaagatcgcgctggtcgcgggtgccacgcggggagccggacgagccatcgccgtccagctgggcgcggcgggggcgacggtctacgtcaccggccgtacgactcgggaacgtcgctcggagtacaaccggtccgagacgatcgaggagaccgcggagctggtcacggaggcgggcggaaccgggatcgcggtgccgaccgaccacttggtgcccgggcaggtccgcgcgctcgccgaacgcgtcgacgccgagcaggggcggctcgacgtactcgtcaacgacgtctggggaggcgagcgactgttcgagttcgacaagaaggtgtgggagcacgaccttgacgcagggctacggctg…	MERTPDTPAPDLRGKIALVAGATRGAGRAIAVQLGAAGATVYVTGRTTRERRSEYNRSETIEETAELVTEAGGTGIAVPTDHLVPGQVRALAERVDAEQGRLDVLVNDVWGGERLFEFDKKVWEHDLDAGLRLMRLGVDTHAISSHFLLPLLVRRPGGLVVEMTDGTAAYNGSHYRNSYFYDLVKNSVLRMGFVLAHELEPYGGTAVTLTPGWMRSEMMLETLGVTEENWRDALTEVPHFCISESPSYVGRAVAALAGDARVGRWNGQSVSSGQLAQEYGFTDLDGSRPDCWRYLVEVQEAGKPADPSGYR
CP151652	fig|1887.15.peg.24	peg	CP151652_27001_25742	27001	25742	-	Kynureninase (EC 3.7.1.3)	locus|AAEO51_00145,protein_id|PRJNA1099411:AAEO51_00145	FIG00001585	icw(1);NAD_and_NADP_cofactor_biosynthesis_global	atgaccaccgcactcccgggcgccgtcgccctgcgcgagcaggccgcacggctcgacgccgacgaccccctggcccccgtccgcgaacgtttcctgctcccaccggacgtcgtctacctcgacggcaactccctgggcccgctgcccgccgccgtgccggcggccctggacgacgtcgtacggcgccagtggggcaccgcactcatcggctcctggaacacggccggctggtggcaggcgccactgcgcgtgggcgacgccatcggcacactcatcggggccgcgccggggcagacggtcgcgggcgactccaccagcgtgcaggtgttcaccgcgctcgacgccgccgccgcgctccgcccggaccgcccgctgctggtcaccgaccccgggcacttc…	MTTALPGAVALREQAARLDADDPLAPVRERFLLPPDVVYLDGNSLGPLPAAVPAALDDVVRRQWGTALIGSWNTAGWWQAPLRVGDAIGTLIGAAPGQTVAGDSTSVQVFTALDAAAALRPDRPLLVTDPGHFPTDRYLADAVARRRGLQVRHVPPPDLPHFLADEGRQVAVVSYSPVDFRTGELYDMGALTRAAHEAGALALWDLCHAAGALPLEVDALGVDLAVGCGYKFLSGGPGAPAFLYVAQRHHAALETPLPGWTGHADPFALARDYTPAPGIARARIGTPPILSLLALEAALTAFDGVDLHQVRAKSLSLTGFLLRCAEELLAPLGFTSVTPSDPGRRGSQVTLRHPHAHGLAVALAGRGVVADMRAPDLLRFGVNALFTSHGDLLTAASRL…
CP151652	fig|1887.15.peg.25	peg	CP151652_27846_26998	27846	26998	-	putative lipase/esterase	locus|AAEO51_00150,protein_id|PRJNA1099411:AAEO51_00150			gtgacgtctaggacgatctccgccttcgcggccgaggaggagcagcgggtcctgagcctgaagccggtcctggcaccggtgcacggccgctacggggaccacccccaccagtcctacgacgcctggccgtccgaggaccccgacgccccgctggtgatcctgctgcacggcggctactggcgctacgaccggatgcacctgaccccgttcgcggcctggctctccacccagggcttcagcgtgctgctcccgggcttccgccggtccggcggcgcgggcggatatcccgagaccttcgacgacgtcgcccgcatcgtggacacgctgcccgaggggcggccctacgtcctggccggccactgctccggcgggcacctggccctgtggtgcgccgcccgc…	MTSRTISAFAAEEEQRVLSLKPVLAPVHGRYGDHPHQSYDAWPSEDPDAPLVILLHGGYWRYDRMHLTPFAAWLSTQGFSVLLPGFRRSGGAGGYPETFDDVARIVDTLPEGRPYVLAGHCSGGHLALWCAARGLLPPGSRWHTRTLPTSVLALAPITDLTATRRDRLSNHAALQLLGGEAHFTERLAEVDPLTLLRDAGTTGVPTVLLHGAADEEVPLTQFSDYAAVHRDLRTVVLPGTGHYTLIEPGAPGAHAVADTLRDMAAAFTPAGAGRAGEEAPHR
CP151652	fig|1887.15.peg.26	peg	CP151652_28684_27836	28684	27836	-	Tryptophan 2,3-dioxygenase (EC 1.13.11.11)	locus|AAEO51_00155,protein_id|PRJNA1099411:AAEO51_00155	FIG00001622	idu(1);Aromatic_amino_acid_degradation idu(1);NAD_and_NADP_cofactor_biosynthesis_global	atgaacgaccgcacgaccaccctcgacgggccggccacggacgacaccctgacccgccccttcgagggcgccagcccctacgacacgtacgtgcacgcgtccgtcctcaacacactgcagcacccgctcaccgaggccccggacgagatgggcttcctcgtcaccacccaggtgatggaactctggttcaccctcgtcgtgcacgagtggcgcaccgccaaggtcgccttcgccaaggacgacctgcccgccgccatggacgcgctggtgcgcagccgccgcgcgctgaccgccctgggcggcgcctgggcgcccatcgccgccctgacccccgcccagttcaacggcttccgtgccgcgttcggccgggcgtcgggcttccagtcggcgatgtaccgg…	MNDRTTTLDGPATDDTLTRPFEGASPYDTYVHASVLNTLQHPLTEAPDEMGFLVTTQVMELWFTLVVHEWRTAKVAFAKDDLPAAMDALVRSRRALTALGGAWAPIAALTPAQFNGFRAAFGRASGFQSAMYRHMEFLLGDKSAGLLRAHRGDPAVHEALAETYREPSLYDEVLAYLHRQGLPVPHHVRERDVTRPYDSDPGVAETWRHVYAGPQHHPHLALGELLTDIAELVTRWRFDHVLVVRRAMGAKPGSAGSAGLAWLEQRAARPVFPELWEVRGDV
CP151652	fig|1887.15.peg.27	peg	CP151652_29486_28710	29486	28710	-	3-oxoacyl-[acyl-carrier protein] reductase (EC 1.1.1.100)	locus|AAEO51_00160,protein_id|PRJNA1099411:AAEO51_00160	FIG00621114	icw(1);CBSS-246196.1.peg.364 icw(1);Fatty_Acid_Biosynthesis_FASII	atgaccgccaccgaccgccacgcgggaaagaccgccctggtcaccggaggcagccgcggcatcggccgagccatcagccaccgcctcgcccgcgagggcgccctcgtggcggtccactacggccacgacctgacggccgccgagcggaccgtcaaggagatccaggccgacggcggccgcgccttccccgtacacgccgaactcggcgtcaccggcgacgccgacaccctgtgggccgccttcgacgaggccctggcggaacaggacgccccggccggcctggacatcctcgtcaacaacgcgggcatcaccgtcccccgccccatcgcccaggtgaccgaagccgactacgaccgcgtcttcgccctcaacgccaaggcgccgttcttcatcatccag…	MTATDRHAGKTALVTGGSRGIGRAISHRLAREGALVAVHYGHDLTAAERTVKEIQADGGRAFPVHAELGVTGDADTLWAAFDEALAEQDAPAGLDILVNNAGITVPRPIAQVTEADYDRVFALNAKAPFFIIQRGLDRLRDGGRIINISSVATRIAFPPIVSYTMTKAALDYLTLSLAQELGPRGITVNSVAPGYTETEINPTLAVPEIRRRYSEASTFGRLGDPADIADVVSFVASDDARWVTGQWIDASGGAHLGV
CP151652	fig|1887.15.peg.28	peg	CP151652_30669_29527	30669	29527	-	Phenylacetate-CoA oxygenase/reductase, PaaK subunit	locus|AAEO51_00165,protein_id|PRJNA1099411:AAEO51_00165			gtgaggcacaccctgaacaccaccccgcccgccctgcgcgaccaggtgccggccggtccgcgccgccgcaccggccaccacacactcgacgtcacggacgtccggcacctgaccgccgacacggtggccgtcaccctccacgtgcccaccgacctgcgcgacgtcttcgcccaccaccccggccagcacgtcgtcgtccggcaccgccggggcggtaccgaactgcgccgcagctactcgatctgcccgccaccgcacacacccggggcgctccgtctggtgatcaagaggtccggtcccggcggcttcggcgatcacgccaccacccggctcgcaccgggcgaccgtctcgaactctccccgcccgccggtaacttcgccctgccggagctgccgggc…	MRHTLNTTPPALRDQVPAGPRRRTGHHTLDVTDVRHLTADTVAVTLHVPTDLRDVFAHHPGQHVVVRHRRGGTELRRSYSICPPPHTPGALRLVIKRSGPGGFGDHATTRLAPGDRLELSPPAGNFALPELPGAHHVLLAGGTGITPLAPMAALALRRDPACRVSLVHSVRTSADAVLADELAEVKDEFLDRFTVLYVLTREDRGSGSGPLARRLDASGVRRLLAAVDARPGPDTTFALCGPPGLVATARRVLADSGADPSLVRWELFTADGTQPAPPEHAGRAPGAGEYRVTALLDGRRRAATVLPDDPALLDALLRSHPDVPYACREGVCGSCRAKVLSGQVTADGEHALDERDRAAGYTLVCRARPRTPELILDFDA
CP151652	fig|1887.15.peg.29	peg	CP151652_31157_30666	31157	30666	-	Phenylacetate-CoA oxygenase, PaaJ subunit	gene_name|paaD,locus|AAEO51_00170,protein_id|PRJNA1099411:AAEO51_00170	FIG00059552	ff	atggcccgtctctgtgccgaggaggtgcgcgagcgggtggccgcgctgcccgacccggaactgccggtgatcggcctcggcgacctcggcgtggtgcactccgtcgcccccggcgccgacggcgtgctggaggtggagctcatgcccacctacctgggctgccccgcgctgccggagatcacggcggcggtgcgggaggtcctgaccgcctgcggtcaccccgacggccgcgtccggcacgtcctcacgcccgcctggacgacggaccgcatcacccccgaggggcgccgcgccctcgccgcgcacggcatcgccccacccgtgtccccggcgcccggcggcccggtccccgtcgccctgggcgcggtgccctgcccgcactgcggctcgacggccacc…	MARLCAEEVRERVAALPDPELPVIGLGDLGVVHSVAPGADGVLEVELMPTYLGCPALPEITAAVREVLTACGHPDGRVRHVLTPAWTTDRITPEGRRALAAHGIAPPVSPAPGGPVPVALGAVPCPHCGSTATRPHSAFGPSRCQSVLWCTACREPFPHLTAL
CP151652	fig|1887.15.peg.30	peg	CP151652_31966_31175	31966	31175	-	Phenylacetate-CoA oxygenase, PaaI subunit	gene_name|paaC,locus|AAEO51_00175,protein_id|PRJNA1099411:AAEO51_00175	FIG00001825	ff	gtgcgacccggctccccgccgggcgagccgccgtccgccgccgattgcgacctcgcccggcacctgacgcgcctcggcgacgacgccctcgtcctcgcgcagcggctgtgccagtggatcacccgcgcgccgaccatcgacgaggacctggccctgtccaacatcgccctcgacctcatcggtcacgcccgcacgctcctctcccgcgccggccgcctcgacgggacgggccgcagcgaggacgacctcgcctacacccgatcggagcgcgagttcaccaacaccctgctgaccgaactccccaacggggacttcgccgtgaccgtggcccggcaactcgcctacacccactacgccgtcctccactacgagaccctggcgcacagcgccgaccccgaa…	MRPGSPPGEPPSAADCDLARHLTRLGDDALVLAQRLCQWITRAPTIDEDLALSNIALDLIGHARTLLSRAGRLDGTGRSEDDLAYTRSEREFTNTLLTELPNGDFAVTVARQLAYTHYAVLHYETLAHSADPELAAFGVRAAKEVAFHRLHADRWTVTLGRGTPLSTRRMQRALERVWPYTGELFEEDDVARRLAASGTVPSPAALHDTWLARVTEVVTEAGLSVPAPTWSATGGRSGLHTEEFGPLIAELQSVRRQFPGGTW
CP151652	fig|1887.15.peg.31	peg	CP151652_32288_31977	32288	31977	-	Phenylacetate-CoA oxygenase, PaaH subunit	gene_name|paaB,locus|AAEO51_00180,protein_id|PRJNA1099411:AAEO51_00180			atgagcgcggctcgggaaggcgcgccggcgtcctgggaggtgttcctgcgggcccgcaggggcctggcccatcagcacgtcgggtcggtgcgcgccgcagggccggacgcggccctggccgccgcccgcgatctgtacacacggcggggcgagcccctgtcgctgtgggtggtccgctccgacgccctgcacacggcctccccggacgaacgcgacccgtacttcgcgggcgcccgccacaagccgtaccgctaccccgagcactatgcgccgctgaccgagaaaggccccgaaggtgagcaccacgagtga	MSAAREGAPASWEVFLRARRGLAHQHVGSVRAAGPDAALAAARDLYTRRGEPLSLWVVRSDALHTASPDERDPYFAGARHKPYRYPEHYAPLTEKGPEGEHHE
CP151652	fig|1887.15.peg.32	peg	CP151652_33253_32285	33253	32285	-	Phenylacetate-CoA oxygenase, PaaG subunit	gene_name|paaA,locus|AAEO51_00185,protein_id|PRJNA1099411:AAEO51_00185	FIG00133459	ff	ctgctcgcccacttcgacgcgctcatcgccgacggcgagacgatcgaaccgcgcgactggatgcccgacggctaccgccgcatgctggtccgccagatcgcccagcacgcccactccgagatcatcggcatgcagcccgagggcgcctggctcacccgcgccccctccctgcaccgcaagtcggtcctgctcgccaaggtgcaggacgaggcgggccacggcctgtacctgtactccgccgccgagacgctcggcgtggaccgcgccgacctgctggacgccctgcaccacggccgccagcgcgcctcggccaccttcaaccaccccgcgctgacctgggcggacaccggggccatcgcctggctgacggacggcgcggccgtcatcaaccaggcaccc…	MLAHFDALIADGETIEPRDWMPDGYRRMLVRQIAQHAHSEIIGMQPEGAWLTRAPSLHRKSVLLAKVQDEAGHGLYLYSAAETLGVDRADLLDALHHGRQRASATFNHPALTWADTGAIAWLTDGAAVINQAPLCRTSYGPYARAMRRVCQEEAFHVRQGYDLMRALCEGTPEQKEMAQDAVNRWWLPAVALMFGPPDTEAGGADARTAALGAAVSRRAMAWGIKRHTNDELRQRFVDTCVPQAERLGLTLPDPAIRWNEERGHYDFTPVDWDTYRRALGDDTHWARQRIAHRLAAHEDGAWVREAAVAYAARTDEPTGAAA
CP151652	fig|1887.15.peg.33	peg	CP151652_33640_33888	33640	33888	+	putative nikkomycin biosynthesis protein SanT	locus|AAEO51_00190,protein_id|PRJNA1099411:AAEO51_00190	FIG01129430	ff	atgagcaccatcagggagttgctggtcgaactcaccggcaccgtcgagtacgccgaccggatcggcgacgacgccgacctggccgccagcggcatcgactccggggacctggtgcgtctcgtcctgctggtcgagcagcggctcggcgtcgagatcaccgccgaggacatggaggagctgcgcaccatcggcgactacgagcgtttcgtggccgagcgcacggccgccagggcgagcggcggtgcgtga	MSTIRELLVELTGTVEYADRIGDDADLAASGIDSGDLVRLVLLVEQRLGVEITAEDMEELRTIGDYERFVAERTAARASGGA
CP151652	fig|1887.15.peg.34	peg	CP151652_33888_35372	33888	35372	+	Long-chain-fatty-acid--CoA ligase (EC 6.2.1.3)	locus|AAEO51_00195,protein_id|PRJNA1099411:AAEO51_00195		idu(7);Fatty_acid_metabolism_cluster idu(7);Biotin_synthesis_cluster idu(7);Biotin_biosynthesis idu(7);n-Phenylalkanoic_acid_degradation	atgtggctgacgcaactgctggagcgcaaccgccagtgccggcccggccggaccgcgctggtggacgaggaacgcagcgtcacctgggccgagctgcatgatcgtacgcagcaactcgcttgcggcttggccgacttggggatccggcgcggcgaccgggtggccgtgctgtccaaggaccggatcgaggtcctggagagctacttcgcgctggcccggctcggcgcgctgttcgtgccgctgaaccacagtctggccgagcccgaggtcgccgggatcgtcgagcgcgtcggcgcggtggccgtcctcggtgagtccgagctgctggaccggcacaccgggttgccgtcctcggtgcggctccgggtggccttcgacaagcccgccttcgcggcactg…	MWLTQLLERNRQCRPGRTALVDEERSVTWAELHDRTQQLACGLADLGIRRGDRVAVLSKDRIEVLESYFALARLGALFVPLNHSLAEPEVAGIVERVGAVAVLGESELLDRHTGLPSSVRLRVAFDKPAFAALGTLAAERELPDVADTDPIAVLHTSATTGQAKGVTVDSASFRAIALGWLVMARPTDDIVMVNCCPLYHGSMVVSLTYLAAGATVVLMPGFTPQRALSAVEAHRATHMWLVPQMLRFMLQAKASLRTDLSSLREVLYGAAPMPLDVYADAVARLGCGFRQVYGMTEVGGPFVTLGPDEHPAPGDVTARIPCGRVVPGMSARAVDETGRELPPGEIGEIVVRGPGVMQGYWNDPEATREITWNGWIRTGDLGFMDEEGRISLVDRTKDV…
CP151652	fig|1887.15.peg.35	peg	CP151652_35587_36279	35587	36279	+	Phosphopantetheinyl transferase component of [brucebactin] siderophore synthetase (EC 2.7.8.-)	locus|AAEO51_00200,protein_id|PRJNA1099411:AAEO51_00200			gtgccggcgacggtcgtggggagcctggtggcgctcgggccgcttctggctgctgccgggctcgggctgggcgtggccgccgtgtcggagccgggtcaggaaccggccgggctggccgaggcggccgccgccgcggtgatgccgccgcggcgccggctggagttcctggccggccggcgggccgcccggcgggccctgcgtgcggtggggctggactgcggggagatccctcggagggggcgcctgccggtgttcccgccggggcgggccgcgtcgatctcgcacagtgccgggatcgccgtcgccgtggccgctacccccggacgggatcttccggtcggctgcgacctggagctgcggccccttccccgcgaagcggcccgcctggtgctgtgcgag…	MPATVVGSLVALGPLLAAAGLGLGVAAVSEPGQEPAGLAEAAAAAVMPPRRRLEFLAGRRAARRALRAVGLDCGEIPRRGRLPVFPPGRAASISHSAGIAVAVAATPGRDLPVGCDLELRPLPREAARLVLCEDEESLLAGTGLRPGAGAVWSVTALFSAKEAAWKALTVMTAEGREGPAGSLRELRVSPCGDGLRVCLRDGPAHAVRVRVVRVGAGVFSYVTGRAGTRD
CP151652	fig|1887.15.peg.36	peg	CP151652_36522_36328	36522	36328	-	hypothetical protein	locus|AAEO51_00205,protein_id|PRJNA1099411:AAEO51_00205			atgggcaagctgggcgacatgatgaacaaggccaagcagatggccaagggccaccccgaccaggcggacaagggcgtctcgcgcgctgagcgcatggtcgacgagcgaacgggcgacaagtacgacgccaagaccgacaaggcggccgacgccgcgcggcgttcctaccgggacggcggcacgccggagcgctga	MGKLGDMMNKAKQMAKGHPDQADKGVSRAERMVDERTGDKYDAKTDKAADAARRSYRDGGTPER
CP151652	fig|1887.15.peg.37	peg	CP151652_37822_36593	37822	36593	-	Crotonyl-CoA carboxylase/reductase, ethylmalonyl-CoA producing	gene_name|ccrA,locus|AAEO51_00210,protein_id|PRJNA1099411:AAEO51_00210	FIG00057293	idu(1);Ethylmalonyl-CoA_pathway_of_C2_assimilation idu(1);Ethylmalonyl-CoA_pathway_of_C2_assimilation,_GJO	gtgagtgcgacccaggacctctacgaactcggtgacgcgcccgagatcggcaccgccccgaagaagatgtacgcctcgctcatccgccgtgagcgctacggacagcccgtcgacgccttccgcaccgaggtggtcgacgtcccgcccgtggggcgcggccaggtcctggtgaaggtgatggcggccggcatcaactacaacaacgtctgggcggcgctcggttcgccgctcgacgtgatcgccgcgcggcagaaggcgggcgccaccgaggacttccacatcggcggctccgacctgtccgggatcgtgtgggcggtcggcgaggacgtacgcggggtgaagctcggggacgaggtggtcgtcctcgccaaccgctgggacgagaaggccgaggacatc…	MSATQDLYELGDAPEIGTAPKKMYASLIRRERYGQPVDAFRTEVVDVPPVGRGQVLVKVMAAGINYNNVWAALGSPLDVIAARQKAGATEDFHIGGSDLSGIVWAVGEDVRGVKLGDEVVVLANRWDEKAEDIRLGGDPTWSTSQRVWGYEENYGSFAQFAVVDDYMCHPKPARLSWAEAACYMATAATAYRQLFGWQPHTVRPGDPVLIWGGAGGLGCIAIQLVRHVGGIPVAVVSSEERGEFCLKLGAEGYIDRRTFDHWGRLPDTSDDEAMGRWLSGARAFGRAFWEVLGERRSPRIVLEHSGADTIPTSLYLCDNGGMVVLCGGTTGYNGDVDLRFLWMRQKRLQGSHVATAREAREVTRLIDQGIIDPCLSRTFDFDEIGLAHQLIHDNRHPAG…
CP151652	fig|1887.15.peg.38	peg	CP151652_41732_37845	41732	37845	-	Malonyl CoA-acyl carrier protein transacylase (EC 2.3.1.39)	locus|AAEO51_00215,protein_id|PRJNA1099411:AAEO51_00215	FIG00000319	idu(6);Fatty_Acid_Biosynthesis_FASII	atgcgtgaccgggccgacggcacaccgcacacccacgaaccgggagaggacgaggcacaggccgtgcacgacaccaccacatcccacgacgaggacttcccggccgtagccgtcatcggcatggcgggccgcttccccggcgccgacgacctcgacgccttctgggacaacctcgcggccggccgggagtccgtacggcccgtcaccgacgaggagttcctcgccgcgggcggcgacccgcgcgacctcgacgacccgtcactgatccgcaaggcgtcggtcgtcgagggcatcgaccgcttcgactccggcttcttcggctacagccctgccgaggccgcggtcgtcgacccgcagcagcgactgctgctggagacggcctaccacgccctggaggac…	MRDRADGTPHTHEPGEDEAQAVHDTTTSHDEDFPAVAVIGMAGRFPGADDLDAFWDNLAAGRESVRPVTDEEFLAAGGDPRDLDDPSLIRKASVVEGIDRFDSGFFGYSPAEAAVVDPQQRLLLETAYHALEDAGCLGADRSAEAFGVYAGAGDSRYYPAHVHPRFAGQPGSVALVHAATANSLGTLATRVSYELGLTGPSVSLQTACSTALVAVHTACQDLLDHRCDTALAAAVSLNPSAVLGYRHVPDGPFSPDGHCRAFAADAAGTSSGDGVGAVVLKRLEDALADGDRIRAVIRGSAVNNDGRRKVGFSAPSAAGQTEVVLAAQAQAEVDAGTIGLIEAHGTATKLGDPIEVSALTEAFRHSTDRTGFCALGSVKTNIGHLGAAAGIAGLIKAVL…
CP151652	fig|1887.15.peg.39	peg	CP151652_50358_41725	50358	41725	-	Siderophore biosynthesis non-ribosomal peptide synthetase modules @ Bacillibactin synthetase component F (EC 2.7.7.-)	locus|AAEO51_00220,protein_id|PRJNA1099411:AAEO51_00220	FIG01954413	idu(2);Siderophore_assembly_kit	atgtcactccaggaggacgcacgtcgaccgctgtccggagcccaggagggcctctggtacgccggacggctcgcaccggacagtgccgcgtacaacaccgcggaggccgtggagatccacgggcccctcgacagcgccctgttcgagaccgcgctgcggcgcgtcgtcgccgaggccgacaccttcgccctgcgtttcgccgacaccgacgacggcccgcgctgccatcccgcaccggacgcggacgactggcccctccaccgggtcgacgtcagcggcgccggggaccccgaggccgccgcgtgggagcacgtccgcaccgacctcgcgacccccgtcgacctggagaagggccccctcttcgcgcacacgctgctgaccctggcgcccgaccgccgc…	MSLQEDARRPLSGAQEGLWYAGRLAPDSAAYNTAEAVEIHGPLDSALFETALRRVVAEADTFALRFADTDDGPRCHPAPDADDWPLHRVDVSGAGDPEAAAWEHVRTDLATPVDLEKGPLFAHTLLTLAPDRRLWLLRAHHLLLDGYSYKLLGRRLADTYNALAEGREPEPSAFAPVSRLQEEEAAYLASERHAQDRDHWARRLADLPEPARLTSRTAAPTAPFLRRTAELTPAETEALDAAAARLGARRTDLLTAATAAYLHRMTGAEDLVLGLATMSRLGSAALRTPGTASDVLPLRVAATPGTPVAELVGAVAGELKALRRHQRYRGEFLRRDLGLLGTGRRLYGPVLNIVPFDESPVFAGHPTTWHHLSGGAVDDFQISVRPGPRGGLWLAFDAN…
CP151652	fig|1887.15.peg.40	peg	CP151652_50830_52134	50830	52134	+	POSSIBLE CONSERVED POLYKETIDE SYNTHASE ASSOCIATED PROTEIN PAPA5	locus|AAEO51_00225,protein_id|PRJNA1099411:AAEO51_00225			atgcaccgtgcgctgtgtccggtcgagacgctctacgtgggccagagaagcagggccgtgctgtcctgcaccctgcgtggaccggtggaccccgcgacgctgtccgccgcgttcgacgcgctgacggaggcgaacccgccgctgcggtcccgcatcgaacaggacggcggcggacacgtgttgcgcgttctcggcgaggacgagcggccccggctgatcacccggaccggcgacgaggacgaggcctacgcggcggagctgaacaggccgctgccggtcggcggcccgctgagccgtgccgtgctggtcagcgcgccggacgggcggagtcacctgttcgtgctggtgatcgaccacaccgtcaccgacggccacagcagcatcgcggtgcacaacgcg…	MHRALCPVETLYVGQRSRAVLSCTLRGPVDPATLSAAFDALTEANPPLRSRIEQDGGGHVLRVLGEDERPRLITRTGDEDEAYAAELNRPLPVGGPLSRAVLVSAPDGRSHLFVLVIDHTVTDGHSSIAVHNALWDRYRALVEGTTDDIAAPELPRWPEPVSRRLPPADEADTAKYLDGRLEEIRRHPVELVPYDAAGGEGAAPDGHIEVRRLTLDADLTSRLRGTARASGVSVHALIAATLLETARRRLPGDDGARTLGCLSPVDLRARLTPPVPASDLVPAVTTHLQTLEVSARSEPLELARAVHARLGDFLARGHHFHEMRITPEIPRNPALQLATVIATNMGVVPGPRLPEGLRAADVRLVPARERYFPQAGRSPVMACVVSFEGRLSIEFPHST…
CP151652	fig|1887.15.peg.41	peg	CP151652_52199_52717	52199	52717	+	RNA polymerase sigma factor RpoE	locus|AAEO51_00230,protein_id|PRJNA1099411:AAEO51_00230	FIG00000973	idu(1);Transcription_initiation,_bacterial_sigma_factors	atgacgaccgtcagcgaactgccctcccccctgacgctgctcccccgggcccaggccggcgacgagcacgcgatgaaccacctgctgaccgccatcacgccctacgtcgcgcgcatctgcaggtccatcacccacgacgacggtgccgatgccacgcaggaggcactgctcgccgtctaccgcggtctgggttccctgcgtgaaccggcggcgttctacggctgggtgcgctcggtgacggtccgcgaggccatccgcaccgccaggcgctacggcgcggagagctgctgctccgaggtggactcgcaggaggagaccaatcccctggacgcggtgcacatcagtgacgtgctggagcggctgtcccaggcccaccggcaggtcctcaccctgcgcgcc…	MTTVSELPSPLTLLPRAQAGDEHAMNHLLTAITPYVARICRSITHDDGADATQEALLAVYRGLGSLREPAAFYGWVRSVTVREAIRTARRYGAESCCSEVDSQEETNPLDAVHISDVLERLSQAHRQVLTLRAYGLSEEEMAEVLALPVGTVRSRLFRARRRFQEAWQPSAA
CP151652	fig|1887.15.peg.42	peg	CP151652_53498_52818	53498	52818	-	Regulator	locus|AAEO51_00235,protein_id|PRJNA1099411:AAEO51_00235			gtggcgaccacgagtttccccgacgcctcgccccgtaggaagaagaccgccgttgcggccgtcccggtccgccgtgacctgaccggcgcgccggacggtgccaccccggaagccgcctgcccggcccatgtgtccccccggacgctggccgtcacggccgcggaaccggaattcgcccggcaattcggcctgagcgccgacgagatatgcgggcgcggcctgctcgaactgctccgctctccggttcccggacaattgcgggaacagttcgccgcgctttcctcaggacgttgccggagattcagggaaagggtgacgggccgcgacggagagggccgggattttccggccgacgtcaccgcgatcgccgtcagacagcccacgggtgagatcgtcggt…	MATTSFPDASPRRKKTAVAAVPVRRDLTGAPDGATPEAACPAHVSPRTLAVTAAEPEFARQFGLSADEICGRGLLELLRSPVPGQLREQFAALSSGRCRRFRERVTGRDGEGRDFPADVTAIAVRQPTGEIVGLVVFLRRTEEAAVGGPVLTALDAQVLEGVASGESTVQLASRLYLSRQGIEYRVGQMLRRFDAPNRPALVARAHALGMFATGQWPPRVLPERVR
CP151652	fig|1887.15.peg.43	peg	CP151652_54188_55477	54188	55477	+	hypothetical protein	locus|AAEO51_00240,protein_id|PRJNA1099411:AAEO51_00240			atgctggatcagccgcagttcggccgtcggctcaaaaggctgcgtgccgcgcggggcctgagccaggccgacgtcgccggcgacgggatgtcgacggggcatctgtcgcgcctggagtccggtgaacggcggcccacggagcggaccgtggcctatctcgcccggcggctcggtgtggacgcctccgtcctgaccggacccacggacggcaggtccctgaccgcggtgctggcgtccgtggcctcggcgcccgcgggttcggacggcacggaggtgctcggccgcgccgtcgaggaggacccgggagaggatccggccgcgcgctggcaggccctgtggctgctgagccgcgacgcgggccgcgacggcgactacgagctcgaacgcctccggctgctg…	MLDQPQFGRRLKRLRAARGLSQADVAGDGMSTGHLSRLESGERRPTERTVAYLARRLGVDASVLTGPTDGRSLTAVLASVASAPAGSDGTEVLGRAVEEDPGEDPAARWQALWLLSRDAGRDGDYELERLRLLELLELSSVLEAPDLRARSLVRYARCTRALGDAEGAKPAAVEALAVARAAELGVPDTLAALTVLIGIETELGRWEAASRHVDEMERDLLPGAPSALAAEALWVAAEVSDRQGDEPTALARMDTALRLLEGGDDLVLWARLRAAATATALHMSPPRVAAAERWLAEAAPVLSLIGTPTQLQELHALQAHLAFAQGRLDDARALSRAVLSEEHLRLSYRDRMRLSVLDGRLTILAGRVEEGVAALERLARQATEAGSRDLAAHIWQALA…
CP151652	fig|1887.15.peg.44	peg	CP151652_55921_56454	55921	56454	+	FIG01123914: hypothetical protein	locus|AAEO51_00245,protein_id|PRJNA1099411:AAEO51_00245	FIG01123910	ff	atgcgagatgaggccgccaagcgggtcgagctggtcttctccctcttcgacgccaacggcaacggggtcctcgactccgtcgacttcgacctgatgacggaccgcgttctggaagcggcggccgcttcggacgacggtgccaaggacgccatcagagccgcgttccgccgctactggacgacgctggccacggaactggacgccaacggcgacggtgtcatctccctgacggagttccgtcccttcgtgctggaccccgagcgtttcggccccacggtcgccgagttcgccgaggccctctccgcactcggcgaccccgacggggacggcttgatcgagcgccccctgttcgagtcgctgatgacggcgatcggcttcgagcaggcgaacatccacgcc…	MRDEAAKRVELVFSLFDANGNGVLDSVDFDLMTDRVLEAAAASDDGAKDAIRAAFRRYWTTLATELDANGDGVISLTEFRPFVLDPERFGPTVAEFAEALSALGDPDGDGLIERPLFESLMTAIGFEQANIHALFDAFGPDADDRITVATWAAGIKDYYAPDKAGIPGDRLVTAHAV
CP151652	fig|1887.15.peg.45	peg	CP151652_57437_56532	57437	56532	-	FIG01135995: hypothetical protein	locus|AAEO51_00250,protein_id|PRJNA1099411:AAEO51_00250	FIG01135994	ff	atggcaggcacgacaccccagcacacggacgcggaaggcgtggacggaggagtgggcctgaccgccctcctggtcgccgcgtcccgggccatggaaacccaccgccacgacagtctggcccaggacgcctacgccgagcacttcgtgcgcgcggcccccgcctgcacgcactggccggtgcgcatcgaggaggttccggacggcgacgacaacccgctgtgggggaggttcgcccgctacttcggtctgcggacgagggtgctcgacgacttcgtcctccggtcggccggtgcgggcgcgcgccaagtggtcctgctgggagcggggttggacacccgagccttccgcctggacctgccgtccgactgcgtcgtcttcgaggtcgaccgggcgggcgtg…	MAGTTPQHTDAEGVDGGVGLTALLVAASRAMETHRHDSLAQDAYAEHFVRAAPACTHWPVRIEEVPDGDDNPLWGRFARYFGLRTRVLDDFVLRSAGAGARQVVLLGAGLDTRAFRLDLPSDCVVFEVDRAGVLAFKEQVLTGLSAAPEVKRVPVPVDLREDWAGALGTVGFDPAAPSVWLAEGLLFYLPGPAETYLVDTVDRLTAAGSALAFEAKLEKDLLAYRDSPIYTATRRLTGIDLLRLFDKGPRPDSAGALTAKGWSTSMHTPFEFTRRHGRGPLPEPNDALEGNRWVFARKLAP
CP151652	fig|1887.15.peg.46	peg	CP151652_58622_57516	58622	57516	-	alcohol dehydrogenase	locus|AAEO51_00255,protein_id|PRJNA1099411:AAEO51_00255	FIG00945718	ff	atgagatttcaggcagctgtactgcgctcgtacgacgccccgttcacgatggaggaggtggttctgcggaccgagccggccgtcggcgagatcctggtcgcgatcgcgggcaccggaatgtgccggaccgatctcgcggtccggcgatcggccggccggagcccggtgcccgccgtcctcggccacgagggcgccggcgtcgtggtgcgcacgggaggcggtacggacaccgggatcggtgtcggtgaccacgtcgtgctcagcttcgactcctgcggacactgcccgacctgccgcggcgcggcgcccgcgtactgcgactccttcgcctccctcaacctcttcggcggccgcgaggaggagccgccccggctcaccgacgcgtccggtgacgcgctg…	MRFQAAVLRSYDAPFTMEEVVLRTEPAVGEILVAIAGTGMCRTDLAVRRSAGRSPVPAVLGHEGAGVVVRTGGGTDTGIGVGDHVVLSFDSCGHCPTCRGAAPAYCDSFASLNLFGGREEEPPRLTDASGDALAPRWFGQSSFAEYALVSARNAVRVDPALPLQLLGPLGCGSLTGAGAVLNTFGAGPGDTLVVLGAGAVGLTAVMAATAVGAPTVAVDRHPERLAAAERFGAVPLPAASPDLPERIRRLTDGGARYALDTTASPLLINQALNALRPTGTLGLVARLHGPLTLGPGTLDRGRSVRHICEGDAVPALLIPRLIGLWRAGRFPFERLIRTYPLSDINKAERDCDAGRTVKPVLLPDRASR
CP151652	fig|1887.15.peg.47	peg	CP151652_60029_58626	60029	58626	-	Aldehyde dehydrogenase (EC 1.2.1.3)	locus|AAEO51_00260,protein_id|PRJNA1099411:AAEO51_00260	FIG01292786	idu(8);Pyruvate_metabolism_II:_acetyl-CoA,_acetogenesis_from_pyruvate idu(8);Methylglyoxal_Metabolism idu(8);Glycerolipid_and_Glycerophospholipid_Metabolism_in_Bacteria	atgccgaccaccgaacccacgcgcgtgcccgaccccggggcggcccgcttcccggtcgtcgacccggccaccggggaagcgttcgacgaggcacccgaccagcagccggacgagctggacgccgtgatcgaccgggcgcagcgggcctggagcggctggcgggccgaccccgccgcgcgcaccaccgcgttgcgcgcggcggccgacgcggtggcggcggccggcgaggacctcgcccggtcgctcacccgggaacagggcaagcccctggccgagtcgtacgcggaggtcgcccgtaccgtggcccgtctgcgctacttcgcggacctcgctccccggaaccggccgatcgacgacggtcggccggtgcgcagcgagatccggtggcggtcgctcggg…	MPTTEPTRVPDPGAARFPVVDPATGEAFDEAPDQQPDELDAVIDRAQRAWSGWRADPAARTTALRAAADAVAAAGEDLARSLTREQGKPLAESYAEVARTVARLRYFADLAPRNRPIDDGRPVRSEIRWRSLGPVAAIVPWNFPLQLAAAKFAPALAAGNTVVLKPSPFTPLATRMLGSVLAAVLPEDVLTVVTGREPLGARLVSHPGIRHVTFTGSVSTGRAVARAAAASLARVTLELGGNDAALLLDDVDVERIADRLFWAAFRNCGQVCMAVKRLYVPVRLHADIVEALAQRAKTVAVGPGLDPATELGPLNNAPQLARIEELTRRALADGARAAAGGHRQDGPGYFFAPTVLVGVPPDSPVVTEEQFGPVLPVLPYRSLDEALKAANGTGFGLGG…
CP151652	fig|1887.15.peg.48	peg	CP151652_60793_60038	60793	60038	-	duf556 family protein	locus|AAEO51_00265,protein_id|PRJNA1099411:AAEO51_00265	FIG00799306	ff	gtgttgcttctcatctccccggacggcgtcgaggaagcgctcgactgcgccaaggcggcgcaacacctcgacatcgtcgacgtcaagaagcccgacgagggctctctcggcgcgaacttcccctggatcatcagggagatacgcgaagcggtcccggcggacaagccggtgtccgcgaccgtgggagatgtcccctacaagcccggcacggtggcccaggccgctctcggcgcggtcgtttccggagccacgtacatcaaggtcggtctctacggatgcacgacccctgaccaggggatcgacgtcatgcgcgccgtcgtccgggccgtgaaggagcacaacccggacgcactcgtcgtcgcctcgggctacgccgacgcccaccggatcggctgcgtc…	MLLLISPDGVEEALDCAKAAQHLDIVDVKKPDEGSLGANFPWIIREIREAVPADKPVSATVGDVPYKPGTVAQAALGAVVSGATYIKVGLYGCTTPDQGIDVMRAVVRAVKEHNPDALVVASGYADAHRIGCVNPLAVPDIAARSGADAAMLDTAVKDGTRLFDHVPPDVCAEFVRLAHASGRLAALAGSVRQDDLGELTRIGTDIVGVRGAVCEGGDRNAGRIRPHLVAAFRAEMDRHDRERTAGLPTAR
CP151652	fig|1887.15.peg.49	peg	CP151652_61753_62166	61753	62166	+	HYPOTHETICAL UNKNOWN PROTEIN	locus|AAEO51_00275,protein_id|PRJNA1099411:AAEO51_00275			atggagagcacaaagagcagcaccattctctttcgtaacaccatgcgcatcacggacggtcacctcgacggctttcggcgcgccatcgcgcaggcggtggcattcgctcacgagcacggccctcagctcatggtcgaggtcttcatcgacgaggagcggatgctggcgcacagcttccagctctaccgcgattccgatgccatccgcgcccactggcggctgtcggatccgtacatccgtgaggtgatggagcactgcaccgtgcagcacttcgagatattcggcgcaccggaccatgacatcgtggcggccctgaagacccccggcggagaatccttccccttcgccgtctcaccgcgcctggccggcttccaccgtcttgggacaccccggacggat…	MESTKSSTILFRNTMRITDGHLDGFRRAIAQAVAFAHEHGPQLMVEVFIDEERMLAHSFQLYRDSDAIRAHWRLSDPYIREVMEHCTVQHFEIFGAPDHDIVAALKTPGGESFPFAVSPRLAGFHRLGTPRTDELHP
CP151652	fig|1887.15.peg.50	peg	CP151652_63297_65813	63297	65813	+	hypothetical protein	locus|AAEO51_00290,protein_id|PRJNA1099411:AAEO51_00290			gtgcgcagcaacctgtgtcgagtgattctgacgaggaggagatcttcaggtggtgcgttcctcctggtgttagttctctcgatggcgctgatactcgccgggtccgcgctgcccggcgtcactcaggaagccgccgcggcggagcccggagggtgctcgtcccatgccacgtccttcgccaccgcgccggtggaggagggcacagccgccctgcggctcggttgcgcccgggacgccggcggcctccgctcgttggcgagtggtgacaacgacctggtggcggcgcttgatttcaatcccggggcccagcccgatctgctgcgccggcagatgcaggacatggtcgacgccatccgcggggaccaggccgacgggctgtcgctcagcagagccctcacg…	MRSNLCRVILTRRRSSGGAFLLVLVLSMALILAGSALPGVTQEAAAAEPGGCSSHATSFATAPVEEGTAALRLGCARDAGGLRSLASGDNDLVAALDFNPGAQPDLLRRQMQDMVDAIRGDQADGLSLSRALTLNADRNSVGYYQEQDDGVSYDGSVHVVGDSLVMVVPAGDVSTTGFWDGFWKKFVTGLVSTATAVAATALCLAAFAPGAAAAAPVCGAVAGALSGGVSELMSAALDGKPIDGEAWGAALATAMWSALAGAFLGAFVSFASESAASLITNAQKTLRGWAVKLGNWANPLGYVADVLNGNVVNRLLETIQRLNRGVGASDIHLRIMPLGDSITYGTGSSSGAGYRSTLYVHLNQQDRKVEYVGSQRSGPALSPIANEGHPGWLIKDIAG…
CP151652	fig|1887.15.peg.51	peg	CP151652_66546_67046	66546	67046	+	Phosphoesterase	locus|AAEO51_00300,protein_id|PRJNA1099411:AAEO51_00300	FIG01238380	ff	gtgcgtctgctcttgatgtccgacactcatctgccgaaacgcgccaagaagctgcccgaaccgctgctggcgcagatcccccgtgccgacctcgtcgtgcacgcgggggactgggtcgacaccgacacactcgacctgctggagagccgcagccgcaggctcctcgccgtgtacggcaacaacgacggctccgcgctgcgcgcccggctgccggaggtggcccgcgcggaactcgacgggctgcgcctaggggtgatccatgagacaggtcccgcgcaggggcgggagaaacggtgcgcggaacgcttcccggacctcgacgtgctcgtgttcggacacagtcacatcccgtgggacaccacagctcccacgggacttcgcttgctcaacccggggtcg…	MRLLLMSDTHLPKRAKKLPEPLLAQIPRADLVVHAGDWVDTDTLDLLESRSRRLLAVYGNNDGSALRARLPEVARAELDGLRLGVIHETGPAQGREKRCAERFPDLDVLVFGHSHIPWDTTAPTGLRLLNPGSPTDRRRQPHCTYMTAAITDGQLSEVVLHRLPPR
CP151652	fig|1887.15.peg.52	peg	CP151652_68151_67141	68151	67141	-	FIG01133226: hypothetical protein	locus|AAEO51_00305,protein_id|PRJNA1099411:AAEO51_00305	FIG01133225	ff	atgacctatgacaccggattcgtcgtgcacggtcagacggtccgcgagcacctcgaccccggggtggtccggcgcgagctcgccatcatccgcgacgaccttcactgcaacgcggtccagatcatcggcggcgacccggaccgactggagctggccgccggtgccgccgccgaactcggcctggaagtctggttctcgccctatccgctggagctggagccggagcagatcctcatgctcttccgcgactgcgcccagcgtgcggaacggctacggcagcagggggccgcagtcgtgttcgtcgcaggggtcgagctgagtgtgatgaaccgcgggttcctgtccggagagagccccgaggagcgggtcgagcgtctgttgagcgaacacgaggggcgg…	MTYDTGFVVHGQTVREHLDPGVVRRELAIIRDDLHCNAVQIIGGDPDRLELAAGAAAELGLEVWFSPYPLELEPEQILMLFRDCAQRAERLRQQGAAVVFVAGVELSVMNRGFLSGESPEERVERLLSEHEGRAAAMRELGVRMNAFLRDAAATVRESFHGKLTYAAIQFEQVDWTPFDIVTFELIRSAEVADLFRDGVRTLARGPKPLAVTGFGTAAYRGAGDRGGRVLEVVERDPKTKAPVRLNGIYERDEDGQAAYLSELLEIFETEGVDSAFVFLFALPGYPHRPDGDPRDDLDRAGLGIVKLLEGRRGHTYPDMEWEPKAAFTAVAQRYRR
CP151652	fig|1887.15.peg.53	peg	CP151652_68283_68930	68283	68930	+	Lactoylglutathione lyase (EC 4.4.1.5)	locus|AAEO51_00310,protein_id|PRJNA1099411:AAEO51_00310	FIG00004743	idu(3);Methylglyoxal_Metabolism idu(3);Glutathione:_Non-redox_reactions	gtgacgacaccaagaccagggcttcgggagcgtaagaagcaggccacgcgcgcggcgctacgcgaggcggctctgcgcctggctgtggagcgcggaccggaccaggtgcgggtcgaggacatcgccgaagcggccggggtctcaccgcgcacctacaacaactacttcgtcagccgtgagcaggcgatcgtctccgctgtcaccgcggaccgggaggcgcgcatcgcggcggcggtcgcagcccggccctcaggagtccgcctggccgacgccgtcaccgaagcagtggtcgagcagtacacgaacaccggcgagcgagaacacaaggcgctgctgctgatcaccaccacgacggcgctgcgcaaagcgttcctcgacaccaccgccggcatcgagccc…	MTTPRPGLRERKKQATRAALREAALRLAVERGPDQVRVEDIAEAAGVSPRTYNNYFVSREQAIVSAVTADREARIAAAVAARPSGVRLADAVTEAVVEQYTNTGEREHKALLLITTTTALRKAFLDTTAGIEPPLTAVIAERLDDPGAHTARVLAASVAAAVRIALEDWLRPSGNAEAVRNLDAVGLVVPSGSLPDRLRAALSPLAPAFDAAERR
CP151652	fig|1887.15.peg.54	peg	CP151652_69938_68991	69938	68991	-	transcriptional regulator, LysR family	locus|AAEO51_00315,protein_id|PRJNA1099411:AAEO51_00315			atggttgctggcggaacggtctccggggcgggagccccgacgggtcccgatccacggacaccgagtgcccaccagttgcggctgttcgtcgccctgtcggaggaactgcacttctcccgcgccgccgcccgtctcttcatcacgcagtcggccctgagccagcagatcaaggacctcgaacagcgcctcggcgtgcagttgttcgaccgttccggccggaccgtcactctcacgccgcagggggaggtgctgctggcggacgcacggggcgtggtgacggccatggaccggctgagccacagcgcctcgacgcaggcgcgtcggctctcgggccggctcgtggtgggtacggtcggggccgaggcagccatgccctacacgcgggccgtcctgagcctg…	MVAGGTVSGAGAPTGPDPRTPSAHQLRLFVALSEELHFSRAAARLFITQSALSQQIKDLEQRLGVQLFDRSGRTVTLTPQGEVLLADARGVVTAMDRLSHSASTQARRLSGRLVVGTVGAEAAMPYTRAVLSLLHERHPRVQTDVRSLHFADHFDALFRHDIDVAFLRPPVPDGIEVQQLATEARLACLPASDPLADRPRITLAQLADRPVIDVPPQVPRVWWNFWAVDPRPGDIPVRYGPVASDLEGLLHLVAQGEGMCFLPAAARDLFPRPGVRYVEVTDLPPSTAGLAWLRSNRTEPLIEAVADAARCVASA
CP151652	fig|1887.15.peg.55	peg	CP151652_70127_70609	70127	70609	+	hypothetical protein	locus|AAEO51_00320,protein_id|PRJNA1099411:AAEO51_00320			gtggcgatactcgccgccctcctggccgtactgttcagcgcgggtgccgttcaggcgtcgacgccgcaggccgatcacacggtccgagcgacgccgagcgcctcccgcgggaccgatgccgcgcctcccgcaccccaggcgtcgtgcactgcccgcaacgtcagtcattacgatgcgtggaccgggcgcacctggtcgcgggactgggtgtgcggcaatcgggccggagccccgttgtacggctgcgccagcttcatcgccgcctgcccggtgatcggctggatcgacacctcgtcgagctggttcgtgtgctggggccggggcgcctggcacgacggcggcaacaatgtctggtactacaccatgggagaccgcgtcgctcccggtgaggacgtgcac…	MAILAALLAVLFSAGAVQASTPQADHTVRATPSASRGTDAAPPAPQASCTARNVSHYDAWTGRTWSRDWVCGNRAGAPLYGCASFIAACPVIGWIDTSSSWFVCWGRGAWHDGGNNVWYYTMGDRVAPGEDVHHAWGFIPAVDVWTSTDPWPGMTECNIP
CP151652	fig|1887.15.peg.56	peg	CP151652_70770_71993	70770	71993	+	possible lipoprotein	locus|AAEO51_00325,protein_id|PRJNA1099411:AAEO51_00325	FIG01462452	ff	atgctcccagcctcacgccactcccccacgctgtcacgccgcacccctctccgcacgctcgccgcagccgcagttctcctcaccctcgcgttcgtctgcgcggcactcccgcactccggtgcggcagcggcggggccgagggaagcggacgacacgcagtcggccgtaccgcaaagccctcaggtgcccgccggcgtcacagccggcgtagccgtcttcgaccggcagaccggcaccttcaccgagcagctcaacgcggcggccacgttccgctccgcatccgtcgtcaagctcctgctggcgctcgacttcctgtgggaccgcagccccggcggcatcccggacgccgaccgtgcccggctggactccatgctccgcagcagccaggacagcgccgcc…	MLPASRHSPTLSRRTPLRTLAAAAVLLTLAFVCAALPHSGAAAAGPREADDTQSAVPQSPQVPAGVTAGVAVFDRQTGTFTEQLNAAATFRSASVVKLLLALDFLWDRSPGGIPDADRARLDSMLRSSQDSAANHYWSTYGGPAIVDRMITRVGLVDTAPPPAGYEGYWGYTAISARDTVKIYRHILQTAPADVRDFIMQRLRQSTRCASDSFDQHFGIAAAFSQPWAVKQGWSGFSAQGTCGPGSSTPARTRAGTVSAAGAAGVDLSRPALHTTGTVGAGDRSIVAVLTLHPDGTSYGKAYTDLGRLTRSLNVPGGTAPTGKWYGTWGSDVAVRKEPALGDNLLTRLPAGVEVLVGCQKKGQVVSVPPYTNDWWAYLPQYGGYVTNIYISHPDNQLPD…
CP151652	fig|1887.15.peg.57	peg	CP151652_72023_72520	72023	72520	+	hypothetical protein	locus|AAEO51_00330,protein_id|PRJNA1099411:AAEO51_00330			atgtcgcgtaccaggcgttccaccctcggggtggtcgctgccttcctgtgggtactggcgtccgccttcgcggcggctccggcccacgcaacgtcggacacgcccagcgagggcggcagccgcatcatgatcatgccgccggcgccccgggagaccgctgccgcctcctcgcgcgccgtggcggccgtctcccccacggtgtctccggcggccgactacgtccacacgacgtcgggcaaccccgtcgagtgcacctcggggaacctgtgcgccggcgtatgggaccccgccgtgggcaagtacaaggtcttcttcctctaccggtgcgcccagtactccctgtcgtactggaacggcgtgggccaggccgtgaacaaccagatcggggccgccgccttc…	MSRTRRSTLGVVAAFLWVLASAFAAAPAHATSDTPSEGGSRIMIMPPAPRETAAASSRAVAAVSPTVSPAADYVHTTSGNPVECTSGNLCAGVWDPAVGKYKVFFLYRCAQYSLSYWNGVGQAVNNQIGAAAFFYGQNGQVLDVALPENRPFTYDWTPVWSIRNC
CP151652	fig|1887.15.peg.58	peg	CP151652_73229_72651	73229	72651	-	Transcriptional regulator, TetR family	locus|AAEO51_00335,protein_id|PRJNA1099411:AAEO51_00335			atggccgagcgacgactctccagtgccgagcggcgggcccagctcgtcggcatcgcccgcgacgtgatcgccaccgaaggcacagacgcgctcacactcgcgtacctggcgagcagagcaggcatctccaagcccgtcgtctacgaccacttctcctcgcgctcggcccttctgctctcgctgtatcaggacttcgacgagcgacacctcgccgacctgcatgctgcgatagcgcacaccccgccggatctgcggcagcgggtcgaggcgatcgcgtcggctcacgtcgcgtgcgtcgtctcccagggtgtcgaactcagcggagtggtggccgcactcgccggcacaccagccctcgagaaagccaggcgggaatccgaacgccgctacgtggacatc…	MAERRLSSAERRAQLVGIARDVIATEGTDALTLAYLASRAGISKPVVYDHFSSRSALLLSLYQDFDERHLADLHAAIAHTPPDLRQRVEAIASAHVACVVSQGVELSGVVAALAGTPALEKARRESERRYVDICRQALRNADGAADLSEEAAIAFLGAADALGHAAARDTISPELARSTITTVLFSLVNASG
CP151652	fig|1887.15.peg.59	peg	CP151652_73313_73918	73313	73918	+	NAD(P)H oxidoreductase YRKL (EC 1.6.99.-) @ Putative NADPH-quinone reductase (modulator of drug activity B) @ Flavodoxin 2	locus|AAEO51_00340,protein_id|PRJNA1099411:AAEO51_00340	FIG00024510	isu;Flavodoxin isu;Flavodoxin	atgcacaccctgctggtcgccgcgcacccggacccccggtctctgacgcatcacgtgctggaagaactcgaagcggcactccaccccgtgtcagtcgagaccgccgacctggccaaggagcggttcgaccccgtgttcaccttggcggatcgccgggcgtaccacgagggcggcaactatccggccgacgtcgtcagtgagcaccgtcgtctcgagcgcgccaccgatctggtcctggtctttcccgtgtactggtggtcgatgcccgcgctgctgaagggatggatagaccgcgtcttcgtcaacggctgggccttcgagtactccccggcctcgggcctgcgaccgaaactccaggcgctcaccacgcatcttctgcccatcgccggcgacgactcc…	MHTLLVAAHPDPRSLTHHVLEELEAALHPVSVETADLAKERFDPVFTLADRRAYHEGGNYPADVVSEHRRLERATDLVLVFPVYWWSMPALLKGWIDRVFVNGWAFEYSPASGLRPKLQALTTHLLPIAGDDSGSYERHGYEEALRTQIEHGIVDYCGSRRGATAFIHESEQASSEATARNVDRAVRIISEAIHARSRTRS
CP151652	fig|1887.15.peg.60	peg	CP151652_74728_73943	74728	73943	-	Transcriptional regulator, TetR family	locus|AAEO51_00345,protein_id|PRJNA1099411:AAEO51_00345			gtgcgcaggatcttgcaggaacgggccagagcaacccgcagatcactcctggaggcggccgcctgcctcttcgcccagcagggatacgccagcacaagcgtcaacgacataagcgcccggtcgggacggaccagcggatccgtctacttccactacgccagcaaggaaggcatcgcccaggcggtcgtccgggaaggcttcgcgacctggcccagcctcgtcccccggtacgacgacccgagcgtgccgcccctggagcgcctcgtcgcattgagctacgacatcgcccgcgctctcgcggaggactccctgacccgcgcgggcgcccgcctgtgggccgagcgccacaccatcaacgcgaaccttcccgaccccttcgtcctctggacgaccgcggtc…	MRRILQERARATRRSLLEAAACLFAQQGYASTSVNDISARSGRTSGSVYFHYASKEGIAQAVVREGFATWPSLVPRYDDPSVPPLERLVALSYDIARALAEDSLTRAGARLWAERHTINANLPDPFVLWTTAVTRLLAQARSGGYLAAGVRPAAAARTLVRAFYGFCTLTEALEGSHALTGRLADWWQLTLPALQRDPRTDQAPTRPAAATPPVDNRPPPPAPAAQDRMLTVRTTEHGTNGPVTGPAGTAGDRGPAGCGRT
CP151652	fig|1887.15.peg.61	peg	CP151652_75254_76036	75254	76036	+	putative hydrolase	locus|AAEO51_00350,protein_id|PRJNA1099411:AAEO51_00350			ttgacgctgccacagcgaaccctgtcgaactggtcgcccgaggctgtcgtcttcgactgcgacggcacactgatggacacagaacgtcattggcaggatgcgcgcaaccgcgcctttcgtgagttcggtctgctgcctccgccgggcttcgccgaccgcgccaaaggtgtgcactacgtcgactgcggccgcctgatggccgaggagacgaacaagcccgagctggccgctgacctgaccacggcgctcctctcacacttcatgtccctcgtcgcggaggaccccctgaccatgccgggcgccggggagatggtgcgcctcctctccgggcggctgccgctggccgtggccagcaactgcccgctggaggtggtggaggagagcctcggccgcgcaggg…	MTLPQRTLSNWSPEAVVFDCDGTLMDTERHWQDARNRAFREFGLLPPPGFADRAKGVHYVDCGRLMAEETNKPELAADLTTALLSHFMSLVAEDPLTMPGAGEMVRLLSGRLPLAVASNCPLEVVEESLGRAGLRRHFRHIVVPTGPPDKRGAGPGRDGERSQTVRPKPWPDVYATAARLCGVRPETALAVEDSLTGIESAWRAGLRTLGVGPLPDEADTGHADAWVAALDDPEVLDWVRNWRRPPSPGEEQDHRRHGPL
CP151652	fig|1887.15.peg.62	peg	CP151652_76263_78278	76263	78278	+	Serine phosphatase RsbU, regulator of sigma subunit	locus|AAEO51_00355,protein_id|PRJNA1099411:AAEO51_00355	FIG00017431	idu(30);SigmaB_stress_responce_regulation	atgaggctgacaatgttcgatcccgctccgatcggtgtgatgttcacccgagggccggagcaccggctcgcgtacaccaacgccgtctaccggaagaccttcggtgaccgtccgctgggccggcccctccggcgcacctttcccgacctcgcgcagtccggctatttcgacatcttcgaccgggtcctcgccaccggcgaggccgaggtactcacggccgttcccatcgacctcgacttcgcggactcgtcacgggaggggacacgctacttcacgttcagcgtctcccgcgcgacggtgagcgacgggagtcgtggggtgctgggcgtggtcgtggaaacgactgagcaggtgactgccgcacggcggatccgtgtcctgtccgaggagcgacgccgt…	MRLTMFDPAPIGVMFTRGPEHRLAYTNAVYRKTFGDRPLGRPLRRTFPDLAQSGYFDIFDRVLATGEAEVLTAVPIDLDFADSSREGTRYFTFSVSRATVSDGSRGVLGVVVETTEQVTAARRIRVLSEERRRALLRYRSLVRAGSEMVWVTGPEGGVTEPSPGWQRVTGQSWEEFRGDGWIDAIHPDDRAAVVERWSRVLREVQPRFTHAYRLRLATGGYRHFGVDAAPVRDGDRVIEWIGTCRDVEQEWQDARREKLLARATAVTADTARPDEMLAALTAVIVPELADSCTSYLLPQALHRTPGTALAAERVAAVPRQGPPGPPPHHAEQLRPDSALVRAADRRRPVHAVFRPGSPPPDITPTGTEPWLAPDANSVVLLPVVVDGTTAALVVACVNG…
CP151652	fig|1887.15.peg.63	peg	CP151652_79614_78385	79614	78385	-	Membrane protein mosC	locus|AAEO51_00360,protein_id|PRJNA1099411:AAEO51_00360			atggaacgctcgcttcgcggcgcccgtgtggcgacgtatgtctatttcgtcttgtgcggcaccttgatgggcgcctgggtggtgcacatcccggccgcggaagagcgggtgggcatcagccacgcgacgctgggcggcctgctcgtgctgctcgggctcggcgccttcgtcgggatgcaggtggccggtccgctgaccgaccgtctcggcgcgcgcgtcgtggtgcccaccaccgccgtactgtgcggcgcctccctcgtgctgccgggcctcgcccccgatccctggacgctggcgggcgccctgctggtcttcggcgcctgcaacggcggcttggacgtgagcatgaacgcccacgccgtgcacgtggagaaggcctacggacggcccgtcatgtcg…	MERSLRGARVATYVYFVLCGTLMGAWVVHIPAAEERVGISHATLGGLLVLLGLGAFVGMQVAGPLTDRLGARVVVPTTAVLCGASLVLPGLAPDPWTLAGALLVFGACNGGLDVSMNAHAVHVEKAYGRPVMSGFHATFSVGGVLAALVAAGATSAGVSPVATMAAIGGGSIVIALASVRALMPAASATPVAEETDATRTAGDVQHASPAVARPGMAGRVWLLAVLALMVMLCEGAANDWSALHLRDVLGASTSTAAFAYGTFAAAMTAGRLLADRLVARFGSLAVLRHGATTAAVGITLVALGPWMWTAFTGWALFGLGLAGGVPQLLSAAGHADPAAAGANVSRVAGLGYVGMLAGPAVIGWLTHLVDLNRTFILLTLLCVTTAVGARVLRTEPDRT…
CP151652	fig|1887.15.peg.64	peg	CP151652_79705_80466	79705	80466	+	Transcriptional regulator of rhamnose utilization, DeoR family	locus|AAEO51_00365,protein_id|PRJNA1099411:AAEO51_00365	FIG00006496	ff	atgagcaacgcagaccggcacgggttgatcacgaaggtcgtcagggacgccggcggtgcgacggtccagcagctcgcggagctgacgggggcgtcggaaatgaccatccggcgcgacctcgacaccctggccgcccaaggcgtcctcgaacgcgtccggggtggagcacgaagcctgctgctcaggggcgaggagcccccgttcgctctgcgcgcccacgaggccgtcgacaccaaacgccggatcgccgccaaggtctccgctctcatcgccgacggcgagagcgtggtgctcgacagcggtacgacctgtctggaggtcgcccgtcttctgcgcgaccggcccgtcaccgtgatgccgctgtccctccaggccatccaactgttcggggcgacgccc…	MSNADRHGLITKVVRDAGGATVQQLAELTGASEMTIRRDLDTLAAQGVLERVRGGARSLLLRGEEPPFALRAHEAVDTKRRIAAKVSALIADGESVVLDSGTTCLEVARLLRDRPVTVMPLSLQAIQLFGATPGQATLVVPGGQPRAAEGALTGPLTLASLAALRFDTAVIGCCGLSAADGLTAYDLDDAAVKKASIASARRTLVASDGSKLGRTAFAYVGPSALLHTLVTDDTAPPDEVGALENAGTVVTTV
CP151652	fig|1887.15.peg.65	peg	CP151652_81253_80492	81253	80492	-	Probable carboxyvinyl-carboxyphosphonate phosphorylmutase (EC 2.7.8.23)	locus|AAEO51_00370,protein_id|PRJNA1099411:AAEO51_00370	FIG00012387	ff	atggcctctgacaccatcgttgagcgcgctcagcgcctcaagcagttgcacgcccagcacaagccgctcgtgctgccgaccgtctgggacgtctggtccgcgcggacagccgtcgccgccgggttcccggcgctcacgatcggcagtcatccccttgccgactcccgaggggccgacgacaaggaggggcagaccttcgaggaggtcctcgccgccgtcaggccgatcatcgctgctgtcgacgttccggtgtccgtggacctggaggccggatacgggcagaagcccgccgacctcatcgccggtctcgtcgaggtcggcggcgtcggcctcaacgtcgaggacaccgtccactccgagggcggccgcgtacgcggcacgcaggaacacgcgagctac…	MASDTIVERAQRLKQLHAQHKPLVLPTVWDVWSARTAVAAGFPALTIGSHPLADSRGADDKEGQTFEEVLAAVRPIIAAVDVPVSVDLEAGYGQKPADLIAGLVEVGGVGLNVEDTVHSEGGRVRGTQEHASYVAGLRSAADDAGVPVWVNGRTDLFVHAQDAAAVLDEAIERLRALVEAGADSVYPVGIQDDDDLLTAVTGAVTVPVNSTAHPVKHDLERFRRLGVGRITYGPLLQFALTDTMKDMLKPWSP
CP151652	fig|1887.15.peg.66	peg	CP151652_82078_81419	82078	81419	-	lipoprotein	locus|AAEO51_00375,protein_id|PRJNA1099411:AAEO51_00375	FIG00629430	ff	atgaaccgcacgcgttccctcgtccgccgtaccgccgtggtcgccgcctcaggggcggcggcactcgtcctggccgcctgcggcggcagcggcgacgacaccggctcggccggacacggcggccaccaggccaccgactcggcgtccgccgcctcggcaccggcctcgcagggccggcacaacacggccgacgtgaccttcgccaaggggatgatcccccaccaccgccaggccgtggagatggccgacctcgcacccgacagggcgcagtcggccgaggtgaagaagctcgccgccgacatcaagaaggcgcaggccccggagatcgagaagctgtcgggctggctgacctcctggggggagaccgtgcctgccgagggcgccatggaccactccatg…	MNRTRSLVRRTAVVAASGAAALVLAACGGSGDDTGSAGHGGHQATDSASAASAPASQGRHNTADVTFAKGMIPHHRQAVEMADLAPDRAQSAEVKKLAADIKKAQAPEIEKLSGWLTSWGETVPAEGAMDHSMHGGMEGMEGMEGMMSAEEMTALGNASGKAFDTAFMEMMIKHHEGAVEMAKTEQADGAHTPARKMAADIIASQSAEIEQMKKLLGKN
CP151652	fig|1887.15.peg.67	peg	CP151652_82579_82175	82579	82175	-	putative membrane protein	locus|AAEO51_00380,protein_id|PRJNA1099411:AAEO51_00380			gtgactgcgagcagccgttccagcagccgcccggccgggcggctgttcgtgctgctggccttggcggtgctggccggtgtcctgggcatgcacggcctggctcccggcgggacgccggcgccgcagcaggcagcggccgtccacaagatggcgccggctgcggcggagggggtgccgcacgcggacgggggatgcgcccacacggacggactgcccggccacctcgatcacgccgacggcacctgcgccgccgccggcacggccacggcgtacacgccgccggcgctgaccggcacggtgctcgacgcacccgccacgccttccctcacctcggcggccaccggctcgccccatgacggacgggccccgcccgacctgtccgaactgcaactcctccgg…	MTASSRSSSRPAGRLFVLLALAVLAGVLGMHGLAPGGTPAPQQAAAVHKMAPAAAEGVPHADGGCAHTDGLPGHLDHADGTCAAAGTATAYTPPALTGTVLDAPATPSLTSAATGSPHDGRAPPDLSELQLLRI
CP151652	fig|1887.15.peg.68	peg	CP151652_83046_82681	83046	82681	-	hypothetical protein	locus|AAEO51_00385,protein_id|PRJNA1099411:AAEO51_00385			atgagcgctccagcagtactgatggcggccgccgagggcgggatcatcggtgacgggaggacgggggccaacctggcgctggcggccggtgcgctcggactggccctcggccggctggccacgacccgcgccggccgccggatcagcacgggcaacccgcgcaccggcgggatggcggccatcgcgatgggcgcggtcgggacggttctcgcgatactgcacctggccaccgccgacggaggccccggcacgggcaacggactcgtcggcgccgtcgtggccgtccctctcggactgggcgccgtactcctcggccgccgggccctgatccgctccacggcgcggaccaccccgcccggcggatga	MSAPAVLMAAAEGGIIGDGRTGANLALAAGALGLALGRLATTRAGRRISTGNPRTGGMAAIAMGAVGTVLAILHLATADGGPGTGNGLVGAVVAVPLGLGAVLLGRRALIRSTARTTPPGG
CP151652	fig|1887.15.peg.69	peg	CP151652_83287_84414	83287	84414	+	Putative two-component system sensor kinase	locus|AAEO51_00390,protein_id|PRJNA1099411:AAEO51_00390	FIG00634483	ff	atggacaaaggacggttcgctgtcccggccggcgtcaccgcgtgggcgactgccctgggcgtggcggcgctgatgctgggcaccggcctgtccgggccccacccgtccggagggcgcgggctgctcggctcggtgctgctggtggccggcggactgtcgctggccgcgcaccggcgggcgcccctcggggttctggccgtcaccggcgtatgtgcggtcggctacctggcagcggggttcgaggcgctcgccgtctcctgtctggtggcggtgtacggagcggtgcgtgccggacaccgcaaggccacggtggccgtctcgctgggtctggtggccgcgctccacctcacggccctggtcctccacgagggcactccgggcgaggccatggcgcaggcc…	MDKGRFAVPAGVTAWATALGVAALMLGTGLSGPHPSGGRGLLGSVLLVAGGLSLAAHRRAPLGVLAVTGVCAVGYLAAGFEALAVSCLVAVYGAVRAGHRKATVAVSLGLVAALHLTALVLHEGTPGEAMAQARNTLELAWLIAAFAAGEAVRQAERRADEAERTREETARRRADEERLRIARELHDSLTHQISVVKVQSEVAVHVARRRGEPVSEALLAIQEAGREASRELRATLEALRDDDTAPPHGLDHIPGLVERFRGTGLRTTLTITGHPHSVPAAVSRTAYRIVQESLTNVTRHAAATTASVLIDYRPEALAVRVDDNGEATVRSAPTPGHGLLGMRERVAALGGRLCTEPRSAGGFTVQAELPTNGAS
CP151652	fig|1887.15.peg.70	peg	CP151652_84411_85073	84411	85073	+	DNA-binding response regulator, LuxR family	locus|AAEO51_00395,protein_id|PRJNA1099411:AAEO51_00395	FIG01307606	ff	gtgatccgggtccttctcgtcgacgaccagccgctcatccgcagcggcttccgcgcgctgctcgacctcgaggacgacatcgaggtggtggcggaggccgccgacggcgaggagtgcctggcagtcgtcaaggagcagctgcctgacgtcgctctcatcgacatccagatgcctgtcatggacggcatcgaagcgacccggcgcatcgccgcggatccggacctggcgggcgtgcacgtcgtcatgctgaccaactacggcatggacgagtacgtcttcgacgcgctgcgcgcaggcgccgccggcttcctggtcaaggacatcctgccggaggacttcctgcactccgtacgcgtcgccgcccgcggtgacgcgctgctcgcccccgccatcacccgc…	MIRVLLVDDQPLIRSGFRALLDLEDDIEVVAEAADGEECLAVVKEQLPDVALIDIQMPVMDGIEATRRIAADPDLAGVHVVMLTNYGMDEYVFDALRAGAAGFLVKDILPEDFLHSVRVAARGDALLAPAITRTLIDRYVTQPPPALTGSGLEELTGRERETVALAAHGLSNDEIARRLVISPATAKTHINRAMAKLHARDRAQLVVFAYESGLVTPRGA
CP151652	fig|1887.15.peg.71	peg	CP151652_86698_85037	86698	85037	-	putative ABC transporter ATP-binding protein	gene_name|abc-f,locus|AAEO51_00400,protein_id|PRJNA1099411:AAEO51_00400			gtgcccacacagatcaccgtccgctcggtctcgaagtcgtacaacggccgtctcgtcctggacgcggtctcctgcaccctggccgcgggtgaacgtaccgggatcatcggggagaacggttcgggcaagtcgaccttgctgcgcctgctggccggcgccgagcggccggacagtggtgaggtgacggtgcgggcggacggcggcgtcggctacctcccccaggacggcaccctgcccgcgcatcacacggtccagcaggcggtggacgaggcgctgagcgacctgcgcgcgatgcaggcgcgcatgcgccacctcgaagccgccatggccgacgacaccggcagcaacactcacgtgctggcggagtacggtgacctgctcacggcgttcgaactgcgc…	MPTQITVRSVSKSYNGRLVLDAVSCTLAAGERTGIIGENGSGKSTLLRLLAGAERPDSGEVTVRADGGVGYLPQDGTLPAHHTVQQAVDEALSDLRAMQARMRHLEAAMADDTGSNTHVLAEYGDLLTAFELRGGYEADARVERALHGLGLAHLPRTRAIGDLSGGEQVRLRLAALLAASPEVLLLDEPTNHLDDQALTWLEDHLRTRRGTTIAVSHDRTFLDRVATTLLEVDADRRTVTRYGNGYTGYLAEKAAARRRWEQEYARWEAEVAAQREAAAVTARRVAPGRAMKDGNKMAYDRAAGRVQQSVAGRIRNAEERLRRLLATPVPTPPEPLSFTLTPSKGGRLQGTVLEATGVTVTGRLAPTDLTVKAGERLLITGPNGTGKSTLLTVLAGHLT…
CP151652	fig|1887.15.peg.72	peg	CP151652_86927_87514	86927	87514	+	probable tetR family transcriptional regulator	locus|AAEO51_00405,protein_id|PRJNA1099411:AAEO51_00405	FIG01127596	ff	gtgcggcggccgggtgggcgcagtgcccggatccgggcgcaagcgctgggagccgtacaagagttgctggtacaggaggggtacgacgcgctgagtgtggacgcggtggccgagcgggccggcgtgcaccgcaccaccgtctaccggcgctggcgcgacgtgggcggactcctcgccgacgtcctcgacgccgccggcagcgacgcctggcggccgcccgacaccggcacgctcgaaggcgacttggtcgccgtcaacgccgagctggaggccggcctgaccgatcagcctgtcaccgccgcgctgatcgccgcctccttccgctcccccgaggcggccgcagcgctccaacggttctgggacgaccggtacacgcggtgcgcggtcgtggtggagagg…	MRRPGGRSARIRAQALGAVQELLVQEGYDALSVDAVAERAGVHRTTVYRRWRDVGGLLADVLDAAGSDAWRPPDTGTLEGDLVAVNAELEAGLTDQPVTAALIAASFRSPEAAAALQRFWDDRYTRCAVVVERAVARGEVPEGTCARRVLVAATAPVYQQILLMRDRSDPLLAEQAARGVALAAAHGVFVGGQQE
CP151652	fig|1887.15.peg.73	peg	CP151652_87663_88232	87663	88232	+	ABC-type Mn/Zn transport systems, ATPase component	locus|AAEO51_00410,protein_id|PRJNA1099411:AAEO51_00410	FIG01518630	ff	atgtctgatcgcaacaccgccatccgcagccttcacgatctcggcctggccgcctggttcgggggctcactgatgggagcggtcggcctcaacggagcggcccaggacgaaggcggcacggaggcgagccgtgaccgaatcgcctcgtcaggctgggcgaagtgggcgccggtcaacgccgccgcgatcggagcgcacctgttcggtggtggcgggctgctcgccgtgaacgcacaccgtgtcgccacccagcagggcgttgccgcctccaccgcggccaagaccgtcatcaccgcggcggctctggcagcgaccgcctacgcccgcgtcctgggcaagaaggtcgaactgggctcctccaccgatcccgaagacgccgagaaggcggccaagcacccg…	MSDRNTAIRSLHDLGLAAWFGGSLMGAVGLNGAAQDEGGTEASRDRIASSGWAKWAPVNAAAIGAHLFGGGGLLAVNAHRVATQQGVAASTAAKTVITAAALAATAYARVLGKKVELGSSTDPEDAEKAAKHPIDLDKARRQLAAAQWAVPALTGCLVVLNALHGEQQRPTEQIPGMWERARSATHLMR
CP151652	fig|1887.15.peg.74	peg	CP151652_88370_88903	88370	88903	+	FIG01131101: hypothetical protein	locus|AAEO51_00415,protein_id|PRJNA1099411:AAEO51_00415	FIG01131100	ff	atggccaaccgcgtctacaccatcgggcattcgacccgcaccttcgacgaggtgctgtccatgctgcaggaacattcgatcacccacgtggtggatgtgcgttcctatccggcgtcgcgcaagtttccgcagtggaatcaggacgcggtgatcgacaatctccctccggccgtccactaccggtggatcaaggagctgggcggcaggcggcacacccccaagggtgtcgagagcgtcaacaacgcgtggcgggtgaaggccttccgcgactatgccgatcacatgatgagcagcgagttcaggaagggcctggatgaactgctcgacctggccgcgcagggtcggccggtgatcatgtgcagtgaagccgtgccgtggcgctgccaccgcagactgatc…	MANRVYTIGHSTRTFDEVLSMLQEHSITHVVDVRSYPASRKFPQWNQDAVIDNLPPAVHYRWIKELGGRRHTPKGVESVNNAWRVKAFRDYADHMMSSEFRKGLDELLDLAAQGRPVIMCSEAVPWRCHRRLISDALLVAGVEVVHIMSPTVTKPASLNEWANVHNGRITYPAPCGA
CP151652	fig|1887.15.peg.75	peg	CP151652_88905_89213	88905	89213	+	hypothetical protein	locus|AAEO51_00420,protein_id|PRJNA1099411:AAEO51_00420			atgagcagggacatcgtcgccgaggtccgcgaggcagtcgcagcggtcccagcgggaagtgtcgcttcctacggagacatcgcagaacggatcggaacaagcccgcggcaggtggggcgcgcgatgggcctgctcgacgaaggtgtgccctggtggcgcatcgtccccgcggacggcacgcccgcgacgtgccacgagggccaggcccctcggctgctggccgcggaagggacaccgatgcgcgggacgcgcgtggacatgcgacgcgcacggcaccgcggggagccgcctgtcccaccgtcgccgtag	MSRDIVAEVREAVAAVPAGSVASYGDIAERIGTSPRQVGRAMGLLDEGVPWWRIVPADGTPATCHEGQAPRLLAAEGTPMRGTRVDMRRARHRGEPPVPPSP
CP151652	fig|1887.15.peg.76	peg	CP151652_89608_89306	89608	89306	-	hypothetical protein	locus|AAEO51_00425,protein_id|PRJNA1099411:AAEO51_00425			atggcaccgaagaagagtgaacgtactcagttgacgcgggctgtgcggcagctccgccgcatccgctccttctacgccgcggcgatggtgctgtgggcgggttctgccgcgttgaccggctggcaggccgccgggagccggcagttgtgggtctgcgttctcctcctggccgtgttcgctgcgctgtacgtcacggcgaccgtcgccctccggcgcctcgcggtcccggcgaccgcggggcgggcgcagcgccacgccaccccgcccacggtgtcgaacgccggccgccacgcgcctgcctga	MAPKKSERTQLTRAVRQLRRIRSFYAAAMVLWAGSAALTGWQAAGSRQLWVCVLLLAVFAALYVTATVALRRLAVPATAGRAQRHATPPTVSNAGRHAPA
CP151652	fig|1887.15.peg.77	peg	CP151652_89759_90283	89759	90283	+	Ribosomal-protein-S5p-alanine acetyltransferase related proteins	locus|AAEO51_00430,protein_id|PRJNA1099411:AAEO51_00430		isu;Ribosomal_protein_S5p_acylation	atgcccgagttgcagcggctccacgccggtcatgccccggcggtgctggctttcgagctggcgaaccgcgcgtacttcgctgcctcggtccccgatcgcggcgacgagttcttcgagcggttcaccggccggttcgacgcgttgctggccgagcaggacgccggcatctgcgccttccacgtgctggtcgtcgaggacggctcggtgctcggcaggttcaacctcgtcgacatcgaggaccacaccgcggagctcggctaccgggtcgcgcagcgtgtcgcagggcggggtgtggcgaccgcggccgtccgggacatctgccgactggccgtgtcggagtacgggttgcgtacgctgcgggcggccaccgtccatcggaacatcgcgtctcaacgcgta…	MPELQRLHAGHAPAVLAFELANRAYFAASVPDRGDEFFERFTGRFDALLAEQDAGICAFHVLVVEDGSVLGRFNLVDIEDHTAELGYRVAQRVAGRGVATAAVRDICRLAVSEYGLRTLRAATVHRNIASQRVLVKAGFVPVGPVDPAHVGGETGTWYQRDLLDAVSPECRRVT
CP151652	fig|1887.15.peg.78	peg	CP151652_90467_91324	90467	91324	+	3-oxoacyl-[acyl-carrier protein] reductase (EC 1.1.1.100)	locus|AAEO51_00435,protein_id|PRJNA1099411:AAEO51_00435	FIG00621114	idu(18);CBSS-246196.1.peg.364 idu(18);Fatty_Acid_Biosynthesis_FASII	gtgtcccccacgacatggttcatcaccggcgcgtccagcggtctcggccacgccctggcccagcatgtgctggagcgggggcaccgggtcgtcgccacggcgccggtggtcgctcccatggccggcttggcggaccgccaccctcgtgagtgcctggtccttcagctcgacgtcacggacggtcgccggtgcgccgaggccgtgcgggaggccgaggagtggtccggcggcatcgacgtcctggtcaacaacgcgggtatcgacttcatcggtgctctcgaggaacagcaggaatcggactaccgcgcggtcttcgaggtcaacttcttcggggccgtgacactcacccgggcggtgctgcccgcgatgcgcgcgcgtcgccgcgggaccatcgtgaac…	MSPTTWFITGASSGLGHALAQHVLERGHRVVATAPVVAPMAGLADRHPRECLVLQLDVTDGRRCAEAVREAEEWSGGIDVLVNNAGIDFIGALEEQQESDYRAVFEVNFFGAVTLTRAVLPAMRARRRGTIVNISSMDGLASLPGNGFHSASKFALEGFTEALWQEIEPLGLRALLIQPGSFRTGIETRTRASGAPISDYAVTAGAFRAIMNKVTPDMFPGDPARGAAVIFDEALSPTPRHWVVLGSDAQRRIGVKLDQLRAEYEAGKDVALSTDFPGSGEYAML
CP151652	fig|1887.15.peg.79	peg	CP151652_91406_91966	91406	91966	+	GCN5-related N-acetyltransferase	locus|AAEO51_00440,protein_id|PRJNA1099411:AAEO51_00440	FIG01272034	ff	atgaccttgcccactcccgaactgcacaccgatcgcctgcgacttcggccgttctccgacgacgacgcggcaccgctctacgccttgcacagcgaccctcatgtgctgcgctactgggactcgcctccgtggaccgacccggcccgcgcccagcgcttcctcgcgacgtgccgcaggatcgaagaggaaggcacgggagcgcggatggccgtcgagcgggtctccgacggcgtcttcatcggctggtgcggtctcatcgactggaacccggacttccgtagcgcggtgctgtgttacgtcttcgatcccgcggcctggggccacgggtacgccacggagaccgtgcacggcgtcctggggtgggctttcgacaccctggatctcaaccgcgtccgggcc…	MTLPTPELHTDRLRLRPFSDDDAAPLYALHSDPHVLRYWDSPPWTDPARAQRFLATCRRIEEEGTGARMAVERVSDGVFIGWCGLIDWNPDFRSAVLCYVFDPAAWGHGYATETVHGVLGWAFDTLDLNRVRADVDTRNGASARVLEKLGFVHEGTLREDCVVNGDVSDTWVYGLLRREWRPVGVR
CP151652	fig|1887.15.peg.80	peg	CP151652_92105_93622	92105	93622	+	hypothetical protein	locus|AAEO51_00445,protein_id|PRJNA1099411:AAEO51_00445			ttgactgggatgaccgcttttccgttgccgtttctggcaagccgttcctcgacgtccgccaggcctcggacgctgcgggagatcgagatgatgcggtgcagcgcgcaactgcggtcgaaaccgcggtggttcgagaagatgtgcgatgccggcatcgtcgcgcggtgggccgaggaagcggcggctcaaggtatgaccgaggcgcaggtgcggtacgtgctcgacgagctcgcgcactatgcggcgctgcgggacgagcggaccggtgcggaggtgtcggccgtggacggggtgtggcagtccgacgcgctcgtcgacgacacgctccgggcacggctgcgggaggcggtgcgggtgctggaggaggtgcccgaggaggaacgtgactggcatcccggg…	MTGMTAFPLPFLASRSSTSARPRTLREIEMMRCSAQLRSKPRWFEKMCDAGIVARWAEEAAAQGMTEAQVRYVLDELAHYAALRDERTGAEVSAVDGVWQSDALVDDTLRARLREAVRVLEEVPEEERDWHPGSDGQVLDLVHPSLFCLVRDVSGAPERAWENPTDRFSRYEFSEKFQWLPTDVDVDDDGRVSFRSYVNNVHPEKHRDLAAVLPELFARMLPLWENVLTDLRHPRPLRITVDPYRWYESDEYDVPEPEEDDFADEESYEKAYEAWEEAEEKWWDDRRPILPDAPAFTPPQVPEGSDRVSLRGRRLQVIVKLATIHLTPDKPEYAGGSWHVEGMLNERIVSTGLYYWDSENITESRLGFRTALDDPEYAQNDHNGMREVYGLEDEGSLNQ…
CP151652	fig|1887.15.peg.81	peg	CP151652_93736_94605	93736	94605	+	AraC-family transcriptional regulator	locus|AAEO51_00450,protein_id|PRJNA1099411:AAEO51_00450	FIG01346906	ff	atgatctcggcactcaaccagctcgtcgatctcgtcgaggaacacctcaccgaggaactcgacatcgaagggctggccgcggggctcgggaccaccgagtaccacctgcgccggatgttctcgtcgctggcaggcatgccgctgtcggagtacgtgcggagacggcggatgaccgtcgccgccggtgacgtcgtccggggcgaggaggacctgctggagatcgccgtccggcacgggtacggctcccgggaggcgttcggacgtgcgttccgggcggttcacggcgccggtcccgcggaggtgcgccgcgacggaggccccttgcgtacacaaccgcagctcaggttccgcctgaccgtcgaagggagtactcccatggacacccgtctcgtcgaccgc…	MISALNQLVDLVEEHLTEELDIEGLAAGLGTTEYHLRRMFSSLAGMPLSEYVRRRRMTVAAGDVVRGEEDLLEIAVRHGYGSREAFGRAFRAVHGAGPAEVRRDGGPLRTQPQLRFRLTVEGSTPMDTRLVDRPAFRLVGHSTRVPLIHHGVNPHIQQHVAAIPPEEHQRLKALGDAEPAGLLQVTDGADPDGREGTELTYLHGVAVGGGTPVPDGLDAIEAPAGMWAVFRTSGPHPQALQTAWAATATEWFPSNPWRLRPGPSIVAILERADDFSTATCELWLPVEAA
CP151652	fig|1887.15.peg.82	peg	CP151652_95468_96916	95468	96916	+	Oxidoreductase, Gfo/Idh/MocA family	locus|AAEO51_00460,protein_id|PRJNA1099411:AAEO51_00460	FIG01023919	ff	atgcccggacttcccgctgtttcccgccgattgctcctgggaggtgcgctggccaccggtgccgcggtcaccggtgtcggcgcggcgtacgccgctccggctgccggagccgccggcgccgaggcgccgctgccggtgcacactcccccgcgacggcgcggtcagcgctcgatgaccgacgtgccgttcgacgtccatcggaccgtccgcgtgggcatgatcggtctcggcaaccgcgggtccgggatggccgagggctgggccgccgtccccggatgccgggtgaccgccgtctgcgacatccgcgccggccgcgccacctccgtggcgaaccggctggtcgccctgggcaagccgcgtcccgccgagtacggcggctccgcggacgcctacgcgcag…	MPGLPAVSRRLLLGGALATGAAVTGVGAAYAAPAAGAAGAEAPLPVHTPPRRRGQRSMTDVPFDVHRTVRVGMIGLGNRGSGMAEGWAAVPGCRVTAVCDIRAGRATSVANRLVALGKPRPAEYGGSADAYAQMVKRDDIDLVYIATPWEFHHRQGKAALEAGKHAIVELPVATELDELWDLVDTSERTRRHLMLSENCSYGRNELAMLKMAHDGLFGDVTNGHGGYLHDLRELLFSDTYYTDSWRRLWHTRSTASFYPMHGLAPVAAAMDINRGDRMTVLRATSTEPKGLADYRERFVDRSHPSWKETYINGDLVTCLIDTAMGRVIRAEHDVSSPRPYSRINSLAGSRGIFEDYAGTSATGGRIYVEPDHSGHSWRDFDSYRKEFDHWLWKKIGDDA…
CP151652	fig|1887.15.peg.83	peg	CP151652_96954_97109	96954	97109	+	hypothetical protein	locus|AAEO51_00465,protein_id|PRJNA1099411:AAEO51_00465			atgcacgtgagccgatgggtcagacccctgggggccgtggccgtggcggcctccctggtcccgcccgccggtcaggcgatcacgctgggcggtcgtttcgtggtgctgccgtccaacgggaacgtccacgtcttcgcgacggccgtcgctccgtag	MHVSRWVRPLGAVAVAASLVPPAGQAITLGGRFVVLPSNGNVHVFATAVAP
CP151652	fig|1887.15.peg.84	peg	CP151652_97931_97122	97931	97122	-	Glycerol-3-phosphate regulon repressor	locus|AAEO51_00470,protein_id|PRJNA1099411:AAEO51_00470	FIG00638349	ff	atgtccaagcacgatcgctggagcaagctgctggaactgctggccggcgagggcaggatcgaggtcgacgacgcggccgccgcactcgacgtctccccggccaccatccgccgcgacctcgacgagctcgccgagcagcagatgctcgtccgcacccgcggcggcgccatcgcgcacggcgtctcctacgaactgcccctgcgctacaagtcctcccggcacgcctccgagaaacagcgcatcgccaccgccgtcgccgggatgatcgccgacggtgacgtggtgggcctcaacggcggcaccaccaccaccgaggtggcccgcgccctggccctcagggcgggcagccgcgaggggcgggggcgccgcgacccggccgaggcgtcggcgcccgccttc…	MSKHDRWSKLLELLAGEGRIEVDDAAAALDVSPATIRRDLDELAEQQMLVRTRGGAIAHGVSYELPLRYKSSRHASEKQRIATAVAGMIADGDVVGLNGGTTTTEVARALALRAGSREGRGRRDPAEASAPAFTVVTNALNIAGELAVRPQVKIVVTGGVARPQTYELVGPLTVGVLNEVVLDVAVLGVDGVDPELGLMTHQEDEAAVSRLFAERARRVIVVTDSSKMGRRAFARICGLDRVDVLVTDSGLPAETAARLTDEGIKVHAV
CP151652	fig|1887.15.peg.85	peg	CP151652_98147_99097	98147	99097	+	Glucosamine-6-phosphate deaminase [isomerizing], alternative (EC 3.5.99.6)	locus|AAEO51_00475,protein_id|PRJNA1099411:AAEO51_00475	FIG00137522	isu;Chitin_and_N-acetylglucosamine_utilization	ttgtccgccatcggttcgtcccgcacctccgccgagatcgcgtcccagcccgccgtgtggcgtcaggccgcagcgtccctgccgcgccaggcgtcggcgctgccgaggcggggcgagcgcgtcgccgtcgtcggctgcggcacctcctggttcatggcccagtcctacgccgtgctgcgcgagaccggcggccacggggagaccgacgccttcgccgcctcggagttccccgtcggccggcgctacgaccgggtgctcgccatcacccgctcggggaccaccaccgaggtgctcgacctgctgcaccggctcaagggcaccgtggcgacgggcgccgtcaccgccgacccggacaccccggtcatgcgggcggccgacgccgtggccgtcctggacttc…	MSAIGSSRTSAEIASQPAVWRQAAASLPRQASALPRRGERVAVVGCGTSWFMAQSYAVLRETGGHGETDAFAASEFPVGRRYDRVLAITRSGTTTEVLDLLHRLKGTVATGAVTADPDTPVMRAADAVAVLDFADEESVVQTRFATANLALLRAHLESENALPAGVLPLDDAVRDAERAVSEPLDAAVPGAEQFTFLGTGWTCGLALEAALKMREAAGAWTEAYPAMEYRHGPISISGPGRVTWAFGRLPEGLAGDVDRVGGTLVADSTGVAGGLDPLADLIRAQRLAVVCAEARGHDPDRPRNLTRSVVLEDGRA
CP151652	fig|1887.15.peg.86	peg	CP151652_99090_99278	99090	99278	+	hypothetical protein	locus|AAEO51_00480,protein_id|PRJNA1099411:AAEO51_00480			gtgcctgagccggcgggctccggccccggcggactcctggccgtcgcgcctgacgcccgcctgtgggccgtaccgcccgagcggccggccggcgatcccaccggggcgggcgccgctgacaccgacgcctgcgaacgcttccggaccaccgtgaccgtggaggacgtccatgcccctcagccccactga	MPEPAGSGPGGLLAVAPDARLWAVPPERPAGDPTGAGAADTDACERFRTTVTVEDVHAPQPH
CP151652	fig|1887.15.peg.87	peg	CP151652_99259_100104	99259	100104	+	Tagatose 1,6-bisphosphate aldolase (EC 4.1.2.40)	locus|AAEO51_00485,protein_id|PRJNA1099411:AAEO51_00485	FIG01956032	isu;N-Acetyl-Galactosamine_and_Galactosamine_Utilization	atgcccctcagccccactgacgagatcgtcggccccgccgcccgcgccggcgtcggtgccggggcgttcaacgtggtgcagctcgagcacgccgaggcgatcgtcgccggagcggaggccgcgggccgtccggtgatcctgcagatcagcgagaacaccgcccgctaccacggcggccttgagccgatcgggctggcgacgctcgccgtcgcgcgtgccgcgctcgtccccgtcgccgtgcacctcgaccacgcggagtccgtgaaccttgtgcacgaggccgtacggctcggcttctcgtccgtgatgttcgacgcctccacgctgccctacaaggagaatctccgggcgacccgcgaggtcgccgagtactgccacgcccgggacgtgtgggtggag…	MPLSPTDEIVGPAARAGVGAGAFNVVQLEHAEAIVAGAEAAGRPVILQISENTARYHGGLEPIGLATLAVARAALVPVAVHLDHAESVNLVHEAVRLGFSSVMFDASTLPYKENLRATREVAEYCHARDVWVEAELGEVGGKDGAHAPGVRTDPAQARDFVAATGVDALAVAVGSSHAMTTRDAVLDFPLIAALRDAVGVPLVLHGSSGVADAELARAVATGMTKVNVSTHLNKQFTAAARTYLESHPSAVDPRKYLGPARDAVAEAVTRLLRVLNGVHGL
CP151652	fig|1887.15.peg.88	peg	CP151652_100329_101570	100329	101570	+	putative transmembrane efflux protein	locus|AAEO51_00490,protein_id|PRJNA1099411:AAEO51_00490	FIG01336429	ff	atgcccttggctttgttcgccctggccgtcgtcgcgttcggcatcggtacgaccgagttcgtctccatggggctgctcccccagatcgccgacggtctggcggtgtccgtgccggccgcgggcaacgttgtctccgcctacgcgctgggcgtggtgatcggtgcgccgctgctgacggcgatcggtgcgcgggtgccgcacaagcggctgctgctgatgctcacgggcctgttcgtcgtcgggaacgtggcctcggcgctcgcgccgaacttcgagctgctgttcgcggcgcgggttctggcggggctgccgcacggggcgctgttcggggtcggcgcggtggtcgcctccaagctggtcgcgccggaccgggcggcccgcgcggtgtcgatgatgttc…	MPLALFALAVVAFGIGTTEFVSMGLLPQIADGLAVSVPAAGNVVSAYALGVVIGAPLLTAIGARVPHKRLLLMLTGLFVVGNVASALAPNFELLFAARVLAGLPHGALFGVGAVVASKLVAPDRAARAVSMMFLGLTVANIVGVPAGTALGQQLGWRFAYAAVAVIGVLALAALVRLVPHQPRGEQAGVLHELRAMKNKQVLLGLVTAVVGFGGFFAMYSYLVPMLTHLTGISDSSTTLVLALFGVGMTLGTLVAGPLTDRALRPTLYGGFALLAAALVTLHFVIGHLVPALIVITITGGLSSLITTPVQMLLMAKAHEAPTMAAASNHSAFNLANAGGAWLGGLVIAAGWGWSSPTLVGAALAVVGLALAATGGYLDRDRRASKVVLSSAGGGDRSPG…
CP151652	fig|1887.15.peg.89	peg	CP151652_101987_101610	101987	101610	-	hypothetical protein	locus|AAEO51_00495,protein_id|PRJNA1099411:AAEO51_00495			gtgaccgagtcatgggtgatcgtgggcgaggcgagcagcccggtgccgccggaagcagccgcgcatgcgctgagagcgcggctcgacgcaggccacggggagacgtggctgacgagtgcgaacggacgctccctcggtctcgtgacgaacggcgagcgggcgttggtgatgctgctcgccgacgaggacgaccccggcgagcacgccgtcgacccgggcgccgggggagtgggcgacgggtacgtcctcgccaacggccagcgcgatcggtacccggacgaggacaccgtccccctcgccgaggcataccggctcgtggagcacgtcctgcggacgggcgactggccgctgggcgcaccacgggccgtcgaccgctga	MTESWVIVGEASSPVPPEAAAHALRARLDAGHGETWLTSANGRSLGLVTNGERALVMLLADEDDPGEHAVDPGAGGVGDGYVLANGQRDRYPDEDTVPLAEAYRLVEHVLRTGDWPLGAPRAVDR
CP151652	fig|1887.15.peg.90	peg	CP151652_104172_102055	104172	102055	-	FIG01135671: hypothetical protein	locus|AAEO51_00500,protein_id|PRJNA1099411:AAEO51_00500	FIG01135669	ff	atgacaaccgcaccacgccgggcccgatggctcgtcccgctcgctctgttgatcgtctggctcggcgtgggagggatgctcggcccgtacgcggggaaactgggcgaggtggccaccaacgaccaggcctccttcctgccccagagcgccgagtccacacaggtgctcgacgagcggaagaagttcgaccagcaggagacgctgcccgcgatcgtcgtgtggaccgcggacggcgagcggatcaccgacgcccagaccgcggcggccacccgcgcggtcgccgggctcgccggcgaacccggcgtcgtcggcgagccctcgccggcgttcccctccgaggacggcaaggccctgcagtcggtggtgcaggtggagcccgacctcggtgaagggctggcc…	MTTAPRRARWLVPLALLIVWLGVGGMLGPYAGKLGEVATNDQASFLPQSAESTQVLDERKKFDQQETLPAIVVWTADGERITDAQTAAATRAVAGLAGEPGVVGEPSPAFPSEDGKALQSVVQVEPDLGEGLADVIDEVRETAGGVEGTTAEVAGPAASQVDLSDAFAGIDGLLLGVALAAVLLILLLVYRSVLLPFVIILGSVFALGLACAVVYVLADHDVVRVDGQVQGILSILVIGAATDYALLLAARFREELAVRGDRFAAALAAVRRSFGAITASAATVALGLLTLLVSDLTNNRALGPVGAIGIVCSVLSALTFLPAALALLGRSAYWPAKPKASDATVEGHSVWRRVAATVDRKPRRVWVVTALVLAVFAAFAPSLSAKGTPLDEIFVNDAP…
CP151652	fig|1887.15.peg.91	peg	CP151652_104332_104745	104332	104745	+	Transcriptional regulator, MarR family	locus|AAEO51_00505,protein_id|PRJNA1099411:AAEO51_00505	FIG00554610	ff	atgaccggcgagttcaaccgcatcgtccaggagttcgctcaggcgcacggtctgcaccacaccgacatgctcgccctgatcgcgatcctcgacggcggcggacctgacacacccatgacacccggccgtctgcgcaagcagctcaacctcacctccggcgcgatgacagcatgcctggacaggctggagcgggcgggtcacatccggcgtgtccgggcggccgacgaccgccgtgtggtgcatctggagtacgaggaccgggccaagggcctggcgcgcgagtacttccagccgctcgcccgcagcaccgacgcggcccgcgagcacttcacggtcgaggagctgcgcgtggtcatccgcttcctcaccgagctgaaccacgagctcgcgctgctgcgc…	MTGEFNRIVQEFAQAHGLHHTDMLALIAILDGGGPDTPMTPGRLRKQLNLTSGAMTACLDRLERAGHIRRVRAADDRRVVHLEYEDRAKGLAREYFQPLARSTDAAREHFTVEELRVVIRFLTELNHELALLRGRTD
CP151652	fig|1887.15.peg.92	peg	CP151652_104979_106235	104979	106235	+	FIG01128419: hypothetical protein	locus|AAEO51_00510,protein_id|PRJNA1099411:AAEO51_00510	FIG01128418	ff	gtggctcatctgctggtggtcgagagctgggtcggatcgatgagcaggctgctgccacgggcgatacaggagggcggccacacattcacctttctcacccgcgacctgcaccactacctgcgcacggcgcccgagggcgcggcgcacccgctgctcggggcgcgcaacgtggtcacggcggacaccaacgacccggcgtccctgctgccgtacgtggaacggctgcacgaggtcctcggattcgacggcgtcctgagctcttgcgactactacctgccgacggccgcgctggccgccgagcggctgggtctgcccgcgccggaccccgaagccgtacggaacgcctgccgcaaggacgccacccgccgcgtgctggacgaggcgggcgtgccgggcccc…	MAHLLVVESWVGSMSRLLPRAIQEGGHTFTFLTRDLHHYLRTAPEGAAHPLLGARNVVTADTNDPASLLPYVERLHEVLGFDGVLSSCDYYLPTAALAAERLGLPAPDPEAVRNACRKDATRRVLDEAGVPGPRFAVHEEWAELAAAARDIGYPLVVKPVDLCAGMLVRRVDDEAQLAAAVRAMADFPVNARGQRRAPAVLLEELLDGPEVSVETVSHAGAVEVVGVTDKSIGGAPAFIETGHMFPAALPAAEAEDVVRTALDALKALGLTEGVVAHTEIKLTSAGPRVVEVNPRPAGNRITELVRHVTGTDLVAAFVDVSLGRAPDLRRADTGLRSAAIGFLVPETTGTLVRLDDTGLRNQPDVLEAELTEPGRQVRAAGSNNEYLGHVMAGDTEGAG…
CP151652	fig|1887.15.peg.93	peg	CP151652_106232_107068	106232	107068	+	FIG01126011: hypothetical protein	locus|AAEO51_00515,protein_id|PRJNA1099411:AAEO51_00515	FIG01126010	ff	atgaccgccgtccgctcgacgtccgcgggcacgatgacgtacgagactctgtcggcgcgcgcccgggacggggagtccggcccggatccggcggggctgcgggtggccgtggccttcacgacccggcaggccgtacggcacgacgggcggggcaccggttaccggaacgaggtgctggggctgcgcgtcggtgcggccgtcggcagctgcgcggtggagcccggtgcgctggacgacgacgtggtcgaggagtgcgccggggcgagcgtggaccggcttctgcgccatccgctgacgccggtgcgggtggccgcgctggacgcctatctgatgcacgtcgctccgcacaccccggcgcacggcgcccggcccgtgaccgtgcccgccgggacctcgctg…	MTAVRSTSAGTMTYETLSARARDGESGPDPAGLRVAVAFTTRQAVRHDGRGTGYRNEVLGLRVGAAVGSCAVEPGALDDDVVEECAGASVDRLLRHPLTPVRVAALDAYLMHVAPHTPAHGARPVTVPAGTSLEKSRARARAVVGLLDLPAGATVLVVGVVNSLLEALRARSLAYVPCDFKGGVTEWGETVVTDALAEAHRCDALLVSGMTLGNGTFEPLRRHALEHGKRLVMFAQTGSAVLPRFLGHGVSAVCAEPYPFFWLDGGPSTLHLYRGGVR
CP151652	fig|1887.15.peg.94	peg	CP151652_107065_108162	107065	108162	+	Cysteine synthase (EC 2.5.1.47)	locus|AAEO51_00520,protein_id|PRJNA1099411:AAEO51_00520	FIG00064110	ff	gtgaccgccgccgtcgctcccctcgcccggcccgtcgcgcggccggaactgctgtccctgctgggacgcactcccgtcgtgcgggtcacggcgggcctgccggatccgcaccccgggttctgggccaagctcgaagggctcgcggccggcggtatgaaggcgcggcccgccgtgtcgatgctgctggacgcccgtgagcggggcgtgctgcggccgggcgccccggtggtggagtccacgtccggcacgctcggcctcggactcgccttcgccgggcaggccctcggccatcccgtcgtcctggtcggcgacggcgaactcgagccgtccatgcggcggttgctgcgggcgcacggggtccggctggagatcgtggaccgtcccgcggtccggggcggc…	MTAAVAPLARPVARPELLSLLGRTPVVRVTAGLPDPHPGFWAKLEGLAAGGMKARPAVSMLLDARERGVLRPGAPVVESTSGTLGLGLAFAGQALGHPVVLVGDGELEPSMRRLLRAHGVRLEIVDRPAVRGGWQAARLARLRELLAELPGAYWPDQYNNPGNSAGYASLAAELAVQLDHLDVLVCSVGTGGHSAGIIGPLRRHWPRLRLIGVDATGSTIFGQPARPRLMRGLGSSIHPRNVHYDAFDEVHWVGPAEAVDSCRRLASESFVSGGWSTGAAARVAAWAARVHPGAVVATVFPDGPHRYLGTVYDDDFAAAHGLDLAAAATRPMEIPHPRATEATGWARCTRVTDPLKTAPPAGRTP
CP151652	fig|1887.15.peg.95	peg	CP151652_108159_109235	108159	109235	+	Muconate cycloisomerase (EC 5.5.1.1)	locus|AAEO51_00525,protein_id|PRJNA1099411:AAEO51_00525	FIG00133144	isu;Muconate_lactonizing_enzyme_family isu;Catechol_branch_of_beta-ketoadipate_pathway isu;Chlorobenzoate_degradation	gtgaaggccgccacccgcaccgtgcggctcgaactcaccgagccgctgcgcatatcccgttccacgacggccgcccgtgacgccgtgtggctgagcgtcgagcacggcggtgtcgccggtcacggcgaggccgtcaccagcgtctactacggcctcgacacggcgactctgcgccgcagcctcaccgacgtctcgcgggagctgtgccgttacccggaccccgccgccgccctggagtcgctgcgtgcgggcgagctggcggggggcgctacgcccccggccgtgcgggccgccgtggaggcggcgctgctcgacctcgccggcatccgcgcgggccgccccgtgcaccggctgctcggtctcccgcaggcgccggtggccgcgaccgcccgcacgatc…	MKAATRTVRLELTEPLRISRSTTAARDAVWLSVEHGGVAGHGEAVTSVYYGLDTATLRRSLTDVSRELCRYPDPAAALESLRAGELAGGATPPAVRAAVEAALLDLAGIRAGRPVHRLLGLPQAPVAATARTIGITSALDAAAQARALTASGFEVLKLKAGLPDPEEDVERLRVVRDAVPRARLLLDPNGAWTPRQAEALLPRFADLGVEAVEQPVTPGDPEGLAALAARSPLPVIADEDAVGLEDVRRLAGRVHGVNVKLAKCGGVHAALRIAETIAGSGTELMLGCLTASSLGLAPAVHLAGLARWTDLDGHLLLAHDPWTGIGGEDGYVRTSGLPGLGVAPRTVRPERRAAVGAP
CP151652	fig|1887.15.peg.96	peg	CP151652_109232_110497	109232	110497	+	putative transporter	locus|AAEO51_00530,protein_id|PRJNA1099411:AAEO51_00530	FIG01317251	ff	gtgaggacctggcacgagatacgccgcttcccgctcgccgtccagttgctgctggtcaaccagttcggtgtgaacaccggcttctacctgctcatcccctacctcgccacccacctcaccgagaacctcggcatgtcggccgccgtcgtcggtgtcgtcctcggtgtgcgcaccctgagccagcaggggttgttcgtggtcgggggttcggccgccgaccggctgggtgcgcggggcgtcatcatcgccgggtgtgcgctgcgcaccctggggttcggcctgttcgcgtggggggacggcctggtggtgctgctggccgcctccgtgctcagcggcttcgcgggggcgctgttcaaccccgccgtgcgcgcctacatcgcgcaggaggcggacgggcgc…	MRTWHEIRRFPLAVQLLLVNQFGVNTGFYLLIPYLATHLTENLGMSAAVVGVVLGVRTLSQQGLFVVGGSAADRLGARGVIIAGCALRTLGFGLFAWGDGLVVLLAASVLSGFAGALFNPAVRAYIAQEADGRKAEAFALFTMFAAAGALVGPLLGSALLLVDFRTSALTAAGIFAVLTVAQVLVLPARGTEPRGGGSVPADWREVLGNRPFLAFALAMVGMFTLESQLYLLLPDGARQATGWDGAAGLVLLVGTLAHLTLQLRVTRALKERGRRGRWIVTGLGLMAVAFVPPVLTASGSGQPDGVVDGVLRVLPVLAGALLLSLGVMVAQPFVMELIPAYGRPGLTGTYFGVFYVVSGVAAAVGNTVVGWAMDTGGRAGTDWLPWVCCALFGLVSALG…
CP151652	fig|1887.15.peg.97	peg	CP151652_110514_111320	110514	111320	+	FIG01129326: hypothetical protein	locus|AAEO51_00535,protein_id|PRJNA1099411:AAEO51_00535	FIG01129325	ff	atggctcttgaagcgaacggacgtgcccgcacgctcctcacggaccggcccgagctgtacgaggcccgcttccccgatcccgagcgcctcgccgggcgatgggcggaggactgtctgcggcggcacggcgcgggaccgcgtgtgctggacatgggctgcggcaccggccgtgacgccggccgtctgcacgcggcggggcgccgggtgaccggggccgacctgtccgagccgatgctcgcgtacgcccgcacgcaccatccggggcccgagtacgtacgggccgacctgcacggattcgacttcggagcggaggcgttcgacgccgtcgtgtgcctggacagcgcgctgctgtactgccacaccaacgagcagctcgaccgcttcctctcttcctgccga…	MALEANGRARTLLTDRPELYEARFPDPERLAGRWAEDCLRRHGAGPRVLDMGCGTGRDAGRLHAAGRRVTGADLSEPMLAYARTHHPGPEYVRADLHGFDFGAEAFDAVVCLDSALLYCHTNEQLDRFLSSCRRALSPGGLLVAEMRNGAYFLGRTDLLDSPADAEFAWRGVVHRSVTTLTVDRTAQLLRRVRVWSADDGGEPVEERSAWRLLFPQELRHVLTAHGFEVLELHDGPGPRTEPPWREGLPPGRAADADRLHVVARRSRP
CP151652	fig|1887.15.peg.98	peg	CP151652_111361_112959	111361	112959	+	peptide ABC transporter peptide-binding protein,putative	locus|AAEO51_00540,protein_id|PRJNA1099411:AAEO51_00540	FIG01128475	ff	atgcacgacgactctgtttctcccctgccctccgacacccgcttcgcgggactgcgccgtcgcggcttcctcgccgccacgggcgccgcctcgctcggcgcgctctcgctcgccggctgcggcggctccggtgacggcggtgatcccaaggggggcggcacgccgcagcggggcgggcggctgcgcgccgcgttcgcgggcggcggtgcgggcgagacgctcgacccgcaccgggccaacctgttcgccgacgccgcccgcgccaaggcgctcttcgacaagctcgccgactacggccccgacctggccgcccggccgcgcctcgcggaacgctgggagccgaacaggacgctggaccgctggcgggtgacgctgcgggaggcggccttccacgacggc…	MHDDSVSPLPSDTRFAGLRRRGFLAATGAASLGALSLAGCGGSGDGGDPKGGGTPQRGGRLRAAFAGGGAGETLDPHRANLFADAARAKALFDKLADYGPDLAARPRLAERWEPNRTLDRWRVTLREAAFHDGRPVTAEDVLHSYRRIADPREAFRAKASLEPIDLEASRATGRRSVEFVLKRPTAEFPNVLAAFGAYIVPAHADDFDRDPVGSGPFRFVSFAPGRSAVFRRYDGHWDGAPYLDEIEFVVANEESARVNALLGGQVEYAHELNPTTARAHEGRGQIDIVRLRNSAMQAFCMKTDRPPFDDVRVRRAFFLIADRKELVDAALAGAGETGNDLFGKGYEYYADGLPQREQDLEQARFLLRQAGAEDLRVTLDTSAVAAGFTEAASVFRDQA…
CP151652	fig|1887.15.peg.99	peg	CP151652_112956_113909	112956	113909	+	ABC peptide transporter, membrane subunit	locus|AAEO51_00545,protein_id|PRJNA1099411:AAEO51_00545	FIG01131038	ff	gtgagcggactgcgctcgttcgtcgcccggcggctgctgctcggggtggcgcagaccgtggccgtggtgctgctggtcttcgcgctcaccgaggcgctgccgggcgacgcggccgtcgccctcgccggtgaccagccggacccggcccggatcgaggcgatccgtacggcgatggagctggaccggcccgcgtgggagcggctggtggactgggccgcgggcctgctccacggggacctcgggacctcgctgacgtccgggcgcccggtgacgtggtacctcgccgacggcttcggccccaccctgctgctggccgcgctcaccgtggtgctgctggtgccggccggcctggggctgggcgtgctggccgcacggtacgaaggacggctcgcggaccgg…	MSGLRSFVARRLLLGVAQTVAVVLLVFALTEALPGDAAVALAGDQPDPARIEAIRTAMELDRPAWERLVDWAAGLLHGDLGTSLTSGRPVTWYLADGFGPTLLLAALTVVLLVPAGLGLGVLAARYEGRLADRLISSATLAVYAVPEFALGVLLVTVFALRLGWLPPTAVGHGADLLAHPGVLVLPVLVLLARPVCSLVRLVRAGMIDALASPYVAHALRYGVSGARVRYLHALPHALAPAVQQLARTIDWLLCGVVVVETLFVIPGLGTVLLGAVGERDVPVVQGLAVVFGVVTVVLNLGADVLAHRLAPRAGVAA
CP151652	fig|1887.15.peg.100	peg	CP151652_113906_114727	113906	114727	+	ABC transport protein membrane component	locus|AAEO51_00550,protein_id|PRJNA1099411:AAEO51_00550	FIG01134438	ff	gtgaaggtacacacgggccggttcgccctgggggtcgcggtggtgaccgtgccggtggtgatcgcgctgctggggcccgttctcgtgggtgcacctccggcgcgggaggcgtcgttcgccggcggtgaggggcattggttcggcacggacttcgtggggcgtgacgtctggtaccaggtgctgcacggtggccggccggtcgtcctgaccgcgctcgcggccaccgccctggcgtatctcgtggcgctgccgctggggctggccggtgcgctcacccaccggcggctggtggaggagctgctgatgcggccgctcgatgtgctgctcgccgtgccgtcactgctgatgatcctgctggtggccaccgtcttctcacccggggccgccgggctggcgctg…	MKVHTGRFALGVAVVTVPVVIALLGPVLVGAPPAREASFAGGEGHWFGTDFVGRDVWYQVLHGGRPVVLTALAATALAYLVALPLGLAGALTHRRLVEELLMRPLDVLLAVPSLLMILLVATVFSPGAAGLALLVAVVNVPDAARLVRATATEIAARPAVEALRMQGETWWRIAVGHVGRSMLRTLAADAGTRLTGVLYLVATAAFLGVGAAPDAADWAVMVDRNRTGLFVQPWAVVVPALLIVALTTGTNLLFDAALDRRGRNPGGTCVREP
CP151652	fig|1887.15.peg.101	peg	CP151652_114717_116282	114717	116282	+	putative ABC transporter ATP-binding protein	locus|AAEO51_00555,protein_id|PRJNA1099411:AAEO51_00555			gtgaaccgtgagagcgccacgggagtcggtcccgtggccgaggtgcgcgatctgcgggtggagatcgacgggcgggcggtcgtggacggggtctccttccgggtgctgccgggtcgggtcacggcgctggtgggtgggtccgggagcggcaagaccacgacggggctcgcgctgctcggggagtatccgcgcggcgcccgggtgggcggggaggtgcgggtggccaccggagggccggtggggtacgtccctcagcatccggcgagcgtcctggccccggcccgtcgtgtcgacgccctgctgacggacatcgcctggatgcaggtacggcatctcccgcgtgggaagcggcgggcggcggcgcgtgcgctcgtggtgcgggcgctcgaggacgcgcaa…	MNRESATGVGPVAEVRDLRVEIDGRAVVDGVSFRVLPGRVTALVGGSGSGKTTTGLALLGEYPRGARVGGEVRVATGGPVGYVPQHPASVLAPARRVDALLTDIAWMQVRHLPRGKRRAAARALVVRALEDAQLADAESMVRRYPHQLSGGQQQRVVLAQALLLRSRVVVADEPTTGQDGLTKRRVVGQLAALTARGIAVVLLSHDLDVVRALADEVVVMREGRVVESGPAERLWEAPRHPWTRELLASEGGPTSFDVGVTRSRRPVVRVRGLVARHRAGSRSGPVVLRVPALDLHAGECLAVVGRSGSGKTTLARCLAGLHRDHDGDVLLDDTGLPRSLRQRTRAQLASVQYVFQDAHAAFDEHRPVVRQVARTAVRLRGADAEAARREALSVLARLG…
CP151652	fig|1887.15.peg.102	peg	CP151652_117107_116301	117107	116301	-	probable secreted protein	locus|AAEO51_00560,protein_id|PRJNA1099411:AAEO51_00560	FIG01963623	ff	gtgcccggaactgagatcgcttacctccgctacgtcgccctcggcgacagccagaccgagggcgtcggcgacggcgacgacgtcaccggcctgcgcggcttcgccgaccgcctcgccgagcacctggcccggcacgagcccgccctccagtacgccaacctggccgtacgcggccgcctcgccggccagatccacaccgagcagctcgcccccgccctcgcgctgcggcccgacctcgccaccgtcgtcgccggcgtcaacgacctgctgagacccggcttcgacgccgacgaggtctgcacccacctggacgccatgttcggggcgctgaccggccagggcgccctggtcgccacgatcaccgtccccgacctctcccgcgtctgccccgtcgcacgc…	MPGTEIAYLRYVALGDSQTEGVGDGDDVTGLRGFADRLAEHLARHEPALQYANLAVRGRLAGQIHTEQLAPALALRPDLATVVAGVNDLLRPGFDADEVCTHLDAMFGALTGQGALVATITVPDLSRVCPVARPLVPRVTALNEGIRRTARRHGVVVAETALHPVAGDPRLWSPDRLHAGPLGHERIAAALAHALRLPGSDDTWTHPLPPQALPTGLRAVGTELRWLAGFLGPWLLRRLRGRSSGDGRSAKRPLLHPVLDDRRPVTDG
CP151652	fig|1887.15.peg.103	peg	CP151652_117663_117094	117663	117094	-	Transcriptional regulator, PadR family	locus|AAEO51_00565,protein_id|PRJNA1099411:AAEO51_00565	FIG00002474	idu(12);CBSS-1352.1.peg.856	atggcactccggcacgccgtactggccgcgctgctcgacggcgagctcagcggctaccaactggccaaggcgttcgacgtcggcgtggccaacttctggtacgcccagccgcagcagctgtacgccgagctgacccggctggagcagcagggcctcgtcgcgggccgcgaggtggtgcaggagagccgccccaccaagcggctgttccacgtcaccgacgccggcctggccgagctggaggccttcaccgccgcctccgccaagcccgccttcgtccgcgacgacctcatggtcaaggtccaggcggccgacagcgtcgacaccgccaccctgatcgaccagctcaccgaacgcgccgagatcgcccgcgcccgcatcgagctgttcgaggcgctgctc…	MALRHAVLAALLDGELSGYQLAKAFDVGVANFWYAQPQQLYAELTRLEQQGLVAGREVVQESRPTKRLFHVTDAGLAELEAFTAASAKPAFVRDDLMVKVQAADSVDTATLIDQLTERAEIARARIELFEALLRRLRGDRGEEDFLRHGHRIGPYLTCLRGVAFEQENRDWCLRTVAVLEERRHTRARN
CP151652	fig|1887.15.peg.104	peg	CP151652_117748_118185	117748	118185	+	FIG01129174: hypothetical protein	locus|AAEO51_00570,protein_id|PRJNA1099411:AAEO51_00570	FIG01129173	ff	atgactactgaggtggtggcgtccgtggacaccgtggaccgtttccgtgcagccgtcgacgcgcgtgatctggcggcgctggaggatctgttcaccgagggcgtccgcctgtacagcccggtgaagttcacgccgttcgagggcagggcgatggtcatggggctgttcggcgtgctgctgcggacgttcgaggacttccggtacgtcggggagtacagcggggcggcggagaccagtgcggagggggtgacgttgccgtcggccgtgctggtgttccgggcgaccgtgggtggaaaggagatccacgggatcgatctgctgcacttcggggaggacgggcggatcaaggagttcaccgtgatggtgcggcctcgctccgcggtggaggcgttgggggag…	MTTEVVASVDTVDRFRAAVDARDLAALEDLFTEGVRLYSPVKFTPFEGRAMVMGLFGVLLRTFEDFRYVGEYSGAAETSAEGVTLPSAVLVFRATVGGKEIHGIDLLHFGEDGRIKEFTVMVRPRSAVEALGEAVLKGLVAEGLA
CP151652	fig|1887.15.peg.105	peg	CP151652_118519_119229	118519	119229	+	transcriptional regulator, AraC family	locus|AAEO51_00575,protein_id|PRJNA1099411:AAEO51_00575	FIG00628273	ff	gtgaggctgcggttcgagacgcggacgtccgactcgccgtgggtcgacggcgtgtggacatgcaccagcgagcgcgtcaccacgatgacgtccgtcgccggggcgcggctgggcctggtcttctggcagcgggacggggcggcgttcgcggcggtcacgggtcccgagacccggaccggcacggcgcccgtgccggagggggccgtcttcacggggatcgacttcgccgtgggcacctcactgcggatgacgcccacggcggacctgctcgacggcggggtcacgctccccgacacctcgcgccggacgttccggctggacgggacgcgctgggagacgcccgggccggacgacgccgaggccctggtcgaccggctggtgcgggccggggtgctcgac…	MRLRFETRTSDSPWVDGVWTCTSERVTTMTSVAGARLGLVFWQRDGAAFAAVTGPETRTGTAPVPEGAVFTGIDFAVGTSLRMTPTADLLDGGVTLPDTSRRTFRLDGTRWETPGPDDAEALVDRLVRAGVLDREPLVADVLRGHRPDVSRRTVERRFRAATGLTRGAVRQIERARTAAHLLAAGGQAADVAAELDYFDEPHLARALRTYVGRTARQLREGAGGAIALDVGQRRTS
CP151652	fig|1887.15.peg.106	peg	CP151652_119789_119211	119789	119211	-	Dihydrofolate reductase (EC 1.5.1.3)	locus|AAEO51_00580,protein_id|PRJNA1099411:AAEO51_00580	FIG00000048	idu(5);Folate_Biosynthesis idu(5);5-FCL-like_protein	atgcggaaactggtgtacacggggttcatgtccctggacggcgtcgtggactcgcccggcggcgggccgggggaggagcaccgcagcggcggctgggtgttcaaggacctggagttcgtcgaggaggcctggtccctgaagggggaggaactggccgacacgacggcgctgatgttcggccgccgcagctacgaggcgttcgcgtcggtctggcccggctcgcaggaccacgccgactaccgcgacctgccgaagtacgtggtgtcgtcgacgctctccgaggacgccctggccgacggatggggcccgaccacggtcctgcgctccaccggggacgtcgcggcgctcaaggagggtgagggcggcgccgtcttcatccacggcagtgcggaactggcc…	MRKLVYTGFMSLDGVVDSPGGGPGEEHRSGGWVFKDLEFVEEAWSLKGEELADTTALMFGRRSYEAFASVWPGSQDHADYRDLPKYVVSSTLSEDALADGWGPTTVLRSTGDVAALKEGEGGAVFIHGSAELARRLSDAGLIDQYNLLMFPVLLGAGKSLFGRADRDKQMLALRESETYSNGIVKLVYDVRR
CP151652	fig|1887.15.peg.107	peg	CP151652_121437_119836	121437	119836	-	Spermidine synthase (EC 2.5.1.16)	locus|AAEO51_00585,protein_id|PRJNA1099411:AAEO51_00585	FIG00000642	idu(3);Polyamine_Metabolism	gtgaccggattgtcttcctcggctgtcgccgagggcacgcgcagccgccctcgtctggggcctcgtgccgctgccgcgctggtgttcggggcctcggccgcggtgctggtcgtcgagatcgtcgccctgcgcctgctggccccctacctgggcctcaccctggagaccagcaccctggtgatcggcatcgccctcacggcgatcgcgctcggctcgtggctgggcgggcgcgtcgccgaccaggtcgacccactgcggctcctcgcccccgcgctcgggatctccggcgtggtcgtggctctcacgccggccgtgctgcgcggcgtcgcggagtgggcgcggccgctgctgatcctggtcgcggcgctgacgatcctggtgccgggcgcgctgctgtcc…	MTGLSSSAVAEGTRSRPRLGPRAAAALVFGASAAVLVVEIVALRLLAPYLGLTLETSTLVIGIALTAIALGSWLGGRVADQVDPLRLLAPALGISGVVVALTPAVLRGVAEWARPLLILVAALTILVPGALLSAVTPLVTKVRLTSLAETGTVVGRLSGAGTVGSIVGTVLTGFVLLSRLPVSGILLGLGALLVIVSVPVGWRLRGRSGTATALALVLAAGGLAASVAPGGCDVETRYHCAEVVADPSRTGGRTLVLDGVRHSYVDAGDPAHLEFTYVKAVASVTDAAFPAGRPLTAHHLGGGGLTLPRYLAATRPGTRSVVSEIDDGVVRIDRERLGLRPQPGIDVRTEDGRLGLRRLDTDTLDLVVGDAFGGVSVPWHLTTVEALTEVRRVLAPDGL…
CP151652	fig|1887.15.peg.108	peg	CP151652_121654_122346	121654	122346	+	Probable 2-phosphosulfolactate phosphatase (EC 3.1.3.71)	locus|AAEO51_00590,protein_id|PRJNA1099411:AAEO51_00590			atggaggcacgcttcctcggtatccccgagttgacggacgtaccggtcgtggccgtggtcgtggatgtcatgcgggcgtacacggtggccgcctgggcgttcgcccggggcgccgaacgagtggtgctcgccgagtcgttgggggacgccttggcgctcaaggcgcggcatcccgcctgggtgaccctgaaggacgggtcgcccgcgcccgacttcgatctggtcaactcccccgcgttgctgcggaacacggacctgtccgggcgcaccgtcgtgcagaagaccacggcggggaccgtcggcgccctcgcggtgaaggacgcctcgctggtgctgtgcgcgagcttcgtggtggcggaggcgacggccgggctgctgcgggagcgggcctgcgagcgc…	MEARFLGIPELTDVPVVAVVVDVMRAYTVAAWAFARGAERVVLAESLGDALALKARHPAWVTLKDGSPAPDFDLVNSPALLRNTDLSGRTVVQKTTAGTVGALAVKDASLVLCASFVVAEATAGLLRERACERVTFVVTGEGGRAEEDLACAQYIACRAGGDAVDAGPYLRRAGASRSADELRQGVREGSTPEDVALCLELDRFPFAMAAAVEDSLMVLRQVTLTDSPSA
CP151652	fig|1887.15.peg.109	peg	CP151652_122468_125755	122468	125755	+	Alpha-1,2-mannosidase	locus|AAEO51_00595,protein_id|PRJNA1099411:AAEO51_00595	FIG00004078	idu(1);Mannose_Metabolism	atggattcacccctccgcagatggcgccgtcgcgcgtcgaccgtcctcgccgcgctcgccgtcaccggggccggtctcgcgcccgcgccggccctcgcccggccgtcgtccgcgtccggtgagcaactgacctccctggtcaacccgttcatcggcacgcagaacttcggcaacaccttccccggcgcgagcgcccccttcgggatggtgcaggtcagcccggacaccggcggccagggcgggtacgactaccagcaggacaagatccacgggttcagccagacccacctctccggcgtcggctgctccgtcatgggcgagctgccgctgatgccgaccaccggcgcggtcgacaccgtggaccccggcgcgtaccggtcgacgtactcgcacgacgac…	MDSPLRRWRRRASTVLAALAVTGAGLAPAPALARPSSASGEQLTSLVNPFIGTQNFGNTFPGASAPFGMVQVSPDTGGQGGYDYQQDKIHGFSQTHLSGVGCSVMGELPLMPTTGAVDTVDPGAYRSTYSHDDEKAEPGYYRVGLKTYDIDAELTATPRTGWQRYTFPATDRANVLFNTGKANQRVYGSEVHVVGDRTVEGRVEAGNFCAGKDRHTVYFTATFDRPFASHGTWRGSTPRPGERDAAGEGGNGAWVTFDAEEDRDVVVKVGLSYTGLEGARKNLKAETADSYDFDATREALQATWERQLATVKVDGGPAERRRAFYTALYHAQLHPNLAGDVDGRYAGFDGKVHTADGFTPYQNLSLWDTHRPQNQLLQLLEPKVARDVALSVVAVGRDG…
CP151652	fig|1887.15.peg.110	peg	CP151652_125908_126714	125908	126714	+	FIG01134159: hypothetical protein	locus|AAEO51_00600,protein_id|PRJNA1099411:AAEO51_00600	FIG01134158	ff	atgggcggggagagcgtcctgcacccgagcctgatcgtccccgtggggcacgtcgaacctgtgccgcgccgtgtgcgcgggctcgtggacgggcacgtcgtgttcgacacgcgccgcgccctgtacgtgtgggagtggcccggctatccgcagtactgcgtgccgcgggacgacctggccgaggcgtggctgctcgacgacgaccggacggagcggctcggcgcgggtcccgcgcgccgccattcactgcgggtccgggacgcggtgcgggagggcgcggcctgggtgtggcaggacggcgccccggaggccgtcctgggcatggtccgcttccgctggaccgcgctcgacacgtggctggaggaggacgagccggtgtacgtccatccgcgcagcccg…	MGGESVLHPSLIVPVGHVEPVPRRVRGLVDGHVVFDTRRALYVWEWPGYPQYCVPRDDLAEAWLLDDDRTERLGAGPARRHSLRVRDAVREGAAWVWQDGAPEAVLGMVRFRWTALDTWLEEDEPVYVHPRSPYARVDALRSSSSVRVEIDGVVLADAPHCVKLFETGLPTRYYLDRAHISWPLLRRTDHVTQCPYKGTTSGYWSFDAGTGPHENILWAYDFPTVQVSRVAGLAAFYNEYVDLYVDGALLPRPTGTPGVPARPDGGRG
CP151652	fig|1887.15.peg.111	peg	CP151652_127656_126766	127656	126766	-	putative dehydrogenase	locus|AAEO51_00605,protein_id|PRJNA1099411:AAEO51_00605	FIG01127283	ff	atgacccgcaccgctacggagaagacccccgtcaccctgctcggcctcggcgcgatgggcaccgcgctcgcccgcgcctggctggccgccggccaccccctcaccgtctggaaccgcaccccctcccgcgcccgtgccctcgccgccgaaggcgcacgggccgcggggagcgccgccgaggcggtggcggcgaacgccctggtcgtcgtgtgcctcctggacgacgcctcggtcgaggacacgctgaccggcaccgacctgaccggcaaggacctcgtcaacctcaccaccggcacccccgcccaggcccgcgcccgcgccgcgtgggccgccgcgcgcggcgcccgctgcctcgacggcggcatcatggccgtcccgccgatgatcggcgtccccgaa…	MTRTATEKTPVTLLGLGAMGTALARAWLAAGHPLTVWNRTPSRARALAAEGARAAGSAAEAVAANALVVVCLLDDASVEDTLTGTDLTGKDLVNLTTGTPAQARARAAWAAARGARCLDGGIMAVPPMIGVPEAGGHVLYSGARDLFEQHRDTLAVPAGTTYVGEDLGHAALHDVALLSAMYGMFAGAAHAFALIRREDIDPTAFAPLLADWLTAMAPAVHGTAEQLRSGDFTKGVTSTLAMQVAGTPTFLDTAGEQGVSPELLEPFFALMRRRLAEGGGEEDLTGVIDLLLRRPT
CP151652	fig|1887.15.peg.112	peg	CP151652_127753_128115	127753	128115	+	Transcriptional regulator, HxlR family	locus|AAEO51_00610,protein_id|PRJNA1099411:AAEO51_00610	FIG00906075	ff	atgacgacgctgaaccggccgggcgcggcggacggacacgtctgcgggatcgacacggcgatggaggtgatcggcggcaagtggaaggtgctgatcctgtgggcgctgcacgagcacccgcaccgccgtttcggtgagctgcggcggctgctgccgggcgtcaccgagaaggtgctggcctcgcatctgcgggagatggaggcggacggcatcgtgcgtcgcgtctcctacgacgaggtgccgccccgggtggagtactcgctgaccgaggacggcaggcggctcaacgacgcgctggagccgctggccgcctgggggcgtgagcggtccgcggccgggcggcagggcgcgccggccgggtga	MTTLNRPGAADGHVCGIDTAMEVIGGKWKVLILWALHEHPHRRFGELRRLLPGVTEKVLASHLREMEADGIVRRVSYDEVPPRVEYSLTEDGRRLNDALEPLAAWGRERSAAGRQGAPAG
CP151652	fig|1887.15.peg.113	peg	CP151652_130085_128157	130085	128157	-	Endoglucanase (EC 3.2.1.4)	locus|AAEO51_00615,protein_id|PRJNA1099411:AAEO51_00615	FIG00516442	isu;Mannose_Metabolism	gtgcgaggttcctgggtaccgaagatcgcgtccgcccttctcctgctcgccctgtcggtgcccgtccccgcggcggcccggccgccggaccgtacgaccgcgccggtcgaggacaccggcgccccgcccgccgactggaccccgccgctcagcacgcgaggccgctggatcgtcgacgcgaacggcgaccgcttcagactgcgctccggcaactggcatggcgccagcggcacatggaacggcagcggcagcgcggacgaggacgccaaccaccacgcgggcgagaacgcccaccgcatcccgctcggcctggaccgcgccccgatggccgagatcgtcgcgagcttccgggagatcgggatcaacagcgtccggctgcccttctccaacgagatgatc…	MRGSWVPKIASALLLLALSVPVPAAARPPDRTTAPVEDTGAPPADWTPPLSTRGRWIVDANGDRFRLRSGNWHGASGTWNGSGSADEDANHHAGENAHRIPLGLDRAPMAEIVASFREIGINSVRLPFSNEMIRDTRPVTADAVTANPELEGRTPLQVYDAVVRALTDAHLAVILNNHTNTTRWCCGVDGNERWNASQSAGSWENDWLFMARRYRDNPRVVGADLYNEVRRSVWDDPNWGLGDRHDWFAASQRAGDRILTEANPDLLIIVEGINWTGLPVDGLPHGRPTLEPVRDLSHTLVDSGKLVHSAHFYGYTGPRHSGATGIGETSDPRYQDLTAAELTDVLDRQAFYVAGDADRHYTAPVWISEFGVGGREETGAAPRAWFENVVDHLIRTDAD…
CP151652	fig|1887.15.peg.114	peg	CP151652_131440_130199	131440	130199	-	Serine phosphatase RsbU, regulator of sigma subunit	locus|AAEO51_00620,protein_id|PRJNA1099411:AAEO51_00620	FIG00017431	idu(30);SigmaB_stress_responce_regulation	atgagtccatcgcgggtcgaccaccaggccctcttctcggtcctgcccagcccgtatctggtgctggacgccgacctcaccgtcgtcgacgtcaacgagatgtacctcagagtgaccggccgcacccgcgaggagctgatcggccagtacctcttcgacatcttccctgacaaccccgaggacccggcggcggacggcatccgcacgctgagcacctccctgcagcgcgtcctgcggaccaaggaaaccgaggccctcgccgtgcagcggtacgacctcccggtgcccggccgccccggagccttccaggaacgctggtggtcgccggtcaacacgcccgttctcggccccgacggcgagatcgagtggatcgtccaccgcgtcgaggacatgaccgag…	MSPSRVDHQALFSVLPSPYLVLDADLTVVDVNEMYLRVTGRTREELIGQYLFDIFPDNPEDPAADGIRTLSTSLQRVLRTKETEALAVQRYDLPVPGRPGAFQERWWSPVNTPVLGPDGEIEWIVHRVEDMTEFLLSRPVHDTPAGRVRTRAVTEAELYARARQLQETNEKLRAAHDWERRTALALQDVMLHAPDLAAHRGIAVRYMPATRSLNVCGDWYDVVDLDDDSFTVAVGDVVGHGLEAAAVMGMLRSALSAAVRAIHEPGAAMDLLSRYARSFEGALATTAAKAVVDTRGRRITYTCAGHPPPVLGRRDGPAVLLDQATDPPLGVLTEQRPRPQATVSYEPGDTLVLYTDGLIERRGEDIDAGLLRLTDAVAHHADLDPEPLADALLTRLGVA…
CP151652	fig|1887.15.peg.115	peg	CP151652_131623_132249	131623	132249	+	Dihydrofolate reductase (EC 1.5.1.3)	locus|AAEO51_00625,protein_id|PRJNA1099411:AAEO51_00625	FIG00000048	idu(5);Folate_Biosynthesis idu(5);5-FCL-like_protein	atgaagctgaccaccgtcaccaacgtctccgtcgacggcgtcatgcaggggctcggcctcgcggacgaggaccgcaggggcggcttcgaacgcggcggatgggcgctgctgctggtcgacgaggagaccatggagtatctcggcggggtgtacgggcgcgccgacgcgtttctcttcggacgcaggacctacgagatcttcgcggcctcgtggggcgccatggccgaccccgacgacaacccggtcggggcggccctgcacgcgcggccgaagtacgtcgtgtcgacgaccctcaccgccccgggctgggcgggcacgaccgtgctgtccggggaccccgtggcggccgtgcgggagctcaaggagcggatgcccggtgagctccaggtgcacggcagc…	MKLTTVTNVSVDGVMQGLGLADEDRRGGFERGGWALLLVDEETMEYLGGVYGRADAFLFGRRTYEIFAASWGAMADPDDNPVGAALHARPKYVVSTTLTAPGWAGTTVLSGDPVAAVRELKERMPGELQVHGSGQLVRRLAEEGLIDEMILLTYPVIVGQGTRLFPADGPDSALELVESRATPGGVTVQVYRPAGRPRYATEVPDRTS
CP151652	fig|1887.15.peg.116	peg	CP151652_132505_132263	132505	132263	-	FIG01135313: hypothetical protein	locus|AAEO51_00630,protein_id|PRJNA1099411:AAEO51_00630	FIG01135311	ff	atgatggtcgtcggcatcgtcgtcgtctgcgtggtcatcgccgcgctcgccttcctcgtcccacgcctgtcccggcacccgcagaacggcacgcaacgcaccctgggcctcggctcgcgcgccggttccaaggccccgggcccgctcggccggctgctcagcaagcccttcagctccggctcccgcgccgtcggccgcagcggctccgccggccgccgggcgcgcggcaagatgccgttctga	MMVVGIVVVCVVIAALAFLVPRLSRHPQNGTQRTLGLGSRAGSKAPGPLGRLLSKPFSSGSRAVGRSGSAGRRARGKMPF
CP151652	fig|1887.15.peg.117	peg	CP151652_132736_133869	132736	133869	+	hypothetical protein	locus|AAEO51_00635,protein_id|PRJNA1099411:AAEO51_00635			atggaataccggcatgcggcggtaccggccgtggcgggcgggctgatgctgacgctgctgctgtggtgggcgggggcgagcgccggcgcgctggacctggacggcgccaccggcgcgctggggatcgagacggccaacgcgctgcgggcctggctcctcccctgggcgtacgacccgcagcccggcgcgtcggtcgcggtgacggcggacggtcccagctacctcgccctgcacgacacggcgatgcagatccgcttcgtcgccgtgttcctcttctacgcggccggggccctactgctggtccggcggctgccggcggaacgcggccgggtctggcaggcgctcctcgcgctgtgggcgtggggcgtggtcgcggggaccctcgcggtgaccgtgtcg…	MEYRHAAVPAVAGGLMLTLLLWWAGASAGALDLDGATGALGIETANALRAWLLPWAYDPQPGASVAVTADGPSYLALHDTAMQIRFVAVFLFYAAGALLLVRRLPAERGRVWQALLALWAWGVVAGTLAVTVSAPWMIASGGRGSYRFLPQLAALASTGRTVLVPLALATAAWTVFVTRLALRNAEPRARGDVSARAAVVAATVGTAVVAVSVVVLSYQANAARIQTMFTGGGFLSEPGDLLRQWLLLSAWSGPSGTGLGDWLLVRFGDVLLLAVVWCALRWLPGMLTRASVPAMAACTVCAVVLGLLVRHLWRVVAVDGGTSSWHLLQAASGLGDGTSAAVLWGTLAGVTATVVLRVVGRRTEAPAQAADGAGSGG
CP151652	fig|1887.15.peg.118	peg	CP151652_133912_134427	133912	134427	+	hypothetical protein	locus|AAEO51_00640,protein_id|PRJNA1099411:AAEO51_00640			atgatcgacgtcgaggtggtgcagcttctggtgtcgcccgcgcaccggctggccgggcggccctcggaggggcccgcgcccggtccggacgacgagcgcgtccagcgcgccgaggtacgggccggcctggggctggtgggcgaccgcttcttcgcgcaggccgcgcaccgggacgcctccgtcacggtgatgtccgtggagaacctccccacggacatcgaacccgccgtcgacctgcggcacacccggcgcaacgtgctgctgcggggtgtggacgtggacgcgctggtgggcgcgacggtgagcctggactgcggggaggggccggtgcggttctcgctgaaccgtccggcgcggccctgcgcgtggatgaacgtcaccgtcggcccgggcgcgcag…	MIDVEVVQLLVSPAHRLAGRPSEGPAPGPDDERVQRAEVRAGLGLVGDRFFAQAAHRDASVTVMSVENLPTDIEPAVDLRHTRRNVLLRGVDVDALVGATVSLDCGEGPVRFSLNRPARPCAWMNVTVGPGAQKALRDKGGVRCTPLDDGVLLVGPARLEVLSEPAPRSRA
CP151652	fig|1887.15.peg.119	peg	CP151652_134969_134439	134969	134439	-	putative integral membrane protein	locus|AAEO51_00645,protein_id|PRJNA1099411:AAEO51_00645			atgcacgaacccgcccacccgtcgccccagcccgacgccccacgcaccgccgaacggcccctcccggaaccccgcctgctcagcggcgtctacgggctggtcctggccagcgccctggcggccgccctcgactcaccggacgagcagaccagccccggctcggacgccctgtgggtgctgctcaccgccgtcgccgccgcggccgcgcacggctacgcgcacgtgctctcccaccgcatgtccgccgagcgcgggggaccgatggccggcctgcgcgccatgctcgcggagtggccggtggtcgttgcggcggtccccacggtcgtcctgctgctgttcgcggtccccgactggtggaccgaggccgacgccgtcgaggtcgcgctggtggtcaacacc…	MHEPAHPSPQPDAPRTAERPLPEPRLLSGVYGLVLASALAAALDSPDEQTSPGSDALWVLLTAVAAAAAHGYAHVLSHRMSAERGGPMAGLRAMLAEWPVVVAAVPTVVLLLFAVPDWWTEADAVEVALVVNTLILAGWGMWTARRAGRTWPASLRAGAGDMLIGLVIIGANAVIK
CP151652	fig|1887.15.peg.120	peg	CP151652_136572_135163	136572	135163	-	FIG01286525: hypothetical protein	locus|AAEO51_00650,protein_id|PRJNA1099411:AAEO51_00650	FIG01286524	ff	atgcacgtcaccggaaccgtccccccaccggctccggccccgcaggacactcccggcggccccgcccaccccgacggcacgggccggcgcacccgccgcttcggactgcccgtcgccaccgcgctggtcatgggcaacatcatcggcggcggcatcttcctgctcccggcgtccatcgccccgtacggcaccatcagcctcctcgccttcggcgtgctgaccgtcggcgccatcgccctggccctggtcttcggccgcctcgccgaacgcgacccgcgcaccggcggcccgtacgtctacgcccgtgaggccttcggcgacttcgccgggttcctcgccgcctgggcgtactggatcaccacctgggtgtccaacgcggcgctcgccgtggccgccgtc…	MHVTGTVPPPAPAPQDTPGGPAHPDGTGRRTRRFGLPVATALVMGNIIGGGIFLLPASIAPYGTISLLAFGVLTVGAIALALVFGRLAERDPRTGGPYVYAREAFGDFAGFLAAWAYWITTWVSNAALAVAAVGYLDVLIPVNEHRWTACLAALVLQWLPALANYAGTRYVGAVQVVSTVLKLVPLLLVAVGGLFAFDADNLGPFQASGESAMGAVSAAAAILLFSYLGVESAAVSAGEVRDPRRTVGRATVIGTAGAAVVYLLGTLAVFGTVAHDRLVESGAPFSDAVNGMFGGAWGGWAVALAALVSMTGCLNGWTLLSAQTSYAAAKDGLFPAPLARKRRGVPTVGVGVTVLLASLLTVYNYAAGTARVFETLVLVTTFTATVPYLLATAAQLFHL…
CP151652	fig|1887.15.peg.121	peg	CP151652_136797_138116	136797	138116	+	hypothetical protein	locus|AAEO51_00655,protein_id|PRJNA1099411:AAEO51_00655			atgccgacctggtccttccggttccagctggggcagtacgtcaggaccagcctgtggatcctgccggtgctcggcctggccgccgggaccctgctcggcgaggcggcgctcgccctggacgacagggtgggcatcccgaccggctggcggtacacggccaccacggcgacgggcgtgctgaccgccatcgtgggcgccatggtcgccctgctggggttcgtggtcacgatcggggtgctggccgtccagcaggccatcggcacgctgtccccgcgctacatgcggctgtggtaccgcaacccgctgcagaagaccgtgctgtccctgttcgccggcaccttcgccttcgcgttcacgctgctgcgccggatcggcccgggcacggtgccggacctgggc…	MPTWSFRFQLGQYVRTSLWILPVLGLAAGTLLGEAALALDDRVGIPTGWRYTATTATGVLTAIVGAMVALLGFVVTIGVLAVQQAIGTLSPRYMRLWYRNPLQKTVLSLFAGTFAFAFTLLRRIGPGTVPDLGVTLAGLAVAVSLVMLLVYLNRFVHDVRPVAIADRARRTGLRVLGVSVEAQGRCLLLDERADDPRRDAPAQVVRSEDGGAVQGLDVAGLVRAASRYDCVLAVAHRVGDFVPPGAVLLEVHGTPRTAVDPRRLSGLVALGAERTAEQDPAFALRVLADIAARALSSAVNDPTTAVQVLNHIEAFLHAVGRSELRGRHVLADRDGRPRAVVPGRNWEEYLELGVTEVREYGVGSLQVCRRLRALLDGLLTGVPDGRRPAVRRQLALLDD…
CP151652	fig|1887.15.peg.122	peg	CP151652_138198_139115	138198	139115	+	Quinone oxidoreductase (EC 1.6.5.5)	locus|AAEO51_00660,protein_id|PRJNA1099411:AAEO51_00660	FIG00002982	idu(5);Quinone_oxidoreductase_family	atgagagcggtacgaacgcacgaccgcgacgcgcccgaggacggtctggtcgtcgaggaggccccgtatccgtacgcgggtgagggcgatgtcgtcgtgaaggtgcgggcggcctgcttcaccccggacgaactcacctggcccgcctcgtgggtcgaccgggccggcaggccgcggtcccccgtcgtaccgggccacgaggtgtcgggggaggtcgcggaggtggcgctcggcaccaccggactgaccgtcggacagcgggtgatcggcctcaccgactggaaccgcgacggcgccctcgccgagtacgtggcggtggaggcgcgcaatctcgcgccgctgcccgcggacgtcgaccccgtacgggcggcggccctgccgatgccgggactcaccgcc…	MRAVRTHDRDAPEDGLVVEEAPYPYAGEGDVVVKVRAACFTPDELTWPASWVDRAGRPRSPVVPGHEVSGEVAEVALGTTGLTVGQRVIGLTDWNRDGALAEYVAVEARNLAPLPADVDPVRAAALPMPGLTAWQGLFVHGRIGTGQSVLVHGAGGGVGMAATQLARDAGARVLGSGRAKSRDLVLELGAEEFVDLEQPAWEEAVGLVDLVFDAVGGTVLDRSAAVLRAGGTLISISRPPTVRPEDGRAMYFIVEPDRGHLAQVVDRHRQGRLRPLVGSVRPLTEAPDAFRTRSGTAGKTVVAVA
CP151652	fig|1887.15.peg.123	peg	CP151652_139172_139648	139172	139648	+	Putative lyase	locus|AAEO51_00665,protein_id|PRJNA1099411:AAEO51_00665			atggatctcaagctcgaactcatcgtgctgcccgtgtcggacgtcgaccgggccaaggccttctacgaggccatgggcttccggctggacctcgacaaggcggccagcgaggaatggagggccgtgcacttcaccccgcccggttcggagtgctccatcatcttcggcaaggggctcacgtccgtgccgccgggctccgcgcagggcatgtacctcgtcgtccccgacatcgagaagagccgcgcggaactcgtcgaccgcggcatcgaggtgagcgaggtcttccacgacgcggccgccgtcttctaccacggccacggcggcggggacttcacccacgaccccgcccagggccagggccggctgccgggtctccacccggaccggatgtcctacggt…	MDLKLELIVLPVSDVDRAKAFYEAMGFRLDLDKAASEEWRAVHFTPPGSECSIIFGKGLTSVPPGSAQGMYLVVPDIEKSRAELVDRGIEVSEVFHDAAAVFYHGHGGGDFTHDPAQGQGRLPGLHPDRMSYGSFATFSDPDGNGWVLQEVQQRLPGR
CP151652	fig|1887.15.peg.124	peg	CP151652_140024_139749	140024	139749	-	hypothetical protein	locus|AAEO51_00670,protein_id|PRJNA1099411:AAEO51_00670			atgaccaccgaacccggcttcctcgacggcaacgccgccgccggcgacctcgagtcgctgttcggcgccgacatgaccatggcctccggccggtgccagggctgcggcctgcggatgcggctggccgaggcgcacgcctacctcggcggcccggggacggtgctgcgctgccccggctgcgaggacgtgctgctgcgcatggtccgctccccgggcgacctctggctcgacgcgagcggactggactacctccggcttccggtggccgcggggtga	MTTEPGFLDGNAAAGDLESLFGADMTMASGRCQGCGLRMRLAEAHAYLGGPGTVLRCPGCEDVLLRMVRSPGDLWLDASGLDYLRLPVAAG
CP151652	fig|1887.15.peg.125	peg	CP151652_140798_140043	140798	140043	-	Flavodoxin reductases (ferredoxin-NADPH reductases) family 1	locus|AAEO51_00675,protein_id|PRJNA1099411:AAEO51_00675	FIG01281286	idu(4);Anaerobic_respiratory_reductases	atggcgcgagcagcggtaccagggcgactaggcgcacggctgcgctggctgcaggcccgcctcaccggccggcgcgacgagtcggacaccgccggcaccctcgtgttcgacgtccccgggtggccgggccacctgcccggacagcacgtcgacgtacggctcaccgcggaggacggctacagcacgcagcgcagctactcgatcgcctccgcgcccgacggggaacgcgtcgagctgaccgtcgaacggatcgacgacggcgaggtctccccgtacctggtggacgtcctcgaggtgggtgacgtgatcgaactgcgcggaccggtcggcggctggttcgtgtggcggcccgaggagcagaaggaaccggtgctgctcgtcgcgggcggctccgggatg…	MARAAVPGRLGARLRWLQARLTGRRDESDTAGTLVFDVPGWPGHLPGQHVDVRLTAEDGYSTQRSYSIASAPDGERVELTVERIDDGEVSPYLVDVLEVGDVIELRGPVGGWFVWRPEEQKEPVLLVAGGSGMVPLMAMIRTRRALGNRVPFRLVYGLRSPRSQLFVPDLRTQDPGLDKTFLYSRSAPEGWPRPPGRVTANDLSAGGWPPDFEPACYVCGSTGFVETAAGLLVALGHDPRRIRTERFGPGG
CP151652	fig|1887.15.peg.126	peg	CP151652_141367_140768	141367	140768	-	conserved hypothetical protein	locus|AAEO51_00680,protein_id|PRJNA1099411:AAEO51_00680	FIG00629156	ff	atggccgtcatttcacgcggattccacggccggggacgggacaaggggcacgaactgccgccggggcagtacgagaccaccggattccccgtactgtccgcgggccccacacccacggtgagccccgacgaatgggagttcaccgtccgcaccgagaccggcgtccggtaccagtggaactggcaggagctgatggccctgccctccgagacgcccaccgtcgacatccactgcgtgaccaagtggtcgaagttcgggacccgatggcagggcgtctccctcgacgtcctcctcgcgaacgtcgagtccggcgccgagtacgccatggtccgctcctacggcgactacaccaccaacctccccgtcgaggacctcctcgacggcaaggcgtggatcgcc…	MAVISRGFHGRGRDKGHELPPGQYETTGFPVLSAGPTPTVSPDEWEFTVRTETGVRYQWNWQELMALPSETPTVDIHCVTKWSKFGTRWQGVSLDVLLANVESGAEYAMVRSYGDYTTNLPVEDLLDGKAWIAYRYDDEELPAEHGGPARLLVPHLYFWKSAKWVSGIQLLDEEERGFWETVGYHDYGDPWREQRYQGD
CP151652	fig|1887.15.peg.127	peg	CP151652_142196_143032	142196	143032	+	secreted protein	locus|AAEO51_00690,protein_id|PRJNA1099411:AAEO51_00690	FIG00662021	ff	gtgctcggaagaggtgcgtggctggtcgcgggagccgtcgtcgtgacctgcatgatgctcctcggccccagcacgcccgcgggcgccccgttcgcacggacggtgccggtcgacgccgcgaaggacgtggtgcccaaccggatcatgacgtggaacctgtgcaacccgtgcgacgagagcaacgtcgaccgggccgcggagatcgccgcgtacgcgccgcaggtcgtcggcctccaggaggcctgtgtacgggacgtcgagcggatccgggaccacctggcccatctgcacgggctggactaccacgtcgagtacggcccggtgctgcgcagttggagccgctgcggcggcgccccgtggcggccgggaggttacgggcaggcgctgctgtcggcggcg…	MLGRGAWLVAGAVVVTCMMLLGPSTPAGAPFARTVPVDAAKDVVPNRIMTWNLCNPCDESNVDRAAEIAAYAPQVVGLQEACVRDVERIRDHLAHLHGLDYHVEYGPVLRSWSRCGGAPWRPGGYGQALLSAAPMTDVVAEEYPDGGSEDRGYIAVTTEVAGQTVRVFNTHLAQRRQESVRARQTAVLAPRVARYGRAVVLGDFNAVPDSPELSPMWALAEDTDGGCRPPAAGACEPTTDWQSKFDYVFLRGLSAVRHEVRPSAYSDHHLLHTDVTAH
CP151652	fig|1887.15.peg.128	peg	CP151652_143107_143391	143107	143391	+	transglycosylase-associated protein	locus|AAEO51_00695,protein_id|PRJNA1099411:AAEO51_00695			atgggcattatcgcttggattttcatcggtctgattgccggcgcgatcgccaaggcgctcatgccgggcaaggacccgggcggcatcatcatcaccatgctcatcggcatcgcgggcggtctgctcggcggtttcctgggcaaggtgatattcggggtcgactcgatcgacggtttcttcgacctgtcgacgtggatcgccgccatcatcggctccgtcattctcctcgcgctgtaccgggctttcgccggtcgcagtcaccgaggcggtcacgcccacgcctaa	MGIIAWIFIGLIAGAIAKALMPGKDPGGIIITMLIGIAGGLLGGFLGKVIFGVDSIDGFFDLSTWIAAIIGSVILLALYRAFAGRSHRGGHAHA
CP151652	fig|1887.15.peg.129	peg	CP151652_144086_143487	144086	143487	-	transcriptional regulator, XRE family with cupin sensor	locus|AAEO51_00700,protein_id|PRJNA1099411:AAEO51_00700	FIG01121625	ff	atggacggaaggacggacgacgaggtgctggacgccgtgggcccgaggctgcgcgcgctgcgccgggaccgcgggctcacactggccgacgtggcggccgtcaccggcgtgtccgagagcaccctgtcccggctggagggcggacagcgccgggcgacgctcgaactgctgctgccgctgtcccggatgtacgacgtgccgctggacgacctggtgggggcgccccggaccggcgacccgcggatccatctgaagcccgtcacccggttcgggatgaccttcgtaccgctgtcccgccggcccggcggggtgcacgccttcaaggtgatcatccccgcgcggccgaagcccgccgagcccacgccgcagacccacgagggcttcgagtggctctatgtc…	MDGRTDDEVLDAVGPRLRALRRDRGLTLADVAAVTGVSESTLSRLEGGQRRATLELLLPLSRMYDVPLDDLVGAPRTGDPRIHLKPVTRFGMTFVPLSRRPGGVHAFKVIIPARPKPAEPTPQTHEGFEWLYVLTGRLRLLVGERDLTLSPGEAAEFDTSLPHWLGSADGKAVELLVLFGLQGVRAHLRSDPRAGRDPA
CP151652	fig|1887.15.peg.130	peg	CP151652_144180_144806	144180	144806	+	Thioredoxin reductase (EC 1.8.1.9)	locus|AAEO51_00705,protein_id|PRJNA1099411:AAEO51_00705	FIG01955919	idu(4);pyrimidine_conversions idu(4);Glycine_reductase,_sarcosine_reductase_and_betaine_reductase idu(4);Thioredoxin-disulfide_reductase	atgcgcagcaccgatgcggtcacgttctgggacggcgtccacgccgcccgccccgcgacggccggcccgtcccccaacgtccggctgacggagacggtgacggctctgccgcccggcgacgccctggacctggggtgcggcgacggcggcgacacgctgtggctggcccgcgcggggtggcgggtcaccgcggccgacatctcggccgtcgcggtcgaacggctcaccgccctcgcgcgcacgcacggcgtccacgaccgggtcgccgccgtacggctggacctgcggacgtcgttcccgcccggcacgttcgacctggtcagcgtccactatctgcacaccccgtacgacctggaccgggcggccgtgctgcgcacggccgccctcgcgctgcgtccg…	MRSTDAVTFWDGVHAARPATAGPSPNVRLTETVTALPPGDALDLGCGDGGDTLWLARAGWRVTAADISAVAVERLTALARTHGVHDRVAAVRLDLRTSFPPGTFDLVSVHYLHTPYDLDRAAVLRTAALALRPGGRLLVVDHGSTAPWSWNQDPGAGFPSPREVAAGIGLDPEVWAVERADAPRRTATGPDGVTAEVTDHVLLVRRTG
CP151652	fig|1887.15.peg.131	peg	CP151652_144845_145345	144845	145345	+	mini-circle protein	locus|AAEO51_00710,protein_id|PRJNA1099411:AAEO51_00710	FIG01126031	ff	atgtcagccaccgcaccccgccggcgtcgccgcgacaccccgccgccccggacgggcggcagcgagaccgaggtgctgcgcgccttcctcgactacgtgcggacgtccgtcgccgcgaaggtcgaggacgcgccggaaccgcgggtgcgcaccgccatggtgccgtcggggacgaacctgctgggcctgctcaaccacttgacgtgggtggagcggtcgctgttcctgggggagacggtcacggactggccgtccacgttccacgccggtgacgaggaccgtgtcgccgacgtcacggcccggtaccgggaggcggtcgagcgggccaacggcgtcctcgacggatgcgcggatcccgccgctcacctcccctggtcgcggccggggcgccccgccccc…	MSATAPRRRRRDTPPPRTGGSETEVLRAFLDYVRTSVAAKVEDAPEPRVRTAMVPSGTNLLGLLNHLTWVERSLFLGETVTDWPSTFHAGDEDRVADVTARYREAVERANGVLDGCADPAAHLPWSRPGRPAPTVRWALVHMIEETGRHAGHADILRELADGTTGR
CP151652	fig|1887.15.peg.132	peg	CP151652_146221_145376	146221	145376	-	Possible oxidoreductase	locus|AAEO51_00715,protein_id|PRJNA1099411:AAEO51_00715	FIG00553614	ff	atgccgttcctgaccgaccacctcgtcgtcgacggagtacgcctggcctaccgcgacagcggaagcggcgagccggtcgtcttcctccacggcacgccctcccactcctacgagtggcgcgacgtcgtcccccacatcgaggcggacggccaccgcgtcatcgcgtacgacctgctgggctacggcctctccgaacgccccgcgcaccaggacacctcggtcgccggccagaccgacctgctcgggcacctcctcgacgccctcggcgtcgaccgggtgagcctggtggcgcacgacatcggcggcgccgtcgccctgcgcttcgccctcgcccaccccggccgggtacgccgtctgatgatcatggactcggtgagttacgactcctggccctcgccc…	MPFLTDHLVVDGVRLAYRDSGSGEPVVFLHGTPSHSYEWRDVVPHIEADGHRVIAYDLLGYGLSERPAHQDTSVAGQTDLLGHLLDALGVDRVSLVAHDIGGAVALRFALAHPGRVRRLMIMDSVSYDSWPSPTWRRIIDEELDAHAALSQDEFDALLTRQLAMTVTDTSRMTGDVLRAYLAPHASRLGRTSFFEHQVRHYDARYTQEIAGRLGQLTLPVRILWGAEDQWQPVHYAERLRDDIPGAELVVVPGAGHFLMEDAPERVVHEIRDFLARAEAPA
CP151652	fig|1887.15.peg.133	peg	CP151652_146313_146924	146313	146924	+	Transcriptional regulator, TetR family	locus|AAEO51_00720,protein_id|PRJNA1099411:AAEO51_00720			atgtcgggacggcgggagccggcggaatcggccggggcggggaggcgacggccggcgcgggagcggatcctgcgggccgccgcgcggcgcttctaccaggagggcgtgacggccaccggcatcgacaccatcaccgccgaggccggtgtggccaagatgagcctgtacaacaacttctcctccaaggccgacctcgtgcgggcctacctggacgaccggcacgaggactggctggtgcggtaccgggagcgggtgggaccggagccggacccgcgcgacggcgtattggctgtcttcgacacgtacatcgacggtgcggactctcctcccacgggcggattccgggggtgcgggctgctcaacgcggccgcggagatgcccgccgggcacgaggggcgg…	MSGRREPAESAGAGRRRPARERILRAAARRFYQEGVTATGIDTITAEAGVAKMSLYNNFSSKADLVRAYLDDRHEDWLVRYRERVGPEPDPRDGVLAVFDTYIDGADSPPTGGFRGCGLLNAAAEMPAGHEGRAQVRGQKEEVERMIADHVTALLPGRPDTARATARQIAFLLEGAMVRSGLEGDGRCLRDARAMAERLLDRA
CP151652	fig|1887.15.peg.134	peg	CP151652_147057_147953	147057	147953	+	NAD-dependent protein deacetylase of SIR2 family	locus|AAEO51_00725,protein_id|PRJNA1099411:AAEO51_00725	FIG00008490	idu(2);Pyruvate_metabolism_II:_acetyl-CoA,_acetogenesis_from_pyruvate idu(2);Redox-dependent_regulation_of_nucleus_processes	atgcgcgtgcgccccactttgagatggaccccgacggaggacctgccgccggccaccacggacctggaacccgtcgtcgacgcgctgcgcgccggtggtgtgctggtgctcagcggggccgggatctccacggagtccgggatccccgactaccgcggcgagggcgggagtctgagccggcacacccccatgacgttccaggagttcgtgggcggggccgccgcccggcgccggtactgggcgcgcagccacctcggatggcggaccttcggccgtgccctgcccaacgccgggcaccgggcggtggccgcgttcggccgccacggcctggtgccgggcgtgatcacccagaacgtggacgggctgcaccaggccgccggcagcgagggtgtggtggag…	MRVRPTLRWTPTEDLPPATTDLEPVVDALRAGGVLVLSGAGISTESGIPDYRGEGGSLSRHTPMTFQEFVGGAAARRRYWARSHLGWRTFGRALPNAGHRAVAAFGRHGLVPGVITQNVDGLHQAAGSEGVVELHGSLDRVVCLSCGRTSPRRELAERLEAANPGFSPVAAGINPDGDADLTDDQVAGFRVVPCAVCGGVLKPDVVFFGETVPPERVELCRRMVRESNSLLVLGSSLTVMSGLRFVRLAAESGKPVLIVNRDPTRGDRHARARVGLLLGSALTTVAGRLGVTVEEAAA
CP151652	fig|1887.15.peg.135	peg	CP151652_148463_147975	148463	147975	-	Glyoxalase family protein	locus|AAEO51_00730,protein_id|PRJNA1099411:AAEO51_00730	FIG00007915	ff	atggacgagcgcacggccgaggcggccgttcccgagcgctaccactacgcggtcgtgccgcacatcatggtcgacgacgccgcggccgcgatcgacttctaccggcgggccttcggcgcgcgggaggacttccggctggaggcgccgggcgggggagtgctgcacgccgagatcaccgtggggcggtcgacgctgatgctgggcgacgcgagcgtgaaggaggcggaggacgcgtccttcaccgcgcccgccttcctcggcggcggcacctccgtcacgctgcacgtcttcgtcccggacgtcgacgcgctggccgcgcgggcggaggcggagggcgcggagatcctccagccgccgacggacatgttccacggggaccgcacggtgatcctccgcgac…	MDERTAEAAVPERYHYAVVPHIMVDDAAAAIDFYRRAFGAREDFRLEAPGGGVLHAEITVGRSTLMLGDASVKEAEDASFTAPAFLGGGTSVTLHVFVPDVDALAARAEAEGAEILQPPTDMFHGDRTVILRDPSGHLWVFLTHIEDVSEDELRRRLAAAAL
CP151652	fig|1887.15.peg.136	peg	CP151652_149036_148596	149036	148596	-	Glyoxalase family protein	locus|AAEO51_00735,protein_id|PRJNA1099411:AAEO51_00735	FIG00007915	ff	atggcgatccagcggatggacaacgtggccatcgtcgtcgacgacctggaggcggccgtcgccttcttcaccgacctcggcatggaggtggagggccggggtgagatcgaggggagcgtcccggacgggatgctcggcctcgacggcgtccacacggccatcgcgatgctgcgcatcccgggaggccacgggaagctggagctgacccagttccacgctccggcggcggtcaccgtgggtccccccgacccgccgccgcacaccctcggcctgcatcgcgtcatgttcgccgtggacgacctggacgacacggtcgcccgcctgcgccgtcacggtgcggaactcatcggcgaggtggtccggtacgagaacgcctaccgcctctgcgaactgcgcggg…	MAIQRMDNVAIVVDDLEAAVAFFTDLGMEVEGRGEIEGSVPDGMLGLDGVHTAIAMLRIPGGHGKLELTQFHAPAAVTVGPPDPPPHTLGLHRVMFAVDDLDDTVARLRRHGAELIGEVVRYENAYRLCELRGPSGILVALAEPIG
CP151652	fig|1887.15.peg.137	peg	CP151652_149531_149154	149531	149154	-	Putative transcriptional regulator	locus|AAEO51_00740,protein_id|PRJNA1099411:AAEO51_00740	FIG01318494	ff	gtgccggaaaccgaaggcggccgcgcgagcggcgagctgcggatcgagaacgcgcaccgcgagctgctcgaccaggtgctggacaagtggtcgctcagcgtcctcaacgaactgtgcgagcggccctgccggttcaacgacctgcgccgcgccgtccccgcggtgacccagaagtcgctcaccgcgaccctgcgcaggctcgaacgcaacggcatcgtcgagcgggaggtcgtcagctcgcgccccgtcgccgtggagtaccgcatcacgccgctcggcaagaccatgcggcgcccggtcgacgtgctcctggagtgggccacgacccacatgccggagatcgagcgggcccgccgcgccttcgacgacctcgactga	MPETEGGRASGELRIENAHRELLDQVLDKWSLSVLNELCERPCRFNDLRRAVPAVTQKSLTATLRRLERNGIVEREVVSSRPVAVEYRITPLGKTMRRPVDVLLEWATTHMPEIERARRAFDDLD
CP151652	fig|1887.15.peg.138	peg	CP151652_149611_150021	149611	150021	+	Bona fide RidA/YjgF/TdcF/RutC subgroup	locus|AAEO51_00745,protein_id|PRJNA1099411:AAEO51_00745	FIG00002122	ff	gtgaccgtccgtcgtttcacgcccgaaggcatgctgcagcccgccccgtacgagcacgtcgccgtggggacgggcacccgtcacgtgcacgtcagcggtcaggtcgcccgcgccgccgacggcagtccgctcgccccgggggacctcgccgggcaggtcgcccacgcgctccggggcaccgcgcgcggcctgcgcggcgccggcgcctccttcgacgacgtcctgcgcctcaccttctacgtcaccgactgggcgcccgagaagatcgccccgttcatggcgggggtcgaggaggtcgccggggagatcgggctgccgctgccgctcccgccgtcgtccctgatcggcgtcgaccacctcttcgagccggacgtactggtcgaggtggaggcgacggcg…	MTVRRFTPEGMLQPAPYEHVAVGTGTRHVHVSGQVARAADGSPLAPGDLAGQVAHALRGTARGLRGAGASFDDVLRLTFYVTDWAPEKIAPFMAGVEEVAGEIGLPLPLPPSSLIGVDHLFEPDVLVEVEATAILD
CP151652	fig|1887.15.peg.139	peg	CP151652_150155_150529	150155	150529	+	putative integral membrane protein	locus|AAEO51_00750,protein_id|PRJNA1099411:AAEO51_00750			atgcgccgaaacgtcctgagcgcagcggcactcgcgtgcaccgccgtgctggccaccgccatgccggcgttcgccgacgacccctcccccgtccccgacacgacggcggcccccgccgactccggcggccaggcggccgagaccgatccgagcccggtcccggccgagcccggcgccgccgagccgaccccggctccggcggaggaggccgacggggtcaccgtggtgccgcgcggcgccccggacaccggtgacgcgccggtcgccgcgcagtccggcggcgacggcctgctgatcggcgggggcgccgccgcggtgctcgccgcgggcggcgcggcggtcttcgtcgtgcgccggcgggcgtccgggacatga	MRRNVLSAAALACTAVLATAMPAFADDPSPVPDTTAAPADSGGQAAETDPSPVPAEPGAAEPTPAPAEEADGVTVVPRGAPDTGDAPVAAQSGGDGLLIGGGAAAVLAAGGAAVFVVRRRASGT
CP151652	fig|1887.15.peg.140	peg	CP151652_150526_151152	150526	151152	+	putative secreted protein	locus|AAEO51_00755,protein_id|PRJNA1099411:AAEO51_00755			atgaccccgttctccagacgcgccgtcgtcgccgtggccgtggcctgcttgaccgcgggctgcggcggggacggcggttccgccggcgacgggccggccgtgagggaatcgccggggcaccggccgccctccgcggcggggtcaccggtctccgggccgcgtcccctggcgcgttcggtcccggtgggtctggagatccccgccatcggggtcgacaccccggtcgtacggctggggctggccccggaccgcacggtggaggtccctccgatcacggcggacgacccggccggctggtaccggtactcccccacgccgggccggccgggtccctcggtgatcctcggccatgtcacggtcggcgcccacggcgacggggtcttccgtcatctggcgcgg…	MTPFSRRAVVAVAVACLTAGCGGDGGSAGDGPAVRESPGHRPPSAAGSPVSGPRPLARSVPVGLEIPAIGVDTPVVRLGLAPDRTVEVPPITADDPAGWYRYSPTPGRPGPSVILGHVTVGAHGDGVFRHLARLRRDDGITVRLENGTAAEFAVTSVRTVAKAGFPTEDVYGDTARPELRLITCGGPLEDGEYRDNVIVFAALRATAP
CP151652	fig|1887.15.peg.141	peg	CP151652_151279_151770	151279	151770	+	putative RNA polymerase ECF sigma factor	locus|AAEO51_00760,protein_id|PRJNA1099411:AAEO51_00760	FIG01381329	ff	ttgaaacggtcccgcgagcaggcagcgtccgagctcttctctgccctctacccgcgcctcgccggctggtgccgccgtctcgtcgacgacgacgagacggcccacgagatcgcctccgaggcgttcacccggctgtggtcgcgctggacgtccgtgacggaaccacgggccttcctgtatgtcaccgcggccaacctggtgcgcgaccactggcgcagactcgaccgcgaacgcaggaccgtgcgccgggtcggcaccgaggcggccgtgcgcccgcacacggaaccctccgacccgtcggtgcggatgctggtgcaggcgctgccggagcggctgcgggtgccgatcctgctgcactactacgctgacctgccggtccgggaggtgtccgcggtgacc…	MKRSREQAASELFSALYPRLAGWCRRLVDDDETAHEIASEAFTRLWSRWTSVTEPRAFLYVTAANLVRDHWRRLDRERRTVRRVGTEAAVRPHTEPSDPSVRMLVQALPERLRVPILLHYYADLPVREVSAVTGRKEGTIKADLHAARELLRAHLRRNLDHSR
CP151652	fig|1887.15.peg.142	peg	CP151652_151754_152206	151754	152206	+	putative secreted protein	locus|AAEO51_00765,protein_id|PRJNA1099411:AAEO51_00765			ttgatcactcacgctgacgagggccccgagttcgagccggacgacccgctcgccgaacttctgcggcccgcgtcctaccacctcggcccgccgcccggccggttcgagacgatccgccgccgtgcggcgcggcgacgggtggtccgtacgacggtcggggccggtctcacctgcgccgtggccctgctcgtcgcgctgccgctgcagaacgcgacgacctccgaccggccggtgacgcccacggtcccgctggcgccgccgcccctgaccggctccccctcccccacgacgggccccacggtgtcgccggagcccgccgagccccccgcggacacccggcccggcccggccgcccgggagtcgagcgcgtcacggagtctcgtcgtcccgacgcccggg…	MITHADEGPEFEPDDPLAELLRPASYHLGPPPGRFETIRRRAARRRVVRTTVGAGLTCAVALLVALPLQNATTSDRPVTPTVPLAPPPLTGSPSPTTGPTVSPEPAEPPADTRPGPAARESSASRSLVVPTPGPAVPERVAEPTREYRSR
CP151652	fig|1887.15.peg.143	peg	CP151652_153115_152246	153115	152246	-	HigA protein (antitoxin to HigB)	locus|AAEO51_00770,protein_id|PRJNA1099411:AAEO51_00770	FIG00010902	idu(5);Toxin-antitoxin_replicon_stabilization_systems	atgagcacgtacgacgaccagcccgccgccgggaacgccctgggcggattcctccgcgcacggcgtgcccggctgcgccccgaggacatgggcatcccctcctcggggcgccgcagggtgcccggtctgcgccgtgaggaggtcgccacgctcgccggggtgagcaccgactactacacgcgcctggaacagggccgcgaacgccatccgtccccgcagatactcgacgccgtcgcacgggcgctgcggctggacgacgaagcggtggcccacctgtaccgggtcgccgggccggccacccgccgcacccggcccgcgcagcgcaccgaacgcgtcgcaccccctctgcgtcgactgctcgacgggtggagcgacacgcccgccttcgtcctgggcccc…	MSTYDDQPAAGNALGGFLRARRARLRPEDMGIPSSGRRRVPGLRREEVATLAGVSTDYYTRLEQGRERHPSPQILDAVARALRLDDEAVAHLYRVAGPATRRTRPAQRTERVAPPLRRLLDGWSDTPAFVLGPSLDVLARNRLADALFAGFTHSGNLLRMTFLDPEAHRFHRDWDRAAESAVAALRQAAGLDPGHRGLSSLVGELSIKSPDFRTLWARHDVRGKTGEAKLLHHAEVGDLELHYESFTVNSAPTQQLVVYQSEPGTPSADALTLLGTLHAEPAPAPDRTR
CP151652	fig|1887.15.peg.144	peg	CP151652_153256_153789	153256	153789	+	acetyltransferase, GNAT family	locus|AAEO51_00775,protein_id|PRJNA1099411:AAEO51_00775	FIG01315364	ff	atgaacgatctgggagccgtcccctggccgcccgcaccgatccggaccgggcggctggtgctgcgtgcggccgaggcacgggaccgtgcggggttcgtcgagctgtacgcgtcgcaggaggtgcacacctatctgggcggcgccagaccgcgggacgagctggaacgcgagatgccggtggtgccggagcggtggccggggagcttcgtcgtcgagctcgacggggtgatggccgggcaggtgctgctgaggagggcgcgggagcatgcgcgtcccgctgcggtgggcaaggtcgatctcgggtatctgttcctgccgcgggcgtggggacacgggtacgcggcggaggcgtgcggggcggcactcggctggctcgacggcgtcctccccggcgagccg…	MNDLGAVPWPPAPIRTGRLVLRAAEARDRAGFVELYASQEVHTYLGGARPRDELEREMPVVPERWPGSFVVELDGVMAGQVLLRRAREHARPAAVGKVDLGYLFLPRAWGHGYAAEACGAALGWLDGVLPGEPVVLASQTANARSLRLAARLGFTEVERFRAWDAEQWLGLRPATSA
CP151652	fig|1887.15.peg.145	peg	CP151652_154446_153808	154446	153808	-	hypothetical protein	locus|AAEO51_00780,protein_id|PRJNA1099411:AAEO51_00780			gtgggcgcaccgcatccgctcctgacgtacctcctggaagccgccgacggtcgcttcccgccggtcgacggcagggtgaccgtgctgccgcccctggccggagggctcgagtgctcggtcgccttcaccggccacgccgtcgtcgccaccgccctgagcggccaggacgtacacgcccgggaaccggacggcttcggtgcgtcgctcgcgccggacttcctgcgccacctggccggcccgaagggctggatcgacgtcatcgacgtgaccctcacggcccgcggcacgggcggcccgccgcgcctggcggagtcggccggcgcggacgaccatccgcgcgtacgccatgcccgggacgtgcggacgaacgtcgaggtccacggcgacgagcgcggcctc…	MGAPHPLLTYLLEAADGRFPPVDGRVTVLPPLAGGLECSVAFTGHAVVATALSGQDVHAREPDGFGASLAPDFLRHLAGPKGWIDVIDVTLTARGTGGPPRLAESAGADDHPRVRHARDVRTNVEVHGDERGLVTLADGLAGRRELSIELHDVRDGGRGHGRSLIADALSLVPEGAPVFAAVSPGNARSLRAFLACGFTPIGSEVLLRPERA
CP151652	fig|1887.15.peg.146	peg	CP151652_154565_155305	154565	155305	+	Methyltransferase SCO0408	locus|AAEO51_00785,protein_id|PRJNA1099411:AAEO51_00785	FIG01132099	ff	gtgacgagtagtgagatgtggggccgcgacgccgccgagcgctatgacgccgaggagaccgagatgacctcggcccccgtcctcggagcgaccgtcggcttcctcgccgagctcgccggggacggccgggcgctggagttcgccatcgggaccgggcgcgtgggggtgccgctgcgggaacgcggtgtgccggtgacgggcatcgagctgtccgagcacatggcggcggtgttgcgccgcaaggtcgacgaggacacgctgccggtggtcatcggcgacatggcgaccaccgtcgtgccgggtgagttctccctggtgtacctcgtctacaacacggtctcgaacctgctcacgcaggacgagcaggtcgagtgcttccgcaacgccgcgcgtcatctg…	MTSSEMWGRDAAERYDAEETEMTSAPVLGATVGFLAELAGDGRALEFAIGTGRVGVPLRERGVPVTGIELSEHMAAVLRRKVDEDTLPVVIGDMATTVVPGEFSLVYLVYNTVSNLLTQDEQVECFRNAARHLRPGGRFVVELGVPPLRFLPPRQVAVPFDVSERHLGFDTIDPVEQILVSHHFTRDGEDGRYRRGASRHRYAWPAELDLMARIAGLERERRVADWDGAPFTQDSPKHISVWRKSA
CP151652	fig|1887.15.peg.147	peg	CP151652_155745_155260	155745	155260	-	hypothetical protein	locus|AAEO51_00790,protein_id|PRJNA1099411:AAEO51_00790			atgactcccgccccgcacggaactcatcgtcggacggcctctcttctggttcccgaggcgaccgcgaccgcagccgcggcggaggagctgcggctggagcgaagcgcggcgtggtgccactggcgggagggggagacccgcaacggcgtcatccgcgccgacctcaccctgcgcgcgccgtccgacggcggccgccggtcaccggcggacggcgccggggtcctgcgcccgatgtggaacatcggcaacagcacaccggccggcgaaccgcagcacaacatcgcctgcatctgggtggaggacgctcccgccttggaaccaggcggccgggcaacggtgcggctggccccgttgacgcctcggagctggcgtcacctggaacctggccaggtgatcacc…	MTPAPHGTHRRTASLLVPEATATAAAAEELRLERSAAWCHWREGETRNGVIRADLTLRAPSDGGRRSPADGAGVLRPMWNIGNSTPAGEPQHNIACIWVEDAPALEPGGRATVRLAPLTPRSWRHLEPGQVITMHETRTVAGTAVVLQADFRHTEMCFGES
CP151652	fig|1887.15.peg.148	peg	CP151652_155798_156442	155798	156442	+	FIG01126735: hypothetical protein	locus|AAEO51_00795,protein_id|PRJNA1099411:AAEO51_00795	FIG01126732	ff	atgacgactcttcccgaccccacggtgtggtccatgatccgtgccgagcgggccgcgctcgccgacgatctcgcggggctgagtcccggtcagtgggccacgccctcgctctgcgacgggctcaccgtgcgtgaggtgctcgcgcatctcaccgcgggggcgagtctcagcaccgtcaggtggctcgcgggcgtcgtccggtgccggttcgacttcgacaagcaggtcgccatgcgcctggccgagcagctcggttcagggccggaggacaccctcgcccgcttcaggaacaccgtgtcgagcaggaccaagcctccgcttcccgccctcgccatgctcggcgagaccgtcgtgcacggggaggacatccggcggccgctcggcatacggcgggagtac…	MTTLPDPTVWSMIRAERAALADDLAGLSPGQWATPSLCDGLTVREVLAHLTAGASLSTVRWLAGVVRCRFDFDKQVAMRLAEQLGSGPEDTLARFRNTVSSRTKPPLPALAMLGETVVHGEDIRRPLGIRREYPVETVTAVAGYYRGTDLVVVAKGRIGGLRLVAGDGPFATGDGPLVSGRTIDLVMAMTGRAACCDELDGDGVGTLRSRSGRR
CP151652	fig|1887.15.peg.149	peg	CP151652_157943_156504	157943	156504	-	Beta-glucosidase (EC 3.2.1.21)	locus|AAEO51_00800,protein_id|PRJNA1099411:AAEO51_00800	FIG00001469	idu(4);Fructooligosaccharides(FOS)_and_Raffinose_Utilization idu(4);Beta-Glucoside_Metabolism	gtggtcaccgcagcacagcagaccgcgtccgccccggacgccgcccgcaccttccccaagggcttcctctggggttcggccaccgcctcctaccagatcgagggcgccgccgccgaggacggacgcaccccgtccatctgggacacctacgcccgcaccccgggccgggtccgcaacggcgacaccggtgacatcgccaccgaccactaccaccgctggcgcgaggacgtcgccctcatggccgaactgggcctcggcgcctaccggttctccctcgcctggccccgcatccagcccaccggacgcggccccgccgtccagaagggcctcgacttctaccgccgtctgaccgacgagctgctggagaagggcatccagcccgtcgccaccctctaccac…	MVTAAQQTASAPDAARTFPKGFLWGSATASYQIEGAAAEDGRTPSIWDTYARTPGRVRNGDTGDIATDHYHRWREDVALMAELGLGAYRFSLAWPRIQPTGRGPAVQKGLDFYRRLTDELLEKGIQPVATLYHWDLPQELEDAGGWPERATAERFAEYAALAADALGDRVKTWTTLNEPWCSAFLGYGSGVHAPGRTDPVAALRAAHHLNLGHGLAVQALRDRLPAAAQCSVTLNIHHVRPLTATEGDADAVRRIDALANRVFTGPMLEGAYPEDLLKDTAGLTDWSFVKDGDLEQINQPLDFLGVNYYTPTVVSETDGSGTHTSDGHGNSPHSPWPAADKVAFHQPPGERTAMGWAVDATGLYDLLRRLSHDFPKLPLVITENGAAFDDYADPSGNVN…
CP151652	fig|1887.15.peg.150	peg	CP151652_158956_158030	158956	158030	-	N-Acetyl-D-glucosamine ABC transport system, permease protein 1	locus|AAEO51_00805,protein_id|PRJNA1099411:AAEO51_00805	FIG00008591	isu;Chitin_and_N-acetylglucosamine_utilization	atgaccatccacagcctcccggcccggacggacgccccggaccggaccgaaaccggcaagccggcccgccgcggcggcggacgccgtctgctgcgcgaacgcgccgggcgcacccaccacgcgggaccgctcgcctacgtcctgctcgccatcatggcgatcctgtccatcttcccgctgtactggacgatggtggccgcgtccaccgacaacacccgggtcagccagaccccgccgccgttcctgccaggacccaacctgttcagcaacctcgcccgcgcctgggacgaggcggccatgggcaaggccatgatcaacagcacgatcgtggcaggggtgatcgccctgtccaccgtgttcttcgcgacgctcgccgggttcgccttcgccaaactgcgc…	MTIHSLPARTDAPDRTETGKPARRGGGRRLLRERAGRTHHAGPLAYVLLAIMAILSIFPLYWTMVAASTDNTRVSQTPPPFLPGPNLFSNLARAWDEAAMGKAMINSTIVAGVIALSTVFFATLAGFAFAKLRFKGRNILLMLVIGTMMVPPQLGVVPLFMMMSELGWSQQLPAVIFPTLVSAVGVFFMRQYLSEALPDELVEAGRVDGAHSLRIFWSIVLPVARPAMAVLFMITFVHAWNDFFWPFVVLDMTNPTVPVALTQLSAGYVRDQSLIMAGALLGTLPLLAMFLVFGRQIVSGIMAGAVKG
CP151652	fig|1887.15.peg.151	peg	CP151652_159964_158969	159964	158969	-	Multiple sugar transport system permease protein	locus|AAEO51_00810,protein_id|PRJNA1099411:AAEO51_00810	FIG01448384	ff	gtggccacctccaccaccaaggccctggccggcgaggagccgccgggcccgtcccgcgccggggacggcaaggagacctcacggcggcgcggcgcctggctgcaccgcctcgacgtcaagggcgcgccgtacgcgttcgtcgccccgttcttcgtggtcttcgccgcgttcagcttctacccgctcgtctacacctcgtggatctccctgcacgacgtggaactggccacgctcgacgtcatggagtgggtggccttcgacaactacgtcgatctgtggggcgattcgcggttctggaacgccgcgcagaacaccatcaccatcggcatcatctccacggtgccgcagctggcgatggccctcggcctggcgcacctgctcaactaccgcatgcgcgcc…	MATSTTKALAGEEPPGPSRAGDGKETSRRRGAWLHRLDVKGAPYAFVAPFFVVFAAFSFYPLVYTSWISLHDVELATLDVMEWVAFDNYVDLWGDSRFWNAAQNTITIGIISTVPQLAMALGLAHLLNYRMRASLFFRVASLVPYATSVAAAALVFTMIFERDFGMINWALGSVGIDPVNWEAEKWPSQVAISTIVIWRWTGYNALLYLAAMQAIPADRYEAASLDGASRWKQFTHVTVPGIRSTIVFTIVLSTIGATQLFGEPLIFGQGPNGVTGGADNQYQTLGLLLYEEGWKNYQMGRSATVAWAMFMLLVLAFLAHRLIKRLRSRTS
CP151652	fig|1887.15.peg.152	peg	CP151652_161359_160052	161359	160052	-	putative sugar binding secreted protein	locus|AAEO51_00815,protein_id|PRJNA1099411:AAEO51_00815	FIG01120947	ff	atgggcactctcggttcgttgcgcagaagggcggtggcgacagccgcggccgtcggcgcgctctcgctcgtcgtcggctgcagcggcgacagcgactcggtcaccggtggcagcaaggacggcgacaaggtcaccatcaccatgggcctgttcggcgtcatggggatcaaggagaccggcctgctggaggagtacgagaagcagaaccccggcgtcacgatcaaggccgagatagccggtgacgagcagacctactacaccgcgctgcagaccaagctcgccgccggcaagggcctgaaggacatccagggcatcgagatcggccgggccaaggagatcaccgagacccaggcggacatgttcgccgacttcgcgggcgtggcgggcaccgaccacttc…	MGTLGSLRRRAVATAAAVGALSLVVGCSGDSDSVTGGSKDGDKVTITMGLFGVMGIKETGLLEEYEKQNPGVTIKAEIAGDEQTYYTALQTKLAAGKGLKDIQGIEIGRAKEITETQADMFADFAGVAGTDHFLPWKQSQITTKDGKVLGLGTDIGPMAVCYRKDYFEKAGLPTDREEVGKLWEGDWKKYVEVGRTFKKDFKGGDVAYTDSASGLFNAMVYGYPEQYYNEQGELIYDKNPAVKEAWALASDAAEEDLTAKLRQFQPGWDPGLSNGTFATAVCPAWMLSHISEKAGPANKGKWDVARAPKGANWGGSFLGVIEESPVKEEAQKLVAWLTAPEQQARIFKDLGNIPSSQKALEDPSVKAVKNDYFSGAPLGEIFGAAAQDIPDKQVLGRKD…
CP151652	fig|1887.15.peg.153	peg	CP151652_161661_162674	161661	162674	+	lacI-family transcriptional regulator	locus|AAEO51_00820,protein_id|PRJNA1099411:AAEO51_00820	FIG01450741	ff	atgacgggcaaccgccgtcccacgatcaaaaccgtcgccgcccgcgccggcgtgggtcgcaccacggtctcccgggtcgtcaacggctccgacctggtcagcgccgacgcgcgggcccgggtcctggcggcgatcaaagagctgaactacgtccccaactcggtcgcccgcgggctggtcaccaaccgcaccaacgccgtggccctggtgatcccggagtcggagagccggctcggctcggagccgttcttcgccgcgctgatccgcggtgtgagcggcgcgctcgccgagagcggcacccagctgcagctgatgctggtgcgtgaccaggccgaacgcaaccagctcaccgagtcggtggccacccgccgggtggacggcgtgctgctggtctccgtg…	MTGNRRPTIKTVAARAGVGRTTVSRVVNGSDLVSADARARVLAAIKELNYVPNSVARGLVTNRTNAVALVIPESESRLGSEPFFAALIRGVSGALAESGTQLQLMLVRDQAERNQLTESVATRRVDGVLLVSVHAEDRLPGILEEMGLPTVLAGRRDAGEQLSYVNSDNAGGATEAVRHLLGRGRRRIATITGPQDMDVGRARLAGWRAAHQEAGVPADELLLEAGDFSEDSGGRAMRLLLERAPDLDAVFAASDLMAVGALAELRRQKRRVPEDVAVVGFEDSVLARHTNPPLTTVRQPVEELGRTMARILTDITLNDGPRQQITLPTELVVRESS
CP151652	fig|1887.15.peg.154	peg	CP151652_162784_163209	162784	163209	+	putative integral membrane protein	locus|AAEO51_00825,protein_id|PRJNA1099411:AAEO51_00825			gtggccctgtcggcgtgcgtggcgttcgcggcggtgaactcaccgctggtcttcccgccctcccccggcgcggaggaggcccggcgccggagcgccgcggacgggcgtccggtgatccgctggcggcacgggatgcagttgttgcgggcggtcgcgcttcacgctgggccggaagcgcggcgggcgcactgggccggcatccggcgcgagccggccgccgcggcgtcggtacgggcggtcgcggacgggaacgagacggcgccgacggtcgtcctgccggacgggcaggcgcgcgtcggtcccgagccggagcgggtgagcgaactcctgtgtgcggcggggtcgttccgcgtgccgcgtcttcaccccggcggcatcggcttggactgcgacggcgtg…	MALSACVAFAAVNSPLVFPPSPGAEEARRRSAADGRPVIRWRHGMQLLRAVALHAGPEARRAHWAGIRREPAAAASVRAVADGNETAPTVVLPDGQARVGPEPERVSELLCAAGSFRVPRLHPGGIGLDCDGVPSWWSAQT
CP151652	fig|1887.15.peg.155	peg	CP151652_163580_163146	163580	163146	-	Cytidine deaminase (EC 3.5.4.5)	locus|AAEO51_00830,protein_id|PRJNA1099411:AAEO51_00830	FIG00000720	idu(1);pyrimidine_conversions idu(1);Murein_hydrolase_regulation_and_cell_death idu(1);tRNA_modification_Bacteria	atgcacacgcaggacgtggacgaggaactcgtggcggccgcgaccgaggtcgcccgcacccgctgccggggcgacaaccacaccatggccgctgcggcccgcaccacggacggccggatcgtcaccggcgtgaacgcctaccacttcaccggcggcccgtgcgccgaactggtcgtcgtcggcaccgccgccgcccagggcgcccacgacctggagacgatcgtcgccgtgggcgaccgcgaccgcggagtcgtccctccgtgcggtcgctgccgccaggtcctccttgactatttccccgcgctcaaggtcatcgtcgccacccccgtcggcctccgcgcccttcccgtcaccggcctcctcccgcacacctacgtctgggccgaccaccaactcggc…	MHTQDVDEELVAAATEVARTRCRGDNHTMAAAARTTDGRIVTGVNAYHFTGGPCAELVVVGTAAAQGAHDLETIVAVGDRDRGVVPPCGRCRQVLLDYFPALKVIVATPVGLRALPVTGLLPHTYVWADHQLGTPSQSKPMPPG
CP151652	fig|1887.15.peg.156	peg	CP151652_163839_164588	163839	164588	+	hypothetical protein	locus|AAEO51_00835,protein_id|PRJNA1099411:AAEO51_00835			atggctcatccgtccatgcccgcgcacctggtgcccaggcccgttccggtgctgcgctcaccgctgggtctcgcgcacgccgtgaccgcgctgctggccgtcgtgatcgtcgccgacgtgctgcacttcggtgcggcggcgtacatgatgtcggtgatgggggacgtggtgtccggcggccccggcgacgtcgacatggctgcggtcgaccgcgcggacacggcgatcgcctcgaccagcgtgctgtacctgctcggcctgctcggcacggcgacgctgttcatcatctggttccaccgggtgcgtcacaacgcggaggtcttcgcgcctgacacacagcgccgcacgccgggctgggcgatcggcggctggttcatcccgttcggcaacctgtggatc…	MAHPSMPAHLVPRPVPVLRSPLGLAHAVTALLAVVIVADVLHFGAAAYMMSVMGDVVSGGPGDVDMAAVDRADTAIASTSVLYLLGLLGTATLFIIWFHRVRHNAEVFAPDTQRRTPGWAIGGWFIPFGNLWIPRGIAQDVLRASQPDPYASEVRHRGLLNAWWGMWIASNILDRFTTAQYDSADDPQAVHDAAGWLMTGSVFDIVAAVLALLLVRRLTAAQNDKAMAGRHPLQPAPQHPAAGGPVPGV
CP151652	fig|1887.15.peg.157	peg	CP151652_165051_164668	165051	164668	-	putative secreted protein	locus|AAEO51_00840,protein_id|PRJNA1099411:AAEO51_00840			atgacatcgagacatatcgccgcccctcaggtcaccgagcgccgtgcctccggaatgcgtgtccgggctgctctgatggtcctggccgccgcgaccgccctcggcaccaccacgaccgaggcggcagcctcgcccacggcccgccccggaaccgactgggacgccatcgcccggtgcgagtcgagcggcaactggaaggccaacacgggcaacggccactacggcgggctccagttctcgcagtcgagctgggtcgcggccggcggactgaagtacgcgccgcgggccgacctcgccacgcgcaaggagcagatcgccgtggccgaacgtctggcccggatccagggcatgtccgcgtgggcgtgcgcccacgcggggcgctag	MTSRHIAAPQVTERRASGMRVRAALMVLAAATALGTTTTEAAASPTARPGTDWDAIARCESSGNWKANTGNGHYGGLQFSQSSWVAAGGLKYAPRADLATRKEQIAVAERLARIQGMSAWACAHAGR
CP151652	fig|1887.15.peg.158	peg	CP151652_165899_165450	165899	165450	-	hypothetical protein	locus|AAEO51_00845,protein_id|PRJNA1099411:AAEO51_00845			atgagtacacagttcgaggtcgtcgtggacgtcgaccggcccatcgacgacgtcttcgcctacctcgccgacgggcggaacgaccccgagttcagccctcgcgtcctgtcgatggagaagagccccgacggcgacacccatgtgggcacggtgttccacagcacggtgaaggacgccgggatgcgctcccaacgggacttcgagatccacgagttgaccgcgcccacccgtgtgcgctggcacgaggtgtcgcacaactccatcaccgccgaggagggcgggtacgacctcgaacccacacccggcggcggcaccagggtgcgcctgttcaacgtgctcgaagggcacggcgtgggcaagatgctgctcccgctcgcggcgggcgcggcccgcagggac…	MSTQFEVVVDVDRPIDDVFAYLADGRNDPEFSPRVLSMEKSPDGDTHVGTVFHSTVKDAGMRSQRDFEIHELTAPTRVRWHEVSHNSITAEEGGYDLEPTPGGGTRVRLFNVLEGHGVGKMLLPLAAGAARRDAPAFGRRIKEAVEASA
CP151652	fig|1887.15.peg.159	peg	CP151652_166336_165986	166336	165986	-	Uncharacterized conserved protein	locus|AAEO51_00850,protein_id|PRJNA1099411:AAEO51_00850	FIG00149004	ff	atgaccgcgtacgccatcgcccatctgcggccggccgcaccgcaccccgacatcgcggagtacatggagaggatccccgccacgctggaaccgttcggcggccgcttcctggtgcacgccacgcgtcacgaggtgaaggagggctcctggccgggacacgtggtgatgatcgccttccccgggatcaccgaggcacgggactggtgggactcgcccgcctaccgggagatcgcgccgctgcgctcccggcacatcgacggcgacatcatcctgatcgacggcgtccccgacggttacgaccccgccgtcacggcggcggccctgcgcgaggaactcggcgccggcgactga	MTAYAIAHLRPAAPHPDIAEYMERIPATLEPFGGRFLVHATRHEVKEGSWPGHVVMIAFPGITEARDWWDSPAYREIAPLRSRHIDGDIILIDGVPDGYDPAVTAAALREELGAGD
CP151652	fig|1887.15.peg.160	peg	CP151652_167451_166570	167451	166570	-	hypothetical protein	locus|AAEO51_00855,protein_id|PRJNA1099411:AAEO51_00855			atgcgtcgggcggcgtccgtggcggcggaggaggtgtaccaggcggtggtggggccgccggtcggctgcggggtggccgagggcttcggctcggtggcgtgggtgggctccgcactcggtttcgcggtcggcttcgtggtcggcttggtggtcgccgccgtcgtcggtgcgggctcgggagtggccgccttggtgggctgctgcggtgcgggggagacggtgggggtccgcgtcccggtcccgggcggcggagggatgcgtggtccgggggacgtcgccgtggtccgggtcgcccccgggtgcgtggacggtcccgccggctcgggggcggccgaccggagcggggcttcgggtgccgcggaccgccccggcgtcctgggaccctccggcgcgcccgta…	MRRAASVAAEEVYQAVVGPPVGCGVAEGFGSVAWVGSALGFAVGFVVGLVVAAVVGAGSGVAALVGCCGAGETVGVRVPVPGGGGMRGPGDVAVVRVAPGCVDGPAGSGAADRSGASGAADRPGVLGPSGAPVPVPVPPVEAGGGGTSPGARPDGATPDVPATRGGPVLAPPSGTAGPVPAPWSGTPGGCVRPCPGGEGRVAGPPLGSAAPPGRDAVGTGAPVPPVGVGPGGDVSVVGVGSGPSVGSVRSFEADGLGLGVPSSCATHTHTPTPPRTSTAAPPAIHGARRGGRR
CP151652	fig|1887.15.peg.161	peg	CP151652_167450_167584	167450	167584	+	hypothetical protein	locus|AAEO51_00860,protein_id|PRJNA1099411:AAEO51_00860			atgtccgccgccggcacggtcggcgaccccgcctgcaccatggcggccgtgggccggcccgacccggccctggtgccgcgcgagagccggatcgggatcgggcatcacggcacgtactggtgcctcgtgtggtga	MSAAGTVGDPACTMAAVGRPDPALVPRESRIGIGHHGTYWCLVW
CP151652	fig|1887.15.peg.162	peg	CP151652_167648_169771	167648	169771	+	Aspartate ammonia-lyase (EC 4.3.1.1)	locus|AAEO51_00865,protein_id|PRJNA1099411:AAEO51_00865	FIG00079822	icw(1);Glutamine,_Glutamate,_Aspartate_and_Asparagine_Biosynthesis	atgacggctgggacggcaccgaggtgggactcggcactcgaatcggtgacggtgtacgcgcagggcgcgctgtgccgccgcgtcgcccggggcacggtcccggcggacggacgggtgcgggtgaccggactgccgcgctcgctcgacccccactcgctgcgcgcccgcgtcctcggtgcgccgggtgtgcgtgtcaccgaggcgcgggcggagatcgacgcggagcccgtggacgcggacgccgtcgacgaggcgcggcgtgaggtggaccggctggccgaggcgtacggcgtcgccgcggcccggcgggaccggcaggtgaagcggatcgaggaggtcggcgcgctgcgcccggtgccgcccggccgtaagcgggacgacccgcaccgccgcactccg…	MTAGTAPRWDSALESVTVYAQGALCRRVARGTVPADGRVRVTGLPRSLDPHSLRARVLGAPGVRVTEARAEIDAEPVDADAVDEARREVDRLAEAYGVAAARRDRQVKRIEEVGALRPVPPGRKRDDPHRRTPVDAWLELAGFVDERLTVLHDRLRELEDELRCLEHEMDVAHDRLARASTDAPASGVASSYTAVLTLRGAAGAEAEAEIEIEYGVPGAVWVPTYRLTHRQGEDSGRLVLRASVAQRSGEDWTGVRIAFATADLRRRTDLPRLRSVRIGRSQPAPAPSGWREPPAGLTGLFAGYDAAGPRPEPAVSARTGAGGWVAGGPGGDTPVTVGAAHGAPPPPPPPPAPSALPAPGGVAYGAPPQGFGGPAAPGSVPGPDRSRPRLRPGSGPRAA…
CP151652	fig|1887.15.peg.163	peg	CP151652_169779_171353	169779	171353	+	Aspartate ammonia-lyase (EC 4.3.1.1)	locus|AAEO51_00870,protein_id|PRJNA1099411:AAEO51_00870	FIG00079822	icw(1);Glutamine,_Glutamate,_Aspartate_and_Asparagine_Biosynthesis	atgtccacgtcaccgtcatcggagccggtcgccccggtccccctccccgtcaccgccgtcacctgcaccgaggaccgcgcccacgtcgaacgcaccgcgacgctcgaactgcggcccgggacgcagcaggtgcgactcggtccggtcgccgcgccggccgtcgaccggaccctgcacgccgagctgaccgccggtttcccggcgaccgtgctcgacgtgcggatcgtgcgcgcgtggacgccgcgtgggcccggccccgccgacgacgactcgccgctgcgccgccgcgtgacctcgctggaggaggagcggctggtgctggagcagcgccgggagcggctggcggcgcgcggggacacgctgggccggctcgccgccgatctgctgcgggagatcggt…	MSTSPSSEPVAPVPLPVTAVTCTEDRAHVERTATLELRPGTQQVRLGPVAAPAVDRTLHAELTAGFPATVLDVRIVRAWTPRGPGPADDDSPLRRRVTSLEEERLVLEQRRERLAARGDTLGRLAADLLREIGEGAGFGEAEPDRWARELDRVDGEREHQAERLGEVAARLEALSGELREAEQALADAETEPAELVGHVELTVEASGEGTAELRLSHLTPCALWRPAYRATLDGDALTLETEAVVWQRTGEDWSGVRLTLSTARSSAATEPPVLGEDRLTLRDRSPEERRTVHVDLREEEIADLGPAPVLGLPGVDDGGEVRVLHAPGPVSVPADGRAHRVPVSSFTTAARSEYACAPELSPLVTQVVRGDNRSGHALLAGPVDLIRGSGFVGRGTLEF…
CP151652	fig|1887.15.peg.164	peg	CP151652_171535_172455	171535	172455	+	FIG01124730: hypothetical protein	locus|AAEO51_00875,protein_id|PRJNA1099411:AAEO51_00875	FIG01124729	ff	atggccctgaccacctcccgggcacagcacccggatcagccgtcggacgacgacgtcgacgtggcccgtcggctgctcgactcgtccgcgcagctctcctacgacccgctcaccgaggtcgactgggacaccccgctggacaaggacttccacggcgccagcccggagtggagcaccctctacggcaccgcgtactgggaggagatgagcgacgcgcagcgcaaggagctgacacggcaggaggcggcgtcggtcgcctgcaccggcatctggttcgagatgatcctccagcagatgatcctgcgggacatctactccaaggaccccacggacgagacgttccagtgggcgctgaccgagatcgccgacgagtgccggcactcgatcatgttcgcccgc…	MALTTSRAQHPDQPSDDDVDVARRLLDSSAQLSYDPLTEVDWDTPLDKDFHGASPEWSTLYGTAYWEEMSDAQRKELTRQEAASVACTGIWFEMILQQMILRDIYSKDPTDETFQWALTEIADECRHSIMFARGAKKLGAPAYRPHRVAVELGRLFKTTAFGEAAYAAILVAEEVLDVMQRDWMRDERVVPFVRTINNIHVVEESRHMMFAREETRKHLARAGRVRRRIHAVMIAIAAYVIVTSMVNREVYANAGLDGKRALREARANEHHKSMVRASCSGLMEFLSSVGLLTRPALFFYRRAHLI
CP151652	fig|1887.15.peg.165	peg	CP151652_172503_174020	172503	174020	+	Ferredoxin / Ferredoxin--NADP(+) reductase, actinobacterial (eukaryote-like) type (EC 1.18.1.2)	locus|AAEO51_00880,protein_id|PRJNA1099411:AAEO51_00880	FIG00021706	idu(3);Soluble_cytochromes_and_functionally_related_electron_carriers idu(3);Inorganic_Sulfur_Assimilation idu(2);Inorganic_Sulfur_Assimilation	atggccttcgcgatcacccagacctgctgcagcgacgccacctgtgtgtccgtctgcccggtcaactgcatccatccgacgccggaggaacgcgccttcggcagcacggagatgctgcacatcgacccgaagagctgcatcgactgcggcgcctgcgcggacgcctgccccgtggacgccgtcctcccggtcgagcggctgaccggcgggcagcgggagtacgcccgcatcaacgcggcctactacgagaccgaggagcaccggcccgaacagcccgtccgcgggccggtgttccacgactggggcgcgccgtcgttcgaccgggtgctgccgccggacttcgggtcgctccgggtcgcggtcgtgggcacaggaccggccgggatgtacgcggcgcgg…	MAFAITQTCCSDATCVSVCPVNCIHPTPEERAFGSTEMLHIDPKSCIDCGACADACPVDAVLPVERLTGGQREYARINAAYYETEEHRPEQPVRGPVFHDWGAPSFDRVLPPDFGSLRVAVVGTGPAGMYAARDLLLHTPAEVTLIDRLPVAGGLVRYGVAPDHPSTKKAGESFARFLTHPRVRLCLGLEVGGGVTADELAAHHDAVIYAVGAQEARRLGVPGEDRPGSAAATEFVAWCNGHPDVAPDAFDLSADRVVVVGNGNVALDAARLLVSDPSALRGTPIAAHALAELRRGTVREVVVLGRRGPEHAAYTRTELLALKHLPGVNLIVDDHDPAVGAAIDEAAARDKAAALRDVRREAVDWSLPPTADGPRRIVFRFLSAPAEVCGEESVRAVRV…
CP151652	fig|1887.15.peg.166	peg	CP151652_174184_175263	174184	175263	+	Integral membrane protein	locus|AAEO51_00885,protein_id|PRJNA1099411:AAEO51_00885	FIG01956050	ff	gtgctgtggaagaccttccggtgggcgttcgccgtgacggccgtcgggctggtgggcggggtgctgtacgacggatggacggcgctcggcatcgtcgccatcctcgccgtgctggagatctcgctctccttcgacaacgcggtcatcaacgcgggcatcctgaagaagctgaacgccttctggcagcggatcttcctcaccgtcggcatcctcatcgccgtgttcggcatgcggctgctgttcccggtggtcatcgtgtccgtcagcgcgcggctggccccgcacgaagccgtgcgtctggcgctcacggacaaggagcgctatcaggagctggtcaccgacgcgcatccgtcgatcgcggcgttcggcggcatgttcctgctgatgatcttcctcgac…	MLWKTFRWAFAVTAVGLVGGVLYDGWTALGIVAILAVLEISLSFDNAVINAGILKKLNAFWQRIFLTVGILIAVFGMRLLFPVVIVSVSARLAPHEAVRLALTDKERYQELVTDAHPSIAAFGGMFLLMIFLDFILEERETKWLGRVERPLARLGRIDMLSVCVALVVLLVTAMTFATQAHQHGGHHADKAQTVLVSGVAGLVTYLVVHGLSGFFEARLAGDEGGEEGGEATSGRPGLALAGRAAFFTFLYLEVLDASFSFDGVIGAFAVTNDIVLMALGLGIGAMYVRSLTVYLVRQGTLDDYVYLEHGAHYAIGALAAVLLVSIRYAVNDVVTGLIGVTLIGAAFWSSVRLNRATAG
CP151652	fig|1887.15.peg.167	peg	CP151652_176217_175288	176217	175288	-	2-dehydropantoate 2-reductase (EC 1.1.1.169)	locus|AAEO51_00890,protein_id|PRJNA1099411:AAEO51_00890	FIG00034973	idu(1);Coenzyme_A_Biosynthesis	atgcggatcgcgatcgtcggagcgggtggggtcgggggttacttcggggcgcggctcgccgcggcgggccacgaggtcaccttcgtggcccggggacgccacctggaggccgtacggcgctcggggcttctggtgcgcagcccgctgggggatgtccgcacctcgcccggctcggtggtggagagcgtcggggacgtggacggcgcggacctggtcgtcgtcgccgtgaaactgtgggacaccgaggacgtcggtcgtcggctggccgcctcgaagctggccggcacgcccgtgctgtcgctgcagaacggcgtgcacaaggacaccgtcctcgcccgccatctgcccgccgggtccctgctcgggggcgcgtgcttcatctccgccttcatcgaggaa…	MRIAIVGAGGVGGYFGARLAAAGHEVTFVARGRHLEAVRRSGLLVRSPLGDVRTSPGSVVESVGDVDGADLVVVAVKLWDTEDVGRRLAASKLAGTPVLSLQNGVHKDTVLARHLPAGSLLGGACFISAFIEEPGVVRHNGTLQRMVFGARHPEQEPVARQLLQACAEAGVDAEVSEDVDRVIWEKYVFLVGLSATTTAARRPIGVVRSHERTRVLLRDVMAEAVAVARASGVALAEDFAERQLAFCDTLPADMTSSMHNDLEHGHRLELPWLSGGVADLAAELGVPAPRNRTVADILSPYVDGAPAGA
CP151652	fig|1887.15.peg.168	peg	CP151652_176491_178131	176491	178131	+	COG0488: ATPase components of ABC transporters with duplicated ATPase domains	locus|AAEO51_00895,protein_id|PRJNA1099411:AAEO51_00895	FIG00005836	ff	atgcgcgcacgcgcccacaccctcgcgcccgccctcgcggcacagctgtccgtcaaggacgtcaccaaggcctacggcccccgcaccatcctcgaccaggtctccttcaccgtccgccccggtgagcgtgccgccgtcatcggggagaacggcgccggaaagtccaccctgctgcggctcctctccggaaccgagacacccgacgacggcgagatcaccgtcgtcttccccggcggctccggccacctcacccagacccccgtgctggagcccgaccgcaccgtgcaggacgcggtcgaccacgcgctcgccccgctgcgcgcgctggagcgccggctgcgtgcggcggaggagcgcctcggtgaggcgtccgacgccgaactggccgcttacggagat…	MRARAHTLAPALAAQLSVKDVTKAYGPRTILDQVSFTVRPGERAAVIGENGAGKSTLLRLLSGTETPDDGEITVVFPGGSGHLTQTPVLEPDRTVQDAVDHALAPLRALERRLRAAEERLGEASDAELAAYGDLLTAYEARDGYRADARVDAAMHGLGLAGVTRDRPLGSLSGGEQSRLALACVLAADPELLLDEPTNHLDASAVHWLEQRLRAHRGTVVAVTHDRQFIEREVDRDTRSVRRYGDGWAGYRAAKAAARRRAEQAHADWLEEVARTEELLESAGRRLSTTGGDPRQGFGKHRRSHEAKLGGQVRAVRERLARLRRTPVPAPPEPLRFTAAPAVAVGERSSAGPVPVSPLVELEDVGVGERLRLEGRLTVEPGQRLLVTGENGAGKSTLLR…
CP151652	fig|1887.15.peg.169	peg	CP151652_178626_178180	178626	178180	-	integral membrane protein	locus|AAEO51_00900,protein_id|PRJNA1099411:AAEO51_00900			atgagcgacagagctgtccggtcggcccgccccgcaggcgggagcgacccgtccgcaccggacaccacgggacggacacggctcgcggcggcggccgcggcgctggtgacggtcggtgcgggactgggcctgcgggcggtggcgacgggcgatgtcgcgaagtacggcggggacgcgctgtacaccctgctgatcctcaccctcgtcgtcctgctggccccgcgtaccactcccgcgcgggcggcggggctcgcgctcgccgtgagctgggcggtggagctgctccagctcaccggactgcccgccgacctgaccgcgcgcagcaccgccgcccgtctggtcctcggctccaccttcaacgcaccggacctgttctggtacgcggtcggcgcgtgcgcc…	MSDRAVRSARPAGGSDPSAPDTTGRTRLAAAAAALVTVGAGLGLRAVATGDVAKYGGDALYTLLILTLVVLLAPRTTPARAAGLALAVSWAVELLQLTGLPADLTARSTAARLVLGSTFNAPDLFWYAVGACAGWLVLRGVTRRRHAV
CP151652	fig|1887.15.peg.170	peg	CP151652_178793_179215	178793	179215	+	putative integral membrane protein	locus|AAEO51_00905,protein_id|PRJNA1099411:AAEO51_00905			atgggcaccaccgaccggctcgaccgtcaccagccgctggccctcggtctgttccgcatcgtcatcgggctgctgttcaccagtgagggcgcggccaccctgttcggcgtgctgggccgggacgccacccccgccggcgactggccgttctggtacgcggggctgatcgagctggtctgcggcgcgctcatcctgctcggcgtcctcacccgcgccgccgccttcctcagctcgggcgccatggccttcgcctacttcaccgagcaccagccggacgggctcttccccctgcagaacagcggcctgtcgccggcgctgttctgctggggcttcctgctgctggtgttcttcgggcccggggccatgtccctgccgggcctcttccgccgggatgccgcg…	MGTTDRLDRHQPLALGLFRIVIGLLFTSEGAATLFGVLGRDATPAGDWPFWYAGLIELVCGALILLGVLTRAAAFLSSGAMAFAYFTEHQPDGLFPLQNSGLSPALFCWGFLLLVFFGPGAMSLPGLFRRDAAAASGGRG
CP151652	fig|1887.15.peg.171	peg	CP151652_179295_179597	179295	179597	+	Transcriptional regulator, ArsR family	locus|AAEO51_00910,protein_id|PRJNA1099411:AAEO51_00910	FIG00003845	idu(4);CBSS-1085.1.peg.1363	atgtccgacgacctcttcaaagctctggcggacggaacccgccgcacgatcctcgacgagctgacggagaagtccggacagacactgttcgagatctgtgcgcgcctgagcatgaagcacgggctcggcatctcacgtcaggcggtgtcgcagcacctcgccgtcctggaggccgccgggctcgtcgagacccggcgggagggccggtacaagttccacgagctgaatgtcgcgccgctgcggcacatcaccgagcgctggctcggcccccgtatccccggaccggagaaggacccctcatga	MSDDLFKALADGTRRTILDELTEKSGQTLFEICARLSMKHGLGISRQAVSQHLAVLEAAGLVETRREGRYKFHELNVAPLRHITERWLGPRIPGPEKDPS
CP151652	fig|1887.15.peg.172	peg	CP151652_179594_179983	179594	179983	+	Lactoylglutathione lyase and related lyases	locus|AAEO51_00915,protein_id|PRJNA1099411:AAEO51_00915	FIG01248773	ff	atgaagatccacctcaccagcgtcttcgtcgacgaccaggcgaaggccctgcgcttctacaccgacgtcctcggcttcgtgaagaagcacgacgtgccgctgggcgagacggaccggtggctcaccgtcgtcccgcccgaggcaccggacggcaccgaactgctcctggagccggcccatcaccccgcggtcaagccctaccgggacgccctcgtggccgacggcatccccctcgcccagttcaccgtggacgacgtgcgggcggagtacgcgcgcctgcgggagcacggcgtccgcttcacccaggagccgctgaagatggggcccgtcaccaccgccgtcttcgacgacacctgcgggaacctcatccagctcgcctcgcaggcgtag	MKIHLTSVFVDDQAKALRFYTDVLGFVKKHDVPLGETDRWLTVVPPEAPDGTELLLEPAHHPAVKPYRDALVADGIPLAQFTVDDVRAEYARLREHGVRFTQEPLKMGPVTTAVFDDTCGNLIQLASQA
CP151652	fig|1887.15.peg.173	peg	CP151652_180098_181081	180098	181081	+	Cell division inhibitor	locus|AAEO51_00920,protein_id|PRJNA1099411:AAEO51_00920	FIG00002048	idu(1);Persister_Cells	atgaagatcgttctgcccggggggaccggacaggtgggcacgatcctggaccgtgcgctgagcgcggccgggcacgaggtcgtcgtgctgaccaggcggcctcgccgccctcaggacgtcgcgtgggacggggcggccctgggcccgtgggccgaggcggtggacggcgcggacgtcgtcgtcaatctcgcggggcgcagcgtttcctgccggtacacgccggagaacctgcgcgccatgatggactcccgtgtcgactccacgcgggtcgtgggcgaggcgatcgccgccgcccgccggccgccgaaggtgtggctccagatgagcaccgcgacggtctacgcccaccgcttcgacgccgcgaacgacgaagcgacgggcgtcatcggcggcaccgag…	MKIVLPGGTGQVGTILDRALSAAGHEVVVLTRRPRRPQDVAWDGAALGPWAEAVDGADVVVNLAGRSVSCRYTPENLRAMMDSRVDSTRVVGEAIAAARRPPKVWLQMSTATVYAHRFDAANDEATGVIGGTEGGVPDYWAYSVEIAKNWERTQAEAPTPDTRKVALRAAMVMSPDRGGVFDVLLRLARLGLGGPVAGGGQYVSWIHDEDFVRAVEFLIAREDVAGAVNLAAPGPLPQREFMRVLRRTWGVPVGLPATRWMAEAGAFALRSDTELLLKSRRVVPGRLRDAGFAFAWPGWEGAAGDLVRRARAARAGSGRLRARVGGG
CP151652	fig|1887.15.peg.174	peg	CP151652_183510_181114	183510	181114	-	Putative glycosyl hydrolase of unknown function (DUF1680)	locus|AAEO51_00925,protein_id|PRJNA1099411:AAEO51_00925	FIG00018388	ff	atgcccgtcaccagacgcaccctcctcggcgccggagccgcaggtctcggcgcggccgcactcggcggacccctcgcccgccccgcctccgcgtccccgagagctgtcgcgggccctctcccggacgccttccgcagactgcccgccggcagcgtcaccccgcgcggctggctggccggccaactgcggctccagctcgacggactgtgcggccgctacgaggagatctcccacttcctcgacttcggcaccaccggctgggtccaccccgaccgccccggctgggaggaactgccgtactggctgcgcggatacgtgccgctcgccgtggccaccggcgacaccgccgccctcacgaacgcgcgccggtggatcgacgcgatcctcgccacccagcag…	MPVTRRTLLGAGAAGLGAAALGGPLARPASASPRAVAGPLPDAFRRLPAGSVTPRGWLAGQLRLQLDGLCGRYEEISHFLDFGTTGWVHPDRPGWEELPYWLRGYVPLAVATGDTAALTNARRWIDAILATQQPDGFFGPRALRTSLGGGPDFWPYLPLLQALRSHEEFTGDERVVPFLLTFLRYMNAQGPGAFDTSWISYRWGDGLDIAVWLYRRTGEAFLLDLAAKMHTLGADWTGPTPSRHNVNIAQGFREPAQYAQVTGSAELTRATYRAYDTVMAEYGRFPGGGMAGDENYRPGFTDPRQGFETCGVVEFMASHELLTRITGDPVWADRCEDLAFNMLPASLDPRGRAIHYITSANSVDLDDRTKTQGQFQNGFAMQAYHAGVDRYRCCPHNYG…
CP151652	fig|1887.15.peg.175	peg	CP151652_183773_184795	183773	184795	+	putative lacI-family transcriptional regulator	locus|AAEO51_00930,protein_id|PRJNA1099411:AAEO51_00930	FIG01129041	ff	atgctcaggcggcgtccgggcacaccgacgctcgaggaggtggcggcgctcgccggtgtggggcggggcaccgtctcccgcgtcatcaacaacgcggcgggggtcagggacacgacccgccgtgccgtgcagcgcgccatcgcggaactggggtacgtgcccaatctggccgcccgcacgctggccggacggcgcgccgacgcggtcgcgctggtcatgacggagccggactggcggcagttcggcgagcccttcttctccgagatcgtgcggtccgtcggggacgccctgaccgagaccgaggtgcagctgctgctcaccctggtgcgcacggacgccgagcggcagcggctcgtggagtacgcgcgcggcggccgggtcgacggggtgatgctgatg…	MLRRRPGTPTLEEVAALAGVGRGTVSRVINNAAGVRDTTRRAVQRAIAELGYVPNLAARTLAGRRADAVALVMTEPDWRQFGEPFFSEIVRSVGDALTETEVQLLLTLVRTDAERQRLVEYARGGRVDGVMLMSVHAADPLPDMLAEVGLPTVLLGRRSGDESVTYVDADNVGGARTAVSHLLDTGRRAIATITGPPDMYVARCRLRGYREALERAGVEARESWTAQGDFSADSGHRAMAELIERAPEIDGVFAASDTMAAGALGALRAAGRRVPDDVAVIGFDDFPLAQHTDPKLTTVRQPLEEIGHTMVRLLLEEMEEPSAAWRHVIHRTELVLRGSA
CP151652	fig|1887.15.peg.176	peg	CP151652_185051_186190	185051	186190	+	Chitinase (EC 3.2.1.14)	locus|AAEO51_00935,protein_id|PRJNA1099411:AAEO51_00935	FIG00001347	icw(1);Chitin_and_N-acetylglucosamine_utilization	atgccacggttacggcaccacccccgcaccctgcgcgccgtgtcggcggcgctcctgaccactctcgcggcgctcgccgcgctgctgaccgcgaccgcccccgcccaggccgacaccacgatctgcgagcagtacggctcgaccgtcatccaggggcgctacgtcgtccagaacaaccgctggggcaccagcgccacccagtgcgtcaccgccacggactccggcttccgggtcacccaggccgacggctcggtgccgaccaacggcgcgccgaagtcgtacccgtcggtcttcaacggctgtcactacacgaactgttcgccgggcaccgcgctccccgcgcgcatcagcggcatctcctccgcgcccagcagcatctcgtacagctatgtcgccgac…	MPRLRHHPRTLRAVSAALLTTLAALAALLTATAPAQADTTICEQYGSTVIQGRYVVQNNRWGTSATQCVTATDSGFRVTQADGSVPTNGAPKSYPSVFNGCHYTNCSPGTALPARISGISSAPSSISYSYVADAVYNASYDIWLDPTPRTDGVNRTEIMIWFNRVGPIQPIGSQVGTATVAGRTWEVWSGGNGTNDVLSFVAPSAISSWSFDVMDFVRATVARGMAGSDWYLTSVQAGFEPWQNGAGLAVNSFSSTVNTGGSQDPGDPNGPGTPAACTVSYATNVWPGGFTANVTVTNNGAAPVDGWRLAFTLPSGQSVVHAWNASVTPSSGAVTATASAGNSRIAAGGSQSFGFQGAYSGSFAQPGAFQLNGTTCRTA
CP151652	fig|1887.15.peg.177	peg	CP151652_186463_187548	186463	187548	+	Chitinase (EC 3.2.1.14)	locus|AAEO51_00940,protein_id|PRJNA1099411:AAEO51_00940	FIG00001347	icw(1);Chitin_and_N-acetylglucosamine_utilization	atggctctgagaagcagactggtctctctggcagcggtactggcgaccctcctcggagggctcggtctcagtttcctctggcagaaggacgcgcaggcgcacggcgtggcgatgatgcccggctcgcgcacctatctgtgccagctggacgccgtcaccggcaccggcgcactcgacccgaccaaccccgcctgcaaggccgcgctgaaccagagcggcgccacggccctctacaactggttcgccgttctcgactcccaggccggcggacgcggtgccggctacgtaccggacggcacgctgtgcagcgcgggcgaccggtcgccctacgacttctccgcctacaacgcggcccgctccgactggccgcgcacgcacctgacgtccggcgcgacgatc…	MALRSRLVSLAAVLATLLGGLGLSFLWQKDAQAHGVAMMPGSRTYLCQLDAVTGTGALDPTNPACKAALNQSGATALYNWFAVLDSQAGGRGAGYVPDGTLCSAGDRSPYDFSAYNAARSDWPRTHLTSGATIKVQYSNWAAHPGDFRVYITKPGWSPTSQLKWNDLELIQTVTNPPQQGSPGTNGGHYHWNLQLPSGRSGDALIFMQWVRSDSQENFFSCSDVVFDGGNGEVTGIRGSGGDPDPGTDPTPDPSDPPHTGECMAVYSVTNSWNGGFQGSVEVMNHGTSPLNGWAVQWKPGQGTTIGSAWNGTLRTGSDGTVTVRNADHNRVIAPDGSVSFGFTATSTGNNFPVGTIGCVNP
CP151652	fig|1887.15.peg.178	peg	CP151652_187889_189439	187889	189439	+	protein of unknown function DUF882	locus|AAEO51_00945,protein_id|PRJNA1099411:AAEO51_00945	FIG00634610	ff	atgaagcggcacgggacacgacggccggccggggtgctgctcgcgctcaccgcggcctgcgggctgctgctcaccggatgcagcggggacggcgacagcggggcgagcaggagcgaagcctcctacgacggcggcagcggcggcacggcgccgctgcccgccccggacggcacgggccggtacgagggcggtgagcgggagggcgagcagggatcccgggacgtggccccggagcccgaccacctgtcgacgttcgctctggacgtcgacaccgcctcctacggctacgcccgccgcaccctcgacgagggccggctgcccgacccgtcgaccgtgcgccccgaggagttcgtcaacagcttccggcaggactacccgcgtcccgacggcgacggcttc…	MKRHGTRRPAGVLLALTAACGLLLTGCSGDGDSGASRSEASYDGGSGGTAPLPAPDGTGRYEGGEREGEQGSRDVAPEPDHLSTFALDVDTASYGYARRTLDEGRLPDPSTVRPEEFVNSFRQDYPRPDGDGFTVTVDGARSDAEDWSLVRVGLATRTAEADGERAPAALTFVIDISGSMGEPGRLDLAREALGTMTDRLRDDDSVALVTFSDEAETVLPMTRLGGNRGEIHDAIDGLEPTDSTNLGAGVETGYETAVEGLRGGATNRVVLVSDALANTGETEADAILERIAESRREHGITLFGVGVGSDYGDALMERLADRGDGHTVYVSDEADAREVFCEELPRNIELTARDAKAQVAFDPETVAEFRLVGYDNRRVADEDFRNDRVDGGEVGPGHT…
CP151652	fig|1887.15.peg.179	peg	CP151652_189545_191461	189545	191461	+	Long-chain-fatty-acid--CoA ligase (EC 6.2.1.3)	locus|AAEO51_00950,protein_id|PRJNA1099411:AAEO51_00950		idu(7);Fatty_acid_metabolism_cluster idu(7);Biotin_synthesis_cluster idu(7);Biotin_biosynthesis idu(7);n-Phenylalkanoic_acid_degradation	atgggcgtacgcaaggatctgaaacgggcgaaacgacgggccgatctggcgggccgcgccacggtcgagaccgtcaaggacgaacgcgggaccgtccgcgaggtccgcacggaggtcctggccccgcaccccgccgccggcacgaccgccgacatcccgttcaccaacgcggacgaggcgcccgacgcggtcgtgctgcgccgtgaggagcggggggtgtggcgcccggtcacggcggcggccttcgccggggaggtcaccaccgtggccaagggcctgatcgacgccggcctggagccgggcgaccgggtcgccgtgatgtcccgcacccgctacgagtggacgctcctggacttcgcggtctgggcggccggcggacagaccgtgccggtgtacccc…	MGVRKDLKRAKRRADLAGRATVETVKDERGTVREVRTEVLAPHPAAGTTADIPFTNADEAPDAVVLRREERGVWRPVTAAAFAGEVTTVAKGLIDAGLEPGDRVAVMSRTRYEWTLLDFAVWAAGGQTVPVYPTSSAEQVEWIVRDSGVRYVVTETPDNTATVRAGTAALDPAPEVWELDAGAVDDLVARGRDVPDEEVTKRRTALTADTVATVCYTSGTTGRPKGCVLTHGNLYAESANTVELLHPVFKAVTDQVASTLLFLPLAHILGRTLQISCLMARIETGHFPSIKPDELRPALKSFRPTFVVGVPYLFEKIHDTGRATAEKLGRGASFERAHRVAVRFARAHLDRFLGRGKGPGPGLYAAWALYDLLVYRRVRKELGGRLRYAISGGSPLEKD…
CP151652	fig|1887.15.peg.180	peg	CP151652_192094_191522	192094	191522	-	GCN5-related N-acetyltransferase	locus|AAEO51_00955,protein_id|PRJNA1099411:AAEO51_00955	FIG01272034	ff	atgaccgtcgacgtccgtccggcctcggagttcgaggacgtccgtgccctgctcggtcccaagtcgccgcaggcgaacgtctgctggtgcctgagctaccgcatcccctccaagctcaaccgcgagctgcgaggccccgcccgcggcgagtacgtcgccgggctgctgcgctccggcgcccccctgggcgtgctcgcccacgaggacggcgagcccgtcggctgggccgccgtcgccccgcgcgcggacacctccttcgtccgcaatcgcaagatcccgcacatcgacgacctgccggtgtggtccctgtggtgcatccgggtgcgccccggccaccgcggcaagggtctctcgcacgccctgatcgccggcgccgtcgcgtacgcccgcgcgcagggc…	MTVDVRPASEFEDVRALLGPKSPQANVCWCLSYRIPSKLNRELRGPARGEYVAGLLRSGAPLGVLAHEDGEPVGWAAVAPRADTSFVRNRKIPHIDDLPVWSLWCIRVRPGHRGKGLSHALIAGAVAYARAQGAPAVEAYPLDNGDARVDLTMAYPGLRKNFEQAGFTHAADTTSVLAGHPRVLMRLDLR
CP151652	fig|1887.15.peg.181	peg	CP151652_193302_192091	193302	192091	-	Cysteine desulfurase (EC 2.8.1.7)	locus|AAEO51_00960,protein_id|PRJNA1099411:AAEO51_00960	FIG00000001	idu(4);Alanine_biosynthesis idu(4);tRNA_modification_Bacteria idu(4);CBSS-84588.1.peg.1247 idu(4);CBSS-393130.3.peg.794 idu(4);mnm5U34_biosynthesis_bacteria idu(4);Iron-sulfur_cluster_assembly	gtgacgtacgacctcaccgcactgcgcgccgacatccccgcgctggccgccggcaccgcccacttcgacggccccggcggcacccagacgccgcgccccgtcatcgaggcgatcgccgacgccctgtcccggccgctgtccaaccggggcggcctgctccccggcgagcgccacgccgacaccctcgtcgtcgaggcgcgccgcgccctggccgacctgctcggcgccgacccggcgggcatcgtcatcggccgcagcgccacccagctcacctacgacgtcgcccgcaccctcgccgccggctggtcggagggcgacgaggtggtggtcacccggctcgaccacgatgccaacatccgcccgtgggtgcaggcggccgagcggaccggcgtcacggtc…	MTYDLTALRADIPALAAGTAHFDGPGGTQTPRPVIEAIADALSRPLSNRGGLLPGERHADTLVVEARRALADLLGADPAGIVIGRSATQLTYDVARTLAAGWSEGDEVVVTRLDHDANIRPWVQAAERTGVTVRRADFDPATGELTAGHIRAQLSPRTRLVAVTAASNLIGTMPPVAEIARLVHEAGALLYVDGVHYTAHAPVDVRALGADFFVCSPYKFLGPHHGVLAAAPELLETLRPDKLLPSSDAVPERFELGTLPYEFLAGTRAAVDVLAGLGGRTDGDRRARLGAAYEAIGEHEARLRARLEEGLAALDGVTVHSRAARRTPTLLLTLDGRRTEDAYRFLAGRNVHAPSGHFYALEASRHLGLGDTGGLRVGLACYTSDEDVDRLLDGLAAFL…
CP151652	fig|1887.15.peg.182	peg	CP151652_194509_193337	194509	193337	-	FIG01134364: hypothetical protein	locus|AAEO51_00965,protein_id|PRJNA1099411:AAEO51_00965	FIG01546305	ff	atgtctgccacgttgaacgccggtaaaacgcgcgccgcgctgcgcacctcggcacgcatctcgggggaactgctgctggtcctggtggcgaccggggtggccctctggctgctgggccggatgtggtcggtggtctggcccctcatagtcggcctgctgctcaccacgctcacctggcctccgacccgctggctgctccggcgcggagtgcgccccgcggtcgccgcctccctggtgaccgtgctgttcctgctggtcggcgcgggcaccgtggcgctcatcgcggtgcccgtcgcgtcggagtccggtgaactcggcgacggcgtcgtcgagggcgtgcagaagctgcgcgagtgggccgagggcccgccgctgaacatcgacgacgcccagatcacg…	MSATLNAGKTRAALRTSARISGELLLVLVATGVALWLLGRMWSVVWPLIVGLLLTTLTWPPTRWLLRRGVRPAVAASLVTVLFLLVGAGTVALIAVPVASESGELGDGVVEGVQKLREWAEGPPLNIDDAQITGAFDAATDRIQDSAGSIATTAVTGVSTVFSGVVTAVLALFLMFFFLKDGPRFLPWLRRQLPGRLATDVPVVAARCWDTLGAFVRSQALVGLIDAVLIGLGLWVLDVPLVLPLAVLTFVSAFVPIVGALFAGLVAVLIALVSNGFMDAVLVLVLIVVVQQLEGNVFQPMIQSRGLGLHAAVILLAVTLGGSLAGIVGSLLAVPVAALVAVVWNYLREQLTDPPAPQPPAPEPSAPRPPEPSAAQPSAPQSPAPDAPAA
CP151652	fig|1887.15.peg.183	peg	CP151652_195838_194633	195838	194633	-	FIG01135856: hypothetical protein	locus|AAEO51_00970,protein_id|PRJNA1099411:AAEO51_00970	FIG01135854	ff	atgctgcgcactctcagacgccgggtcacagccgtggcgctgggcctcgccaccgcgctgggcggcggctggctcgccgccggggtcccgtcccccgcgcacgccgcggtcccggccaccatcccgctgaccatcaccaacaactcgggccgcgccgaacagatccacatctacaacctcggcaccgagctgtcgtccggccggcagggctgggccgacgcgagcggcgccttccacccctggcccgcgggcggcaatccccccacccccgcacccgacgcctccatcccgggcccggcccccggccggtccaccaccatccagatccccaagttctccggccgcatctacttctcctacggccgcaagatggagttccggctcaccaccggcggcctg…	MLRTLRRRVTAVALGLATALGGGWLAAGVPSPAHAAVPATIPLTITNNSGRAEQIHIYNLGTELSSGRQGWADASGAFHPWPAGGNPPTPAPDASIPGPAPGRSTTIQIPKFSGRIYFSYGRKMEFRLTTGGLVQPAVQNPTDPNRDILFNWSEYTLNDSGLWINSTQVDMFSAPYTVGVRRGDGTTLSTGKLRPGGYNGVFNALRGQSGGWANLIQTRSDGTVLRALSPLYGVETGALPASVMDDYINRVWNKYTGTDLIVTPFADRPDVRYTGRVSGGVLRFTDGSGAVVTTFQKPDASSVFGCHRLLDAPNDQVRGPISRTLCAGFNRTTLLANPHQPDRSAAGFYQEPVTNHYARIIHAHMADGKAYGFAFDDVGHHESLVHDGDPRGASLTLDP…
CP151652	fig|1887.15.peg.184	peg	CP151652_196843_195989	196843	195989	-	Predicted transcriptional regulator of N-Acetylglucosamine utilization, GntR family	locus|AAEO51_00975,protein_id|PRJNA1099411:AAEO51_00975	FIG00008348	idu(2);Chitin_and_N-acetylglucosamine_utilization	atggccatcgatcccgccgcctcgggtgcggtgctcaagcgtgaacgggtgcgcgacgcgctcctcgaactcatcgaggcccgccgccccggggacgccgtcccctccgagcgggccctctgcgcccggctcggcgtctcgcgccccaccgtgcgggcggcggtcgacgaactcgtggtggcgggactgctggtgcgcgagcacggccggggcatgttcgtcgccgcggagaagatcacccaggaactggtcccggaacacggcgcgttggccgtgccgcgggccaacggcgtgtggaccagccgcatcctggagttccgcacgctcccggccggcgcccgcgtgggccgcagactgcgcgtgtcaccggccgcggaggtccggtacgcggcccggctg…	MAIDPAASGAVLKRERVRDALLELIEARRPGDAVPSERALCARLGVSRPTVRAAVDELVVAGLLVREHGRGMFVAAEKITQELVPEHGALAVPRANGVWTSRILEFRTLPAGARVGRRLRVSPAAEVRYAARLRLVDGAPMAIEHLHLPAALVPGLTEEELEQGDLYEHFRDRHGVRVSEAVQSVEPTVVTRAEAELLDVPELSPALLFERLTTDTAGRPVEYVHSVYRGDRYRIVSRLALGPPASRADGTGEGQGEHHPGFPPGDLTSRGLVSFSAHGVVQHD
CP151652	fig|1887.15.peg.185	peg	CP151652_197144_198571	197144	198571	+	FIG01123301: hypothetical protein	locus|AAEO51_00980,protein_id|PRJNA1099411:AAEO51_00980	FIG01123300	ff	atgcgtactcgtcccaccggccgccgcgcccgcgcggcactcgccctgagcgccctgctgggcggcgcagccctcaccgggctccccgccccggccgccaccgccgcggacggcccgctcgccgtgcagtaccgcacgagcgccgccggggccaccgccgaccagagcgagccctggttcaaggtccgcaacaccggttccgcgccggtgcagctgagccaggtgaagatccgctactacttcaaggccgacgccccggacaccgcgtaccgcttcgcctgctcctgggcggtcctcggctgtgcggccgtcaccggcaccttcggcacgctccccgagcccaccgcgacggccgaccgctatctggagatcgggttcaccccgtccgccggaacgctc…	MRTRPTGRRARAALALSALLGGAALTGLPAPAATAADGPLAVQYRTSAAGATADQSEPWFKVRNTGSAPVQLSQVKIRYYFKADAPDTAYRFACSWAVLGCAAVTGTFGTLPEPTATADRYLEIGFTPSAGTLAPGADTGDLQLRFHRTDWQTLRQSDDYSFGAARTSYADWDKVTARLAGATVWGAGPEGGGPTDPTDPTDPPGEGGQTLFDDFDYASHTDPDLTAHGWSVRSNAGGPGVPGATWDPSKVTFGSSGGNSVMDLETSTAGTGASTTHTEILTRSMKFAYGTYAARVRFSDAPVSGPDGDRVVQTFFTINDLKAPMADDYAEYDFEYLPNGGWGEPSSILYTTSWETYAPDPWQAVNQHSESRRSFAGWHDLVVTIDDSGITYYVDGSHF…
CP151652	fig|1887.15.peg.186	peg	CP151652_198666_199418	198666	199418	+	Transcriptional regulator, IclR family	locus|AAEO51_00985,protein_id|PRJNA1099411:AAEO51_00985	FIG00022569	idu(9);Homogentisate_pathway_of_aromatic_compound_degradation	atgggtgcgagcccgacgctcatctcctccgtgcagcgtgccttccggctgctggaggcggtgagcgcgcacgagacgggcgcgccggccaagcggctggcgcgggagaccgggctgcccctgggcaccgcctaccatctgctgcgcaccctggtgcacgacggctacctgcggaaactcgacgacggcggcttcgtcctgggcgaccggctgcagtccctgcacagcggcggccgaagtcaggctctgctcacccgggtccggccggtcctctcggcgctgcgggacgagctgtccagcgccgcctacctcaccttctacgaggacggcgagatccgggtctccgaggtcgtggacggaccccgcgccccgcgcgtcgacctgtgggtgggcttcgag…	MGASPTLISSVQRAFRLLEAVSAHETGAPAKRLARETGLPLGTAYHLLRTLVHDGYLRKLDDGGFVLGDRLQSLHSGGRSQALLTRVRPVLSALRDELSSAAYLTFYEDGEIRVSEVVDGPRAPRVDLWVGFEDAGHATALGKAVLRELDDEAREEYLSRHALNDLTPHTVTRPMELIRRLETTPLAPAVTDLEEYALGTVCVAVPVYGGGTLGSIGVSMPRNRLDRLDEVRDRLLPTARRVTRGLSLTI
CP151652	fig|1887.15.peg.187	peg	CP151652_199511_200680	199511	200680	+	Serine phosphatase RsbU, regulator of sigma subunit	locus|AAEO51_00990,protein_id|PRJNA1099411:AAEO51_00990	FIG00017431	idu(30);SigmaB_stress_responce_regulation	atgagtcacgcccgtcagcatggacgcgaccgctcgccgacacggccttacccgcgcgggatccagcgcctccgctcaccctgtacccgtgcgttcgcgcactgcgtcgccgagacgccggcgctgccggtgctgatcctgtgcgtcatcgtgtccatcgacatggcggccggcaccggccggatctggctgccgctgctcgccacgggtcccgccctggccgccgccaccagccggccccggggagtgctgggcgtgggcgcgctggcctccctgctcggcgccggcatcgcctaccggcacgacatggacgtcgcgcacctggccgtcgtgctggccgccctggtggccgtcaccctggcgggcaccctcgccagcgcgctgcgggcgcggcgcgag…	MSHARQHGRDRSPTRPYPRGIQRLRSPCTRAFAHCVAETPALPVLILCVIVSIDMAAGTGRIWLPLLATGPALAAATSRPRGVLGVGALASLLGAGIAYRHDMDVAHLAVVLAALVAVTLAGTLASALRARRERVLAAVRSVAETAQHALLQPVPDTVGPFQVAVRYSAAAAEARIGGDLYALVPTPHGVRMIVGDVRGKGLPAVGTAALVLGVFREAAYDEPDLLDVVCRIERSLARNLGGDDFVTAVVAGCPEPGRLETVNCGHAPPLLIRGAEVTAVEPVHPAPPLGLRALSDDAPRLQVVPFGDGDQLLLYTDGVTEARDADRAFYPLAEGLTRHLYDEPARTLAALHEDLLDHVGGRLHDDAALLLLRRPAAAPAGAPLGAVVT
CP151652	fig|1887.15.peg.188	peg	CP151652_201500_200673	201500	200673	-	Possible alpha-xyloside ABC transporter, ATP-binding component	locus|AAEO51_00995,protein_id|PRJNA1099411:AAEO51_00995	FIG00149662	icw(2);Xylose_utilization	atggccgcccacgcgcccaccgcgccccgccgccgctggggctccaccgtcgcgggtctgctcgtcctcgcggtgatgctgttcccgctgtactggatgctcaacaccgcgctccagcccgactccggcctgctccaggtcgacccggtgccctcgggactcgacctctccggcttcgccaaggccctcaccgaccagggcggcaacctgctgacctccctgctggtgtccgccggcgccgtcgtgatctgcctcgcgatcgccgcgcccgccgcctacggtctggcccgcttcggtctgcgcggctcgcgcaccatggtgttcggcaccctgatcacgcagatggtgcccggcatcgtcatcgccaacgccctctacacctcctacgtcgacctgggc…	MAAHAPTAPRRRWGSTVAGLLVLAVMLFPLYWMLNTALQPDSGLLQVDPVPSGLDLSGFAKALTDQGGNLLTSLLVSAGAVVICLAIAAPAAYGLARFGLRGSRTMVFGTLITQMVPGIVIANALYTSYVDLGLVNSYAGLMLADASLGIPFSIVLMRSFMVSVPGEVIEAAEIDGAGPVRVFLRVVLPMSRNALITSGLFAFLFAWSDFMFALTLNTTDDVKPITLGIYQYIGAHVGDWGSVMAAAVLSAVPAAILLVLAQKYIAAGITGGSVK
CP151652	fig|1887.15.peg.189	peg	CP151652_202459_201506	202459	201506	-	Possible alpha-xyloside ABC transporter, permease component	locus|AAEO51_01000,protein_id|PRJNA1099411:AAEO51_01000	FIG00089781	icw(1);Xylose_utilization	atgaccacgtccaccgtcaccgccccgccgcccgccgccgcgcccggaaaggccgccgctccgggcccggcccgcgcccgcctgcgccgcggactcgtccggtggggcttcgtcgcccccgccgtcgtcttcatgctgctgttcttcggctacccgctcgtccggaacgtcgtgatgagcttccagcactacacgccgaagaccttcttcaccggcgaggcccccttcaacggcgccgacaactggtcgtccgtcttccaggacgccctgttcggcaaggccctgtggcacaccctcgtcttcaccgcgggctccctgctcggccagttctgcatcggcctcgccctcgccgtcttcttcaaccgccgcttccccctcggcggggtcctgcgctcgctg…	MTTSTVTAPPPAAAPGKAAAPGPARARLRRGLVRWGFVAPAVVFMLLFFGYPLVRNVVMSFQHYTPKTFFTGEAPFNGADNWSSVFQDALFGKALWHTLVFTAGSLLGQFCIGLALAVFFNRRFPLGGVLRSLILLPWLVPMVVSGIVWRRILDQDTGVLNTFLDTLGLGGHTPWLTSPDMALLSVILVNVWIGIPFNMVILYGGLQEIPKELYEAASLDGASAWRAFRSVTLPLLKPVITVVLVLGFMSTVKILDLILALTDGGPADATQTLGTLTYQNSFVELDFGAGAVVGNVLILISAVFAVFYLRANRTEGK
CP151652	fig|1887.15.peg.190	peg	CP151652_203737_202472	203737	202472	-	Possible alpha-xyloside ABC transporter, substrate-binding component	locus|AAEO51_01005,protein_id|PRJNA1099411:AAEO51_01005	FIG00135494	icw(3);Xylose_utilization	gtgacagcacatccaccggttgccgcacgtcatccgcgcacacgcggacgcgcacgcagagccgtcacctcactcgcggccgcagcggccctcgtcgccccggcggcgctcaccggctgcgccgccgaacgcgacgacgacgtgtacaccgttctgaactcctcgaccgacgagacctaccaccgctgggacgccgaggcgatggcccgctgcggcaagcggctcggggtcaccgtcgagcagcagagcgtccccgcgtcccaggtcatgaccaaggcgctgcgcatggcctcgtcgaagtcactgccggacgtcgtccagttcgacgcctccgagatgccggtgttcgccgaggccggcggactggtcgacctgcgcaccctcggcctgtccaccgac…	MTAHPPVAARHPRTRGRARRAVTSLAAAAALVAPAALTGCAAERDDDVYTVLNSSTDETYHRWDAEAMARCGKRLGVTVEQQSVPASQVMTKALRMASSKSLPDVVQFDASEMPVFAEAGGLVDLRTLGLSTDHVPDGIVDFGSYRGTYYGAARSVNTLALFYNKDVLAEAGVRTPATWDELRRAARELTRGKRYGLALSAGGAEDGVFQFTPFMWSNGGDERELDSPQVVEALDFWKALLKDGSLSRSTVNWTQADVNDQFMAGNAAMMINGPWQVETLNSDPSLNWGIAEIPVPEAGADSVAPLGGAVLTVPRTGDDGRRRMAGRIVACLTSEKEQLTYALNSWMVPADERAAAEWRAQVPELDALADQVATARSRTDRLGAGWPAVSLALQSAFQS…
CP151652	fig|1887.15.peg.191	peg	CP151652_204033_206315	204033	206315	+	Alpha-xylosidase (EC 3.2.1.-)	gene_name|yicI,locus|AAEO51_01010,protein_id|PRJNA1099411:AAEO51_01010	FIG00003174	isu;Xylose_utilization	atgaaattcaccgacggcttctggcgtgtccgcgacggcgtccagatctcgtacgccaccgaggtgcgagatgtcagcgcggaatcgaagcgcttcaccagctatgcctcgacgaaaaaggtgacgcgccggggcgacaccctgaacgccccgctggtcacggtcgactgcttctcccccgccgagggagtcgtcggcgtgcgggtcacccatcacgccgggaagcgccgcccgggaccggacttcgccctgaccggcgaggccggcggtgcgggcgaggtgcgccgggacggcgcggtcacggagctggccagcggcccgctgaccctgcggctggacgcggacggcgccttcgggctcaccttcctcgacgcggacggacgggagctgacccgggcg…	MKFTDGFWRVRDGVQISYATEVRDVSAESKRFTSYASTKKVTRRGDTLNAPLVTVDCFSPAEGVVGVRVTHHAGKRRPGPDFALTGEAGGAGEVRRDGAVTELASGPLTLRLDADGAFGLTFLDADGRELTRAGAKSTAYATTADGTHHVLSRLSLGVGEHVYGLGERFTPFVKNGQTVDVWQADGGTSSEQAYKNVPFYLSSRGYGVFVNHPGAVSFEVGSESVGQVQFSVEDQTLEYYVIAGPTPKDVLGRYTALTGRPALPPAWSFGLWLSTSFTTSYDEATVTSFVDGMAERGIPLSVFHFDCFWMREYQWCDFQWDPEVFPDPEGMLARLKDKGLRVSVWINPYIAQKSPLFDEAAALGHLVRRPGGDVWQWDLWQAGMGLVDFTSPDARAWFQ…
CP151652	fig|1887.15.peg.192	peg	CP151652_207762_206812	207762	206812	-	Polyphosphate kinase 2 (EC 2.7.4.1)	gene_name|ppk2,locus|AAEO51_01015,protein_id|PRJNA1099411:AAEO51_01015	FIG00507844	isu;Polyphosphate	ctgctgcacgggctggaggtggacgcccggcggccggagcgtcccgtgctgctggacgccgacggcacccccatcgagacctggcgcgagaaccatccgtacgaccggaagatccgcaggtcggagtacgagcgcacgaagcgcgtcctgcagatcgagctgctgaagatgcaacggtgggtgaaggacaccggccagcggatggtcgtcgtctgcgagggacgcgacgcggccggcaagggcggcaccatccagcggttcatggaacgcctcaacccgcgcggcgcccgcgtggtcgccctggagaagccgaccgagcgggaggcggggcagtggtacttccagcgctacgtggcccacctcccggcccgcggcgagatcgtcttcttcgaccgctcc…	MLHGLEVDARRPERPVLLDADGTPIETWRENHPYDRKIRRSEYERTKRVLQIELLKMQRWVKDTGQRMVVVCEGRDAAGKGGTIQRFMERLNPRGARVVALEKPTEREAGQWYFQRYVAHLPARGEIVFFDRSWYNRAGVERVMGFCSEEEYRLFLEQTPLFERLLTDDGIMLVKFWFSVSRAEQRTRFAIRQVDPLRRWKLSPMDLESLDRWDDYTKAKVEMFRATDTPHAPWTVVKNNDKRRGRLEAMRSLLDRCDYPAKDHEALGKPDPLIVGAADTLLEAGEEPEVLSPTPLAGPGHGPGSHPEDGAERPGP
CP151652	fig|1887.15.peg.193	peg	CP151652_208111_208905	208111	208905	+	Short-chain dehydrogenase/reductase SDR	locus|AAEO51_01020,protein_id|PRJNA1099411:AAEO51_01020	FIG00440067	idu(6);Transcription_repair_cluster	gtgcagatcgatctcaggggccgtaccgcgctggtgacgggttccacccagggcatcggggcggcgatcgccgccgggctcgcgcgggcgggggcgcgggtcgcggtgaacggacgctccgaggagcgggtgcgggcgggcgctgcggagctggaacgggaggtacccggcgccgaagtggtgccggtcgcggcggacgtgaccacccaggagggcgccctgcgggtcgtggaggcgctcccccaggtggacgtcctggtgaacaacctcggagtcttcggcgccgccgacccgctggagatcagcgacgacgagtggcgccgctacttcgaggtgaacgtcctggcggcagtgcgcctgatccgcctcttcctgcccgggatgaccgagcgcggctgg…	MQIDLRGRTALVTGSTQGIGAAIAAGLARAGARVAVNGRSEERVRAGAAELEREVPGAEVVPVAADVTTQEGALRVVEALPQVDVLVNNLGVFGAADPLEISDDEWRRYFEVNVLAAVRLIRLFLPGMTERGWGRVQNIASDSAIVVPAEMIHYGMSKTALLAVSRGFAKQAAGTGVTVNSVVAGPTHTGGVRDFVYELVDRALPWEEAQRAFMRRYRPQSLLQRLIEPEEIANMVVYLASDQASATTGGAVRVDGGYVDSILP
CP151652	fig|1887.15.peg.194	peg	CP151652_210090_208981	210090	208981	-	Endoglucanase celA precursor (EC 3.2.1.4) (Endo-1,4-beta-glucanase) (Cellulase)	locus|AAEO51_01025,protein_id|PRJNA1099411:AAEO51_01025	FIG01126837	ff	atgacaccggccccccacacggcatcagcctgcccgaaaccgaaaccgcgtacggaaccgagaacccgccccgccctcctcctcggcgccctcgccggcgccctgctcctcctcctgaccgccgccctccccgccaccgcggcccgccccaccggctacggtgcggacgtgccgatcacccaccgcgcagccacccccgtcgacgcccacggccgcctccaggtctgcggcacccagctctgcgaccagtacggcgtccccgtccagctccgcggcatgagcacccacggcacccagtggtacgcccgatgcctgaccgacgcctctctcgacgccctcgcccacgactggcgggccgacgtcctccgcgtctccacctatgtgcaggagggcggctac…	MTPAPHTASACPKPKPRTEPRTRPALLLGALAGALLLLLTAALPATAARPTGYGADVPITHRAATPVDAHGRLQVCGTQLCDQYGVPVQLRGMSTHGTQWYARCLTDASLDALAHDWRADVLRVSTYVQEGGYETDPAHFTALADRLIRQASDRGLYVIVDWHMLTPGDPMANLDHATRFFTDIARRHQDRVNILYEIANEPNGVSWSRIKEYAERIIPVVRAADPDAPVLVGTRAWSSFGVSESADESEVVNDPVDASNIMYTFHFYAASHRDEYLAALSRAADRIPVFVTEFGTQNYAGEGADDFAMSQRYLDLMARKKISWVNWNFSDDHRSGAVFTPGTCAADGPWAGTRVLKPAGVWIRDRIRT
CP151652	fig|1887.15.peg.195	peg	CP151652_211000_210236	211000	210236	-	membrane protein, putative	locus|AAEO51_01030,protein_id|PRJNA1099411:AAEO51_01030	FIG00439698	ff	atgaccccgctcgagatgctcggggtgttcggcgccggggtcggggccggtgccctgaacgccgtggtcgggtccggcacgctcgtgacgttccccgtgctgctcgccgccgggctgtcacccctcaccgccaccgtgtccaacgccctcggccttgtgccgggcgccgtcagcggggccgtcgggtaccgccgtgagctggccgggcagggccgccgcgtccgcaagctggccgtcggcgccgcgctcggcgggatcaccggcgccgtcctgctgctcgccctgcccgccgaggcgttcgagaccatcgtgccctgtctggtcggactggccctcgtcctcgtcgccctccagccgctgatcagccgcaccgtgcgggaacgccggtccgcggaccgg…	MTPLEMLGVFGAGVGAGALNAVVGSGTLVTFPVLLAAGLSPLTATVSNALGLVPGAVSGAVGYRRELAGQGRRVRKLAVGAALGGITGAVLLLALPAEAFETIVPCLVGLALVLVALQPLISRTVRERRSADRPVRQDGGRPLFAGLTLASVYGGYFAAAQGIIYISLMGLLLDEPLQRLNAVKNVLVAVVNTVAAVFFLFVADFDWTAVALIAAGSTLGGQLGAATGRRFPPAVLRALVVAVGTVALVQLVLR
CP151652	fig|1887.15.peg.196	peg	CP151652_212860_211247	212860	211247	-	ATP-dependent RNA helicase	locus|AAEO51_01035,protein_id|PRJNA1099411:AAEO51_01035	FIG01231651	ff	gtgacacaggcacgtgcgaacgatcgatccgcccgcacccgctccgccggcaagggcgccccgaagggcggccgccgcttcggcgccgcgggcggccgcggcggtgcgccccgacaggggcagggcaagggcaagggcggctcgggccgcaggaccgtgacgtcgggggagttcgccctccccgagacgatcaccccggcgctccccgcggtggaggccttcgaggacctcggcctccccggcgagatgctggccaccctcggcagcgaaggcgtcaccgcgccgttccccatccaggcggccacgctgccgaactccctggccggccgtgacgtgctcggccgtggccgcaccggctccggcaagaccctcgccttcggcctgccgctgctcgcccgt…	MTQARANDRSARTRSAGKGAPKGGRRFGAAGGRGGAPRQGQGKGKGGSGRRTVTSGEFALPETITPALPAVEAFEDLGLPGEMLATLGSEGVTAPFPIQAATLPNSLAGRDVLGRGRTGSGKTLAFGLPLLARTAGRRAEPRKPLALVLVPTRELAGQVNDALTPYARSVRLRVATVVGGLSIGKQASALRAGAEVVVATPGRLKDLVDRGDCILDEVAITVLDEADQMTDMGFMPQVTRLLDQVRPDGQRLLFSATLDRNVDQLVRRYLSDPVVHSVDPSAGAVTTMEHHVLHLDDADKRQTTTEIAARDGRVIMFLDTKHAVDRLTKHLLQNGVRAAGLHGGKSQPQRTRTLTQFKDGHVTVLVATNVAARGIHVDDLGLVVNVDPPGDPKDYLHRG…
CP151652	fig|1887.15.peg.197	peg	CP151652_213221_213820	213221	213820	+	secreted protein	locus|AAEO51_01040,protein_id|PRJNA1099411:AAEO51_01040	FIG00662021	ff	gtgaaacgaccgttgctgttcctggacgtggacggccctctcaacccttacgcggcccagcccgagaggcgccccgagggctacatcaccctcagggtgccccacaacagcgccctcgtcgacgaggtgagcctgtcgtcccgtcggcgccccctgcgggtctggctcaatcctgagcacggacgttccctgctccggatggaatacgacctgtgctgggcgacgacatggatggacgaggccaaccgatggatcgcaccggccctcggcctccccgaactcccctttgtcgacttcggtgacgcgctcttccgggagcgccccgacggagtccactggaagaccgcgccactggtggagtacgcggacggccgccccttcgcctgggtggacgacgaa…	MKRPLLFLDVDGPLNPYAAQPERRPEGYITLRVPHNSALVDEVSLSSRRRPLRVWLNPEHGRSLLRMEYDLCWATTWMDEANRWIAPALGLPELPFVDFGDALFRERPDGVHWKTAPLVEYADGRPFAWVDDEQTEPDRAYLDAHHRGPALLHHVDPRIGLRDDDFRALADFADDSHDADPRLIDEDGVTAAPPRSWHR
CP151652	fig|1887.15.peg.198	peg	CP151652_214964_213786	214964	213786	-	FIG01129640: hypothetical protein	locus|AAEO51_01045,protein_id|PRJNA1099411:AAEO51_01045	FIG01129639	ff	atgcccctcccgctgtacctgcttgccctggcggtcttcgccatgggcacctcggagttcatgcttgccggccttctgccggacatcgccctggatctcggcgtcaccgtcgggacggcgggctcgctcacctcggcctacgcgatcggcatgatcgtcggagcccccctggtggccgcgtcggcccgcaacctgcccaggcgcccagcccttctcggcttcctcctggtcttcgccgcggcccacgccgtgggcgccgcgtccacgagcttcgccctcctgttctgcacccgagtcgtcgccgcgctcgcgaacgccggattcctcgccgtcgccctgacagccgcggccgccctggtcccgcccgacaggaagggacgcgccttggccgttctgctg…	MPLPLYLLALAVFAMGTSEFMLAGLLPDIALDLGVTVGTAGSLTSAYAIGMIVGAPLVAASARNLPRRPALLGFLLVFAAAHAVGAASTSFALLFCTRVVAALANAGFLAVALTAAAALVPPDRKGRALAVLLSGTTLATIAGVPGGAVLGTELGWQATFWTVTALCLPAAVGIVEGVPAEHDARGATGKPALRTELSRLTRPRLILVMLLGALVNAATFGGLTFLAPVVTGTAGLGELWVPVALVLFGAGSFVGVTVAGRLSDRNPGPVVTVAGPLLLIGWPALAVLAHRPVALFTLVFVLGALSFALGSTLIARVLHEAAGAPTMAGAYATAALNVGAAVGPVAAGATLGTGAGPLGPLYVSGLLVASALLIAFPFLRVVTGARSGVARL
CP151652	fig|1887.15.peg.199	peg	CP151652_216078_215272	216078	215272	-	FIG01120942: hypothetical protein	locus|AAEO51_01050,protein_id|PRJNA1099411:AAEO51_01050	FIG01120941	ff	atgccgacgggcacaccccccaccccgccgcggaccgacaccagcagggcccagcccgcgcgggtctacgactggctgctgggcggcaaggacaactatccggtcgacgaggtcgtcgggcgcgcactcccgccgcaggcgaaggacgccgcccggcagaaccgcgccttcatgcaccgcgccgccgcctggctcgcggaccagggcgtcgaccagttcctggacatcggcaccggcatccccaccgagccgaacctccaccagatcgtgcagcgcgtggtccccgcggcgcgggtcgtctacgtcgacaacgacccgatcgtgctgcgtcacgccgaggcgctgctcgtcagcagccccgagggcaccacggactacgtccaggccgacgtgcgcgaa…	MPTGTPPTPPRTDTSRAQPARVYDWLLGGKDNYPVDEVVGRALPPQAKDAARQNRAFMHRAAAWLADQGVDQFLDIGTGIPTEPNLHQIVQRVVPAARVVYVDNDPIVLRHAEALLVSSPEGTTDYVQADVREPGEILRHARDVLDFSRPVALSLIALLHFLPDDQDPQGIVRQLVDALPPGSHLVLSHAASDLHADLARQVTEEYARAGIRLGFRTHAEVARFFDGLDLVAPGLVTAPEWFRTEPAPVAEDSGIYAGVARVPAAGTA
CP151652	fig|1887.15.peg.200	peg	CP151652_217203_216211	217203	216211	-	probable LacI-type transcriptional regulator	locus|AAEO51_01055,protein_id|PRJNA1099411:AAEO51_01055	FIG01341426	ff	atggcggacgtggcacggctcgcgggagtctcggcgcagaccgtctcccgcgtctccaacggctatcccggggtgaccgaggagacccgccgccaggtcctcgccgcgatgaaggagctcggctaccggcccaacagcgccgcccgcgccctcaagcggggcgagttccgcaccataggcgtcatcaccttcacgctctccaccaccggcaacgtgcgcaccctggaggccatcgccaactccgccgcgcgcgagggctacgcggtgacccttctgccggtcgccgtgcccacccaggacgaggtgcgcggcgcgttctcccgcctcgaggaactcgccgtcgacgccgtgatcgtcatcatggaggtgcacctcctggacgcggccacggtccatctc…	MADVARLAGVSAQTVSRVSNGYPGVTEETRRQVLAAMKELGYRPNSAARALKRGEFRTIGVITFTLSTTGNVRTLEAIANSAAREGYAVTLLPVAVPTQDEVRGAFSRLEELAVDAVIVIMEVHLLDAATVHLPPHVQVVVVDSDAGDRYTVVDTDQHGGTRAAVRHLLGLGHRTVWHLAGPEDSFAAQRRTDAWRAALTEAGRELPPLVRGDWSAESGYRAGLELAAVEDCTAVFAANDQMALGLLRALHEHGRRVPEDVSVVGFDDIPEASSFLPPLTTLHQDFAEVGRLCVRAVLRKMRQEGPERGTTLVPARLVLRQSTAPPPEGR
CP151652	fig|1887.15.peg.201	peg	CP151652_217562_218488	217562	218488	+	ABC-type sugar transport systems, permease components	locus|AAEO51_01060,protein_id|PRJNA1099411:AAEO51_01060	FIG01124750	ff	atgacgacgctgcaaccgccggcggccgcagagccgcggccggccccgcctccggtgagacgggaccggcgctcatggaagggctgggggttcatcggcccgttcgcggccgtgttcgcccttgtcttcctcgcaccgatcgcttactcggtctacctgagcctgttccgcgaccagctcatcggcggcaccaccttcgtcgggttcgacaactaccagcaggccctgaaggacgagctgttctgggcgtcgctgggccgggtcgctctgttcctggtggtccaggtgccgatcatgctgggcatcgccctgctggtggcgctcgccctggacagcggccggctgtacggcaagagcttcttccgcatcacgatcttcctgccgtacgcggtgcccgcc…	MTTLQPPAAAEPRPAPPPVRRDRRSWKGWGFIGPFAAVFALVFLAPIAYSVYLSLFRDQLIGGTTFVGFDNYQQALKDELFWASLGRVALFLVVQVPIMLGIALLVALALDSGRLYGKSFFRITIFLPYAVPAVVATLMWGFMYGTKYGLVGDFNSAFGWSLPDPLSADLVLASIGNIVTWEFVGYNMLIFYSALRVVPHSLYEAAEIDGASQWRVITAIKLPAIRGALVIATIFSIIGSFQLFNEPSILRPLARNAITTDYTPNFYTYSLSFSGQQHNYSATVAIIMGLITMVVAYVVQLRGMRKGA
CP151652	fig|1887.15.peg.202	peg	CP151652_218493_219434	218493	219434	+	ABC-type sugar transport system, permease component	locus|AAEO51_01065,protein_id|PRJNA1099411:AAEO51_01065	FIG00005339	ff	atgaccacccctgtcaccacccccgcccccgccgccgcggcccccggcgccgtgaagagcgccccgcgtctgcggcgcgccaaggagcaccgcccgggccgcccccggcgcagcaagctgctgaccgtgctgacctcgctggtcgtcctctacaccgtggtcccgctgatctggctggtggtcaacgccacgaagacgcagtcggggctggcgagctccaacggcctgtggttcgcggacgacttcgccctgtgggacaacatccgtgacacgttcacctacggcgacggcatcttcacccgctggctgctcaacaccctgctgtacgtggtgctgggcgccggcggcgcgaccctgctggcggtgctcggcgggtacgcgctggcgaagttcgacttc…	MTTPVTTPAPAAAAPGAVKSAPRLRRAKEHRPGRPRRSKLLTVLTSLVVLYTVVPLIWLVVNATKTQSGLASSNGLWFADDFALWDNIRDTFTYGDGIFTRWLLNTLLYVVLGAGGATLLAVLGGYALAKFDFPGKRGVFATVIGAVAVPGTALAVPTFLMFSKMGLTDTPWAVILPSLVSPFGLYLMWVFATEAIPTELLEAARMDGAGEARTFFTVALPLLAPGIVTVLLFTTVATWNNYFLPLIMLKDPDWYPLTLGLSAWNSQAETVGGEVIFNLVITGSLLTILPLVVAFLFLQKYWQSGLAAGSVKE
CP151652	fig|1887.15.peg.203	peg	CP151652_219536_220873	219536	220873	+	ABC-type sugar transport system, periplasmic component	locus|AAEO51_01070,protein_id|PRJNA1099411:AAEO51_01070	FIG01316113	ff	atgcgcagaaggaccagccgcctgctgggcggcatcgccctcgtgacctccctcgccctgggcgccaccgcctgcggcggctcggacgacggcgccggcaccgagtcggtctccgccgaggacatccaggcggccctggacaagggcggcacggtcaccgtctggtcgtgggagcccacgctgaagacggtcgccgccgacttccagaagaagcaccccaaggtcaagatcaacctggtgagcgagcgctccggcgacaagcactacacggcgctgtcgaacgccatatccgcgggcaagggcgtccctgacgtcgcgcagctcgagtacttctcgatcggccagtactccctcaccaagggcctgaccgacctgtccggcttcggcgcggacaagctg…	MRRRTSRLLGGIALVTSLALGATACGGSDDGAGTESVSAEDIQAALDKGGTVTVWSWEPTLKTVAADFQKKHPKVKINLVSERSGDKHYTALSNAISAGKGVPDVAQLEYFSIGQYSLTKGLTDLSGFGADKLASAYTPGPWNAVTEGDKVYGLPMDSGPMALFYNKKVFDKYKIAVPTTWDEYLDAARKLHKADPKAYIANDTGDAGFTTSLLWQAGSRPYKVDGTNVKIDFGDANAKKFTDVWQKLIDEKLLAPVTSWTDDWYKGLGDGSIATLSTGAWMPANFESGVPNASGQWRVAPLPAWTQGDKASAENGGSALTVPALAKNKELAYAFVEYANSGEGVASRVSEGAFPATQAELKSTEFLGKEFPYFGGQKANEIFAASAANVADDWAYLPF…
CP151652	fig|1887.15.peg.204	peg	CP151652_220949_222991	220949	222991	+	Beta-galactosidase (EC 3.2.1.23)	locus|AAEO51_01075,protein_id|PRJNA1099411:AAEO51_01075	FIG00001548	idu(10);Lactose_utilization idu(10);Galactosylceramide_and_Sulfatide_metabolism idu(10);Lactose_and_Galactose_Uptake_and_Utilization	atgatctccaccctcctgtcccgcagcggcgggccggacggtgacaccgccccccgtctcctcttcggcgccgactacaacccggagcagtggccccggtccgtgtgggaggaggacgtccggctgatgcgggaggccggcgtcaacgtcgtgtccgtcgggatcttctcctgggcccggctccagcccacggcggacacctgggacttcggctggctggacgacgtgctcgacctgctgcacgagggcggcgtcggcgtcgacctggccaccgcgaccgcctccccgccgccgtggctgaccaccgcccacccggaggtcctgccggtcaccgcgaccggcgagaccctgtggccgggcgcccgccagcactggcgccccacctcgcccgtcttccgc…	MISTLLSRSGGPDGDTAPRLLFGADYNPEQWPRSVWEEDVRLMREAGVNVVSVGIFSWARLQPTADTWDFGWLDDVLDLLHEGGVGVDLATATASPPPWLTTAHPEVLPVTATGETLWPGARQHWRPTSPVFREHALRLVRTLAERYKDHPALVAWHVSNELGCHNVYDYSDDAARAFREWLRERYRTLDALNDAWGTAFWSQRYSAWEQILPPRLAASHPNPTQQLDFKRFSSDALKDHLRAERDLLREITPDVPVTTNFMVMGNTKGMDYADWAEEIDFVSNDHYVHPGPQDRDELSFSANLTSGISGGRPWFLMEHSTSAVNWQPVNVAKRPGELARDSLLHVAHGADAVCFFQWRQSAAGAEKYHSAMVPHAGADSDLFRAVAELGATLKTLAPV…
CP151652	fig|1887.15.peg.205	peg	CP151652_223116_225146	223116	225146	+	putative secreted protein.	locus|AAEO51_01080,protein_id|PRJNA1099411:AAEO51_01080	FIG01122045	ff	atggcacgcacccgcgacagacgactcctcacggccaccggcctgaccgcggccctggtaaccggggccgcgctgatccccggccccacgtccgccgcccaggcagccgacctgccgtccgtcaccgtacggcccgacccctcctaccggcagcagccgttcgagggctggggcaccagcctcgtctggttcgccaacgccaccggcgactatccgccgcagatccgcgagaagctggcgcggctcgtcttcggcgacgacggactggccctgaacatcgcccgctacaacatcggcggcggcaacgcccccgacgtcgaggactacctgcggcccggcggagccgtcgagggctggtggaaggcgcccgccggcaccacccgcgaggacaccggctgg…	MARTRDRRLLTATGLTAALVTGAALIPGPTSAAQAADLPSVTVRPDPSYRQQPFEGWGTSLVWFANATGDYPPQIREKLARLVFGDDGLALNIARYNIGGGNAPDVEDYLRPGGAVEGWWKAPAGTTREDTGWWDPDDPADWNDGADATQRWWVDRIKKDITHWETFSNSPPWFMTVSGYVSGGFDATRDQLKNESVDDFAAYVAGVTRRLEKAHGIKVATVDPFNEPNTDYWSTRLGPDGEPVGGRQEGAHIGPELQEKVIRALAPALREAGAKARISAMDETNPSTFARNWSVYGPEARSLVGQLNVHTYGTGQRTTVRDIAKAENKRLWMSEVEGDWGDGQSFTDMRPGLGLATRIVDDLRELEPRAWVFWQPVEDLDNMKPGGESAKGGNWGEIQ…
CP151652	fig|1887.15.peg.206	peg	CP151652_226454_225195	226454	225195	-	FIG01125283: hypothetical protein	locus|AAEO51_01085,protein_id|PRJNA1099411:AAEO51_01085	FIG01125281	ff	atgaccacgcacccgccgcgcgccacgacccccgcgctcgacctcgacaaactgctcgcggcccggctgacggccgtccgcgcccgcccttacctcgccaccgccctcttcgccctgcaccccgtcgagtcccgcagcgtgcccacgatggccgtcgaccggtactggcggtgctacgcctcgcccgcgttcgtcgccgccacgtcgctggaggagctggccggtgtctgggtgcacgaggtgtcccacctgctgcgcgaccaccacggccgcggcgaccgcgtggcccgcgcgcgggggatcgacgggccgggagagcggctgcggatgaacatcgccgccgactgcgagatcaacgacgacgtgtacggcgacgggctgccccagcccgaggacgtc…	MTTHPPRATTPALDLDKLLAARLTAVRARPYLATALFALHPVESRSVPTMAVDRYWRCYASPAFVAATSLEELAGVWVHEVSHLLRDHHGRGDRVARARGIDGPGERLRMNIAADCEINDDVYGDGLPQPEDVVLPGALGLESGLLMEDYLSRFRLGAHTRTMVWLNCGSGADGLEREWDLGPDGAHALTDQERDAVRFRVAQGIAGRPGRTPKRWRRWAEEVFHPPQPWRELLGAALRSAVSASGSGDDYSYGRPSRRSAGVPGAVLPSLRRTPPRVSVVVDTSGSVSDAELGSALLEVTAISRAVGGRRDLVSVVPCDAASYEVHRLCRAEGIPLVGGGGTDLRAGFTRALAARPRPDVLVVLTDGQTRWPSSRPPCRTVVGLFPRPPRRTDEENPD…
CP151652	fig|1887.15.peg.207	peg	CP151652_227674_226451	227674	226451	-	MoxR-like ATPases	locus|AAEO51_01090,protein_id|PRJNA1099411:AAEO51_01090	FIG01225784	ff	atgcccacgtccctgtccgccccctcccagctcgacgtcgccgccgacctgctcgccctgctgcgggacaccaccaccgaaccgcgtcccgacgtccagctggaggcgctcaccctcgccgtgtccgccgatctgcccgtgctgctccggggcgagccgggcatcggcaagaccgccgcgctcacccagctcgccgccgcgctcgaccttccgctgaccaccgtcatcgccagcgtgcacgagccgaccgacttctccgggctgcccgtcgtgggcgacgaccccgccgaacagggcgtgccgatggctccgccggactgggccgtgcgcctggtgcgggccggccggggcctgctgttcctggacgagctgtccaccgccccgcccgccgtgcaggcc…	MPTSLSAPSQLDVAADLLALLRDTTTEPRPDVQLEALTLAVSADLPVLLRGEPGIGKTAALTQLAAALDLPLTTVIASVHEPTDFSGLPVVGDDPAEQGVPMAPPDWAVRLVRAGRGLLFLDELSTAPPAVQAALLRLVLERRVGALQLPPGVRIVAAANPRASAADGWELSPPLANRFVHLNWTHDPETVVRGLGGTWPHATLPELDPSRLPDAVAHARRAVCAFLTARPPLVHRLPNGETRRGGPWPSPRSWEMTLRLIAFATAAGSSRDVLSLLVRGTVGDGPGLEMLASLDRLDLPDPETLLADPAGAELPERGDLRQAAMDAVVAAVRARPERHRWDAAWDLLARAAATGAPDLVVVPATTLAALRREDWDVPPTIERLTGALKLSRRADRALD…
CP151652	fig|1887.15.peg.208	peg	CP151652_229096_227720	229096	227720	-	FIG01128755: hypothetical protein	locus|AAEO51_01095,protein_id|PRJNA1099411:AAEO51_01095	FIG01128753	ff	atgcacccacgccccgtggacgaggactcccgtctctccctctggcggcgcgtacgcgagtacgccgtgccgcccaccatgatcgagaccgcgaccgcccgccgccgctccggcgattgggcgggggcgtgcgccgcggcccgcgtcgacgtcgacctgcggctgcgcgacctcacccgcatccacggcgtcggcctcgcggcacaagtgcgcgtggacctgcggtacttggcgcccgacctgctgcgctggcacatgccgaggtcggcccccgacggtctgctgcggccgggcctcaccgtccccctcgcccgctacaccgcgggcgaaccggacgagtgccgccccgtgtacttggtggtccgcaccccgccggcgtgggcggcgggcggccagcgt…	MHPRPVDEDSRLSLWRRVREYAVPPTMIETATARRRSGDWAGACAAARVDVDLRLRDLTRIHGVGLAAQVRVDLRYLAPDLLRWHMPRSAPDGLLRPGLTVPLARYTAGEPDECRPVYLVVRTPPAWAAGGQRMSLALWDGHRLREGSRGHPRPRPGRRFRFDLHRHLWDARRAHELPHRSGTDAPRTEIVVPSGLLPPGHHYAVDRWADEARILLRDAGRGRTGGSVAVRLDARRRLVLDLSCDGHRPVAVSTEQAASRTTPLLPDAATHVLPDLALLRAGAIDAGRLHPLVASALAPGHPVAPEAPPQPGTTRPHTVLCQGVPHRVALVDGVLVPLDHTPDEIRREELLAELTGTPLPCLQFVDRAHRRPDCLTGVRERLDHGDVDGALAVVENLLG…
CP151652	fig|1887.15.peg.209	peg	CP151652_231293_229227	231293	229227	-	Ferric hydroxamate ABC transporter (TC 3.A.1.14.3), permease component FhuB	locus|AAEO51_01100,protein_id|PRJNA1099411:AAEO51_01100	FIG00003243	icw(1);Siderophore_Aerobactin icw(2);Siderophore_assembly_kit	atggccgtcaccgccacccctcccaccgtccgcccggagacggttccgtcgcgggcgggcgcggccgcggtgacgaccgcgctcgtgctcctcgtcgccgtcctcgccgtcgtcgacatcacccagggcacggcagcggtcggcccggccgaggtcctcaaggccctcaccggccgggccgacccgggcgacgcgtccgtcgtcatcgcctcgcggctgccccggactgccgcggggctgctcgtgggcgccgccctcggcgtcgcgggcctcgccctccaggccgtcagccgcaacgtcctggcgtccccggacaccctcgccgtcaacgcgggctcctacttcgccctcggcgtcgtcgccgtcaccggcctgtcgctgccgctcatcgcctcctcg…	MAVTATPPTVRPETVPSRAGAAAVTTALVLLVAVLAVVDITQGTAAVGPAEVLKALTGRADPGDASVVIASRLPRTAAGLLVGAALGVAGLALQAVSRNVLASPDTLAVNAGSYFALGVVAVTGLSLPLIASSAIAFAGGLAAAAVVLGLSGLGTGTVRLVLAGTALALGLTAVTEGLLLLFPEETEGLYQWNQGSIGQNGFDGVLQMLPVVVIGLTGLLLVARRVDALALGDDTARGLGVPVRATRVTAVVLATLLSAAAVTLAGPIGFVGLCAPALARPLARWVRGLRRLRVGAPVTGLVGAALVLGADVLLRALIDADTAVAVPTGVVTSLVGAAFLVVMAARLRDTGGAAAPDKLSIRSRTAFLVTLAALVLALAGVAVAGLLLGDSKLLLGDVA…
CP151652	fig|1887.15.peg.210	peg	CP151652_232278_231298	232278	231298	-	Ferric hydroxamate ABC transporter (TC 3.A.1.14.3), periplasmic substrate binding protein FhuD	locus|AAEO51_01105,protein_id|PRJNA1099411:AAEO51_01105	FIG01960552	icw(2);Siderophore_Aerobactin icw(1);Siderophore_assembly_kit	atgagacgcctcctgcgcaccgcgcccctggccgccgccgctgccctgctgctcgccgcctgcggcaccaccgaacccgcggccgacgaagcgcccaaggcgtcggccgagcccatcaccctcaccgacgcgtccggcgcgaaggtggaactcgacgggcccgccacgaaggtcgtcggcaccgagtggaacgtcgtcgagcaccttctctcgctcggcgtggagcccgtcggcgtggccgacgtcaagggctacaagacctgggacagcgccgtaccgctcaccggcgacgccaaggacatcggcacccgcggcgagcccagcacggacaccatcgccgcgctgaaccccgacctcatcgtcgccaccaccgacctccagccgaacgccgtcgagcag…	MRRLLRTAPLAAAAALLLAACGTTEPAADEAPKASAEPITLTDASGAKVELDGPATKVVGTEWNVVEHLLSLGVEPVGVADVKGYKTWDSAVPLTGDAKDIGTRGEPSTDTIAALNPDLIVATTDLQPNAVEQLRKIAPVLEVKSADASDPVGQMLENLDLIAKATGTTEQAATLKKDFDAKLAEGAKALEDAGLKGAPIAFSDGYVVSNQVSLRPYTSGSLIGGVNERLGLKNAWKLKGDEAYGLAATDVEGLTALGNAHFAYIGNEQDAASDPFGKELKNNSVWKSLPFVKSGDVHRLDDGIWMFGGTGSMERYVDALVAALTK
CP151652	fig|1887.15.peg.211	peg	CP151652_233129_232275	233129	232275	-	Ferric hydroxamate ABC transporter (TC 3.A.1.14.3), ATP-binding protein FhuC	locus|AAEO51_01110,protein_id|PRJNA1099411:AAEO51_01110	FIG00044059	isu;Siderophore_Aerobactin isu;Siderophore_assembly_kit	gtgattccaggtgagaaggcgtcctcgggcctgcgagggcatgaactggcggccaccggcgtgaccgtggcgtacgacggcacggacgtcgtgcacgacgcggagctgacgctgcgccccggtgaggtgaccgccctcgtcggccccaacggcagcggcaagtcgaccctgctgcgcaccgtcgcccggctgcagcgtccccggcacgccgccctcaccctcgacgccgccaccgacgcgctcgcactcggcccccgggagttcgcccgccacgtcgcgctgctgctgcagagccggcccacgcccagcggcctgagcgcgcgcgacgtcgtggagttcggccgctacccgcaccgcggccgctggggcggtgccgacccgggcggccgggccgccgtc…	MIPGEKASSGLRGHELAATGVTVAYDGTDVVHDAELTLRPGEVTALVGPNGSGKSTLLRTVARLQRPRHAALTLDAATDALALGPREFARHVALLLQSRPTPSGLSARDVVEFGRYPHRGRWGGADPGGRAAVDRALAVTGVTDLADRGAEHLSGGQLQRVWLAGCLAQETGVLLLDEPTTYLDLRYQVELLDLVRDLADDQGIAVGVVLHDLDQAAAVADRIVLLADGRVVAEGAPEDVLTPERLTDVYGIRIEVDTDPLTGRLRTRALGRHHTRSERLSTTS
CP151652	fig|1887.15.peg.212	peg	CP151652_234356_233205	234356	233205	-	Spore photoproduct lyase (EC 4.1.99.-)	locus|AAEO51_01115,protein_id|PRJNA1099411:AAEO51_01115	FIG01315921	ff	atgtcccaccaagagcccctcttcggcatcgacgagatgccccgccccgagccgacggcaccgacctcctcccgcttccgcgactcccgcgcagcgcaccgcctcctcgcggtcaaggagatccacgccgaaccggccgccgccgcctctccccggggccgtcagatcctggcccgcttccccgaggcccgcctcgtcgaggtcccctcccactggcgcatccccgacctgcacggcaacgagggcagcgcggaccgctggatgcgcgtcaagcgcgaaaccctcgtcctcggcgtgcggaagaagctcaccacccgccccaacggccgctccgccgactggatcgcccccggcccctccaacggctgcgccctctcctgcgtgtactgctacgtcccg…	MSHQEPLFGIDEMPRPEPTAPTSSRFRDSRAAHRLLAVKEIHAEPAAAASPRGRQILARFPEARLVEVPSHWRIPDLHGNEGSADRWMRVKRETLVLGVRKKLTTRPNGRSADWIAPGPSNGCALSCVYCYVPRRKGFANPITLFTNIDAIIAHLGRHVAAQGPKTEPNQCDPEAWVYDIGENGDCSVDALVCDNTADLIRAFRDWPTAKASFATKFVNPDLLELDPRGRTRIRFSVMPADDSRLLDLRTSPVDRRIAAAADFLDAGYEVHFNLSPVVVRPGWQDAWDELLRQMDDILPERVKRQALAEVIMLTHNADLHEVNLRWHPRGEDVLWQPALQETKRSQNGALNLRYHAGVKRQALAELRDLVERRTPWLGVRYAF
CP151652	fig|1887.15.peg.213	peg	CP151652_236816_234540	236816	234540	-	Catalase (EC 1.11.1.6)	locus|AAEO51_01120,protein_id|PRJNA1099411:AAEO51_01120	FIG00000313	idu(3);Oxidative_stress idu(3);Protection_from_Reactive_Oxygen_Species	atgagcgaggccaaccccgtacggcgtgccgccaagaaggtcgccgagacgctgcagggcggcacctcggccccggccgacggcatccccggccgtcccgcccccgaaccgcccacggtggagcggccggtggagccccgtgagccgctgccgcccaagcccgaccagagcgggccggccaccgtctcgcccaccggttcccccacgggcgccgaccaggcgcgcatggcccagtccggcagccatctgacgaacgcgcagggcacccggctgcacgacaccgaccactcgctcaaggcgggcccgcgcggcccggtcctgctccaggaccaccatctgcgcgagaagatcatgcacttcgaccacgagcgcatcccggagcgcgtggtccacgcccgc…	MSEANPVRRAAKKVAETLQGGTSAPADGIPGRPAPEPPTVERPVEPREPLPPKPDQSGPATVSPTGSPTGADQARMAQSGSHLTNAQGTRLHDTDHSLKAGPRGPVLLQDHHLREKIMHFDHERIPERVVHARGAGAHGVFQSYGTASAVTKAGFLAPDVETPVFVRFSTVVGSRGSADTVRDTRGFATKFYTSEGVFDLVGNNIPVFFIQDAIKFPDVVHAAKPHPDREIPQAQSAHDTFWDFVSLHTEATHHTLFFMGDRGIPRSYRMMEGFGVHTFRLVDAEGKTTLVKFHWKPKLGVHSLVWDEAQLINGNDPDFHRRDLADAIESGAYPQWELGIQTFPDTPDQTFEGIDLLDPTNIVPEELAPVQPIGLMTLNRNPSNFFAETEQVAFHVGHL…
CP151652	fig|1887.15.peg.214	peg	CP151652_237356_237126	237356	237126	-	FIG01122663: hypothetical protein	locus|AAEO51_01125,protein_id|PRJNA1099411:AAEO51_01125	FIG01122662	ff	gtgggcgagcgtcgggaacgcgactggacggcgatgacgcccggggacttcgaccgcgaggccccgctctgcctgaacgtcggcaccggccccgtcgtcgtccccgccgaaccggacgagtacggcaccgcgccgctcttcggcgacaacgtcccggagcgccgccccgccccgcgccgcgccccgcgccggaccaccgcccccggcggacagcaggggcagctcttctga	MGERRERDWTAMTPGDFDREAPLCLNVGTGPVVVPAEPDEYGTAPLFGDNVPERRPAPRRAPRRTTAPGGQQGQLF
CP151652	fig|1887.15.peg.215	peg	CP151652_237540_238013	237540	238013	+	4-carboxymuconolactone decarboxylase domain/alkylhydroperoxidase AhpD family core domain protein	locus|AAEO51_01130,protein_id|PRJNA1099411:AAEO51_01130	FIG01339293	ff	atgaacgcgcgtatcgacttcttcgccaaccccgtcgccgggaaggtgctgcggcacatcaactcggcgggcaaggccgcgggggacgccggtctgccgcacgctacccaagaactggtgaagatccgctccagccagatcaacggctgcggcttctgcaccgacatgcacaccaaggacgccgccgccgcgggcgagacccagctgcgtctcaacctggtcgccacctggcgcgaggccaccgtcttcaccgaggcggagcgcgcggcgctcgaactggccgagcagggcacccggatcgcggacgcggccggcggggtcaccgacgaggcgtgggccaacgccgcgaagcactacgacgagaaccagctcgccgcgctgatctcgctgatagcgatc…	MNARIDFFANPVAGKVLRHINSAGKAAGDAGLPHATQELVKIRSSQINGCGFCTDMHTKDAAAAGETQLRLNLVATWREATVFTEAERAALELAEQGTRIADAAGGVTDEAWANAAKHYDENQLAALISLIAIINAYNRINVINQQPAGDYQPGQFG
CP151652	fig|1887.15.peg.216	peg	CP151652_238620_238108	238620	238108	-	Peptide methionine sulfoxide reductase MsrA (EC 1.8.4.11)	gene_name|msrA,locus|AAEO51_01135,protein_id|PRJNA1099411:AAEO51_01135	FIG00002199	isu;Peptide_methionine_sulfoxide_reductase isu;Putative_sugar_ABC_transporter_(ytf_cluster)	atgacaaggaccgaggagaaggcgctgctcgcgggcggatgcttctggggcatgcaggagctgatccgcacgctgccgggcgtgctgagcacccgggtggggtacagcggcggcgacgtccccaacgcgacctaccgtgaccacggcacccacgccgagtccatcgagatcacctacgacccggcggtcaccgactaccggacgatcctggagtacttcttccagatccacgacccgacgacgaagaaccgccagggcaacgacatcggcatgagctaccgctccgcgatcttctactacgacgacgagcagaagcgcgtcgccgaggagacgatcgccgacgtcgacgcgtccgggctgtggccgggcacggtggtcaccgaggtggcccccgccgga…	MTRTEEKALLAGGCFWGMQELIRTLPGVLSTRVGYSGGDVPNATYRDHGTHAESIEITYDPAVTDYRTILEYFFQIHDPTTKNRQGNDIGMSYRSAIFYYDDEQKRVAEETIADVDASGLWPGTVVTEVAPAGDFWEAEPEHQDYLQRYPDGYTCHFPRPDWRLPKRAAS
CP151652	fig|1887.15.peg.217	peg	CP151652_239927_238755	239927	238755	-	putative secreted protein	locus|AAEO51_01140,protein_id|PRJNA1099411:AAEO51_01140			ctgctcgccgctctcctcggtcccgtcccctcggcggccgggagcgcaccgccccggcacgacgtggtcacctgggcgaccagcgccttccggctgggcacgggcgtgcccgaccgcgcctaccggctggtggtgcacaccagcgccggcggcgaccggatgcgcgtacggctctccaacgccttcggagaccggccgctgaccttcgacagcgtgtacgccggtatccagcgggagggcgccgccctggtccccggcagcaaccgccggctcaccttcggcgggcgcacgagcgtgacggtcccgcccggcggcctcgtgtacagcgacccgctccccggccgggtccgcgcccgcaccaatctggtcgtcagcctgcacagccccgacgcggcgggg…	MLAALLGPVPSAAGSAPPRHDVVTWATSAFRLGTGVPDRAYRLVVHTSAGGDRMRVRLSNAFGDRPLTFDSVYAGIQREGAALVPGSNRRLTFGGRTSVTVPPGGLVYSDPLPGRVRARTNLVVSLHSPDAAGPATGHRLAMQTSYVTQGDHTADETAAPWTRSITSWFYLDAVTVRTPARTGAVVALGDSITDGWESTTDLNRRWPDYLSRRLQHSLATTVRGVANAGISANKVLADGASPSALNRLDRDVLSHPGVRTVLVFEGVNDLKAHTGVTAEDLIDGYRQLTDRVHAAGHCVVAATIAPFKGWPEWDPEAEAVRQEVNAFIRTGGLFDAVADFDRAVRSPDDPESIRPAYDNGDHLHFTDEGMRAMADEVRLKDLECASGPGR
CP151652	fig|1887.15.peg.218	peg	CP151652_241297_240131	241297	240131	-	Predicted N-acetyl-glucosamine kinase 2, ROK family (EC 2.7.1.59)	locus|AAEO51_01145,protein_id|PRJNA1099411:AAEO51_01145	FIG00051266	idu(1);Chitin_and_N-acetylglucosamine_utilization	atgccctcgacctcgcccgccgagacgttcccggcgcacaccccggcggcctcccagatcttcaccaccgtcctgacgcacggcccgctcacccggcaggaggcggcccggcggacgggcctgtccccggcggcggtcaccaaggcggtccggccgctgctcgaggccggctacctggtggaggacgcgggcgcggaggtccgcccgccggtcggccgcccggccagcccggtgcgggtcgacggcggacgggcgctgttcgtcgggctgaaggtgaccggcgacgagatcatcggggtgctcaccgacctgtgctgccgcatccgtgtcgcccggcgcgtccccctctccggccgggcgccgcgccaggtcctcacggtcgccgcggacctcgtacgg…	MPSTSPAETFPAHTPAASQIFTTVLTHGPLTRQEAARRTGLSPAAVTKAVRPLLEAGYLVEDAGAEVRPPVGRPASPVRVDGGRALFVGLKVTGDEIIGVLTDLCCRIRVARRVPLSGRAPRQVLTVAADLVRELLTEAEGFGVRVLGLGIAVAGDVDRAAGTVRYSPFLDWRDVPLAGLAEEAAGLPVTVDNDVRALTVAEQWFGDGVGLSDFAVVTVGAGIGCGLVVHGRVVSGAHGVAGEIGHVPVVPDGPPCHCGDRGCLEAVASDAAITARVGEVTGVPVADAAAALALARRGDAGARAVYARAGEAIGRGIATVANLLGPERVIISGEGLAAYDLFAGQIRDAFAAAAFGSAARCEVRTRPLPFEEWARGAAATAIQSFVGR
CP151652	fig|1887.15.peg.219	peg	CP151652_241476_243626	241476	243626	+	Alpha-galactosidase (EC 3.2.1.22)	locus|AAEO51_01150,protein_id|PRJNA1099411:AAEO51_01150	FIG00002020	isu;Galactosylceramide_and_Sulfatide_metabolism isu;Fructooligosaccharides(FOS)_and_Raffinose_Utilization isu;Lactose_and_Galactose_Uptake_and_Utilization isu;Melibiose_Utilization	atgccgctcatcacccgctccccgaacaccggggtctggctgctcaccaccccgcgcacgtcgtacgcgctgtggatcgacgagaccggcgcgccctgtcatgtggcgtggggcccccgcctcacccccgaggaggcggacacgctcgcggcgcccttcacggagccgtcgaacagcttcgagggacggtcggccgtgggcgaggaactgcccgtggacggcggcacccgctacgggccgccctccctccaggtgcggtacgcggacggctcccgcgccttcgagtgggagcccgtcggtcaccgggtggacgactccgtgccgggccgtgaggagctggtcctggagttccgggaccgggtggtcccgctgtcggtcgcgctgcactaccgggtccgg…	MPLITRSPNTGVWLLTTPRTSYALWIDETGAPCHVAWGPRLTPEEADTLAAPFTEPSNSFEGRSAVGEELPVDGGTRYGPPSLQVRYADGSRAFEWEPVGHRVDDSVPGREELVLEFRDRVVPLSVALHYRVRADTDVIERWTVLRNDGEQRVDLLRADSAAWTLPPLADYRLSHVTGQWSAETRLRRERLPHGETVLTSRRGITSHHANPWTMLDDGTADENRGRVWSTALAWSGSWRITVQRTPDGRAGLTGGVGHEGTRVPLGPGEEFTAPVSAGLFTDGGFGAASRAWHAYVRAHVLRHAGETAPVLYNSWEATGFDVDEASQLALAERAARLGVELYVVDDGWFGARRSDRAGLGDWTPTPDRFPRGLRPLSDAVHRLGMRFGVWVEPEMVNPD…
CP151652	fig|1887.15.peg.220	peg	CP151652_244106_243663	244106	243663	-	regulatory protein	locus|AAEO51_01155,protein_id|PRJNA1099411:AAEO51_01155			atggattcagttcctgtcgacgaggggaagacggtgtcggacgcaccccggctgagggcttcctacgccctggacgccgagggcgcgtggatagcgcaggcacgccacctcgcggccgagttcctcggccgggcccggacggaggacggtctgccggtgccggagcgcgtggtggagatcacccagctcgtggtcagcgagctggtgaccaacgcccgcaagtacgcgccgggccccgtcggactggacctgcgggtgttcggcgacgccgtcgaggtggtcgtccacgacggcaacccggaggcgccgcggccccgggacgccgaccccggccgtgtgggtcagcacggcctcgagatcgtcatggccgtcgccgaggccctcgacgtgcgccaggag…	MDSVPVDEGKTVSDAPRLRASYALDAEGAWIAQARHLAAEFLGRARTEDGLPVPERVVEITQLVVSELVTNARKYAPGPVGLDLRVFGDAVEVVVHDGNPEAPRPRDADPGRVGQHGLEIVMAVAEALDVRQEAEGKSITARIALSA
CP151652	fig|1887.15.peg.221	peg	CP151652_246293_244194	246293	244194	-	Acylamino-acid-releasing enzyme	locus|AAEO51_01160,protein_id|PRJNA1099411:AAEO51_01160	FIG01330763	ff	atgacggcgacccggaaccccggcagcgcgctgtacgccccggagcccgcccccctggccgacgcctcggcgccgtacgacctgccgcccccggcggtgcacggctgctggtacccctccgccgacccgagcggccggcacgtggccttcatctgcgaccgggccggggtgccgcagctgtggaccggcccggtcgacggcgcggaggtgcgccggctcgacgccgatccgcaccccgtcacggaggtgtcctggtcgccggacggccggtggatcgcctacaccacggcgcccggtggcggcgagctgacccgggtgctgtgcgtacgccccgacggcagcggccggcacctgctggccggcggcgagtcgggcacctccgcgcggctcggctgctgg…	MTATRNPGSALYAPEPAPLADASAPYDLPPPAVHGCWYPSADPSGRHVAFICDRAGVPQLWTGPVDGAEVRRLDADPHPVTEVSWSPDGRWIAYTTAPGGGELTRVLCVRPDGSGRHLLAGGESGTSARLGCWQHDGSAIAVTVTESAPPGQPDRPHAEAPGPPGTEHAPQWAGRDGRAVLLDPAGGRLRPADGGVLPGSGRELEERTLSAYLVDPEGTAAPVLLFSERGAANQRVCDLSRDGRLALVYRGPRGRREALVVRTEDSAVTCAFPVADGDPWVGGFSPSAGTLWLRSDAGREYAALLAAHLGPRGELRTTRVVAEREDCGLELLALGHDGRRAVLAWNRHGVSDLELLALRSAPPHGTGTGAAPPPSAGDARRVDLPHEVVTRIAPTADPD…
CP151652	fig|1887.15.peg.222	peg	CP151652_248074_246290	248074	246290	-	Asparagine synthetase [glutamine-hydrolyzing] (EC 6.3.5.4)	locus|AAEO51_01165,protein_id|PRJNA1099411:AAEO51_01165	FIG00035175	idu(6);Glutamate_and_Aspartate_uptake_in_Bacteria idu(6);Glutamine,_Glutamate,_Aspartate_and_Asparagine_Biosynthesis	atgtgcggcctcagcggggagatacggttcgacggcggacggcccgacatcgcggcggtggagcgcatgaccgaccggctcgcaccgcgcggcccggacggacgcggcctgtggtcccagggcccggtcgccctcggacaccgccggctgaagatcatcgacctgtcggagtgcggcgcccagcccatgaccgacccgggcgcccgcctcaccggcgtcttcaacggctgcgtctacaactaccgtgagctgcgcgacgaactgcacgctctggggcaccgcttcttctcgcactccgacaccgaggtggtgctcaaggcgtaccagcagtggggcgccgactgcgtggaccggttccgcggcatgttcgccttcgtgatcgtcgagcaggacaccgga…	MCGLSGEIRFDGGRPDIAAVERMTDRLAPRGPDGRGLWSQGPVALGHRRLKIIDLSECGAQPMTDPGARLTGVFNGCVYNYRELRDELHALGHRFFSHSDTEVVLKAYQQWGADCVDRFRGMFAFVIVEQDTGRVVLARDRVGIKPLYLSATSERLRFASSLPALLAAGGVDTSLDPVALHQYLSWHATVVAPRTVLNGVRKLPPATVRVVEPDGTQHDRRYWHPLHTRRPEFADLTADDWTDAILDALRTAVRRRMVADVPVGVLLSGGLDSSLIVALLADEGQRDMATFSVGFESEGDEDGDEFHYSDLVARHFDTRHHQLMVPSDRVAGALDGAVRAMSEPMMSHDVVAFHLLSEQVAKEVKVVQSGQGADEVFAGYDWYPAMAGAPRERAAEAYV…
CP151652	fig|1887.15.peg.223	peg	CP151652_249432_248233	249432	248233	-	FIG074102: hypothetical protein	locus|AAEO51_01170,protein_id|PRJNA1099411:AAEO51_01170	FIG00904518	ff	gtgacggtgcgtatcggagcagaggaagaattccacgtcctggacgcggagagcgggcgactcgtgccacgggccggactgctgttggaaagactcggcaccaagggtttcagcagcgagctgcagcagtccgcggtggagagcaacagtgaggtccacgacaccctcgacgggctctacgcggacctgtcgggcacccggagccgtctggccgccgcggccgccgcggagggcctggccgtcgtcgccgccggcaccgtgccgctggcccgggtgaccccgcgcgacgtcaccgccgacccccgcttccggcggatggccgaggagtaccgccgggtcgccgacgaacagctcatctgcagcgcccaggtgcacgccgacgtgcccgaccgcgacacc…	MTVRIGAEEEFHVLDAESGRLVPRAGLLLERLGTKGFSSELQQSAVESNSEVHDTLDGLYADLSGTRSRLAAAAAAEGLAVVAAGTVPLARVTPRDVTADPRFRRMAEEYRRVADEQLICSAQVHADVPDRDTAVRAMCLVSPWLPPLLALSASSPYWLGSDTGYASWRTMLWQRWPTAGPAGCYRDAAEYDAAVAELIGSGVISDSGMLYQDVRPSAHQRTLELRIGDACPRAETVVLIAGLFRALVRDACHRLERGADPRCDGHHEWLRAAGWRAARSGLEGPLVDPWTRRAAPAHLVLRRMLHRLRPALEASGDFATVRDLLDETLAAGSAADRLRRTVREADLPTGIDLLVTETRGGRLPARAGARRPRPRAAAPHAGGRSRAPLHPVVTPGTPG
CP151652	fig|1887.15.peg.224	peg	CP151652_249940_249605	249940	249605	-	anti-sigma factor antagonist	locus|AAEO51_01175,protein_id|PRJNA1099411:AAEO51_01175			atgaaacccctgacgatcgtctcgtcccgcacacccgccggccccctgctggaggtggccggcgatctcgaccacagcaacgcgcaccacttgcgcggggccgccgtcggcgcggttctccccgccgggtcggtgctcgtggtggacctggacgagctgggcttctgcgactccagcggcatcaccgcgctgatcgccgtccgcaaccacgtggtcgcggcgggcgccggactgatcctcgtggccgtgcccgagacgctgcgccggctgctccacctcaccggcctcgaccaggtcttcgagctgcgcgacagccaccgcctgcagacgaactga	MKPLTIVSSRTPAGPLLEVAGDLDHSNAHHLRGAAVGAVLPAGSVLVVDLDELGFCDSSGITALIAVRNHVVAAGAGLILVAVPETLRRLLHLTGLDQVFELRDSHRLQTN
CP151652	fig|1887.15.peg.225	peg	CP151652_251256_250009	251256	250009	-	Serine phosphatase RsbU, regulator of sigma subunit	locus|AAEO51_01180,protein_id|PRJNA1099411:AAEO51_01180	FIG00017431	idu(30);SigmaB_stress_responce_regulation	ttgagcccgggcggcgcggacgacgccggcgcggaggcccccgacatccgccccgcgttcagctccctgctggaggactcggcggaggacctgtacgagtcggcgccgtgcggctacctgtccaccctgatggacggcaccatcgccaagatcaacgccaccctgctcggatggctcggcctgtcccgtgaggacgtcgtcggccgcaagcggttcagcgacctgctcacggtcggcggccggctctaccacgagacgcacttcgccccactgctgcgcatgcagggacacctcggcggcgtcgcgctcgagatgcgcaccgccgcgggcccccgtctgccggtgctggtcacctccaccctcaagcgcggcgccgacggcgaaccgctgctgatccgg…	MSPGGADDAGAEAPDIRPAFSSLLEDSAEDLYESAPCGYLSTLMDGTIAKINATLLGWLGLSREDVVGRKRFSDLLTVGGRLYHETHFAPLLRMQGHLGGVALEMRTAAGPRLPVLVTSTLKRGADGEPLLIRTTVFDATDRRAYEQELLRARRAADEAREQAEADRVQLREALAVLQRSLLPDTLPDLPGVETAGYYHTASPMELGGDFYDLFPLDDTRTAFFLGDVCGKGPQAAALTSITRYTLRAAMIQDADPVDDLRILNRALLERYTGDDPRYCTAVAGVFERVGDTLRVRLASGGHPPALVLRADGTAEYLSTRGGMLVGVLPTAQFVGVSTVLRPGDTLLLYTDGLTEARVGPDRQLYGYDALLSFAAARAPAGSRALVDAVTGLLRYFGDG…
CP151652	fig|1887.15.peg.226	peg	CP151652_252059_251253	252059	251253	-	Hydrolase of unknown specificity RsbQ, part of a novel [RsbQ - PAS domain] bacterial sensing module	locus|AAEO51_01185,protein_id|PRJNA1099411:AAEO51_01185	FIG00765090	ff	atgagcgttcgccgcaggaacaacgtccgtgtgaccggagccaccaccgggcgtcctgtcgtcctcgtgcacggtttcggctgcgaccagaacatgtggcgtctggtcgagccgcttctcgccgaggaccacccggtggtgctcttcgactacgtcggggccggccgctccgacctgtccgcctggcaggagaatcgttactcctccctcgacggctacgcccgcgacctggtggaggtctgcgaggagctcgacctgcgcgacgcggtcgtcgtcggccactcggtgagcgcgatgaccggcgtgctggccgcggccgcggccccggagcgcatcggcgccctggtgatggtgtgcccgtccccccgctacatcgacgaggagggctaccgcggcggc…	MSVRRRNNVRVTGATTGRPVVLVHGFGCDQNMWRLVEPLLAEDHPVVLFDYVGAGRSDLSAWQENRYSSLDGYARDLVEVCEELDLRDAVVVGHSVSAMTGVLAAAAAPERIGALVMVCPSPRYIDEEGYRGGFSAEDIDELLESLESNYLGWSAAMAPVIMGNPDRPELGEELTNSFCATDPDIARVFARTTFLSDSRKDLETVTVPTLILECEQDVIAPREVGAYVHAAVPGSELVTLDAVGHCPQLSAPEATASAIRAFLSSGVR
CP151652	fig|1887.15.peg.227	peg	CP151652_252979_252056	252979	252056	-	3-hydroxyisobutyrate dehydrogenase (EC 1.1.1.31)	locus|AAEO51_01190,protein_id|PRJNA1099411:AAEO51_01190	FIG00021583	idu(2);Valine_degradation	atgcgcgtgggcttcgtcggactcggggtcatgggccggcccatggcgctcaacctcgcgcgcgccgggaccccgctcgtcgtggggaaccgcaccccggagcggtgcgcgcccctgcgcgacgccggcgccgaggtggccgcgagcccggccgaggtcttcgagcgggcggacaccgtgctgctgatgctgaccgacgaggcggcggtcgacgcggtgctcggccgcggcacccccggcttcgccgcccgcgtggccggacgcaccgtcgtccacatgggcaccacgtccgccgagtactccgcggcgctggagaaggacgtacgcgccgtcggaggcgcctacgccgaggcccccgtctccggctcccgggtccccgccgaggagggccggctcgtc…	MRVGFVGLGVMGRPMALNLARAGTPLVVGNRTPERCAPLRDAGAEVAASPAEVFERADTVLLMLTDEAAVDAVLGRGTPGFAARVAGRTVVHMGTTSAEYSAALEKDVRAVGGAYAEAPVSGSRVPAEEGRLVAMLAGDDSVLADLRPLLAPMCRESFDCGPVPGALLMKLAVNLFLITQVTGLTEAFHFADRHGLDRARFLDVLDAGPLASSVSRMKAPKLLARDFAVQAAATDVLKNNRLIAEAARAAGVASPLLDVCHALFEETVAGGHGGEDMVAVLRALEARTDAAPEPGDGDRARRASMGG
CP151652	fig|1887.15.peg.228	peg	CP151652_253116_253745	253116	253745	+	Transcriptional regulator, TetR family	locus|AAEO51_01195,protein_id|PRJNA1099411:AAEO51_01195			atgggaggggccgggcggggaccacgggagcggatggtcttcagcgccgcccagctgatccggcgcgagggggtcggcgcgacgggcctgcgcgaggtggccgcccacgcgcgggcgccgcgcggctcgctccagcactacttccccgacggcaaggaacagctcgtcaacgaggccgtcggctgggccggccggtacgccgggaaccgggtggcgcggttcctcgccgcgctgcccgagccgacgccgtccggtctgttcgccgagatggtccgccagtggaccgacgagtacgagaccgaggggttcgacgggggctgcccggtcgcggcggccacggtggaccgcgcccgtacggccgactccacgcggcaggccgcggaggccgccttcgcccgg…	MGGAGRGPRERMVFSAAQLIRREGVGATGLREVAAHARAPRGSLQHYFPDGKEQLVNEAVGWAGRYAGNRVARFLAALPEPTPSGLFAEMVRQWTDEYETEGFDGGCPVAAATVDRARTADSTRQAAEAAFARWTGAVAGALTDMGVPEERSRPLATLMISSLEGAILIARAERSVRALTTAARELGPLLDAAVTRPATDGGPGGTAGN
CP151652	fig|1887.15.peg.229	peg	CP151652_253814_255721	253814	255721	+	Chaperone protein HtpG	gene_name|htpG,locus|AAEO51_01200,protein_id|PRJNA1099411:AAEO51_01200	FIG00000594	idu(1);Protein_chaperones	atgtcgaccgaaacgtttgagttccaggtagaggctcgtcagctgctccagctgatgatccactcggtctactcgaacaaggacgtcttcctccgtgagctcgtctccaacgcctcggacgcgctcgacaaactgcggctggccaagctgcgcgacgacacgctcgacgccgacgtctccgacctgcacatcgagctggagatcgaccgggacgcccggacgctcaccgtgcgggacaacggcatcggcatgtcgtacgacgaggtcggcaggctgatcggcaccatcgccaactccggcacggcgcagttcctgcaggagctgaaggaggcgcaggacgcggccggggcggaggggctgatcgggcagttcggcgtcggcttctactccgggttcatg…	MSTETFEFQVEARQLLQLMIHSVYSNKDVFLRELVSNASDALDKLRLAKLRDDTLDADVSDLHIELEIDRDARTLTVRDNGIGMSYDEVGRLIGTIANSGTAQFLQELKEAQDAAGAEGLIGQFGVGFYSGFMVADEVTLVTRRAGERQGTRWSSRGEGTYTLERVDDAPQGTSVVLHLKPADPDNQLHDYTSVWKLKEIVKRYSDFITWPVRLVGEKDGKDDEGGAAGPETLNSMKALWARPRDEVSEDEYHELYKHIGHDWREPLETIQLHAEGTFEYQALLFVPSHAPHDLFRQNMRHGLQLYVKRVFIMDDCEALLPAYLRFVKGVVDAQDLSLNVSREILQQDRHIRMMQRRLTKKVLSSVKSMMTGAPEKYATFWREFGAVLKEGLVTDPDNR…
CP151652	fig|1887.15.peg.230	peg	CP151652_256334_255768	256334	255768	-	FIG01123175: hypothetical protein	locus|AAEO51_01205,protein_id|PRJNA1099411:AAEO51_01205	FIG01123174	ff	atgtccgggccgggcggacccggcaccgtggacggcgtgacactcgaccgtcccgcacgccgggtcttcctcgtcgtccatgtcgtcgcctccgccggctggctggggctctccgccgggctgctcgcgctcggcctggccgcgaacaccaccgggtcggccgccacggtggaggcggccgtgcggtccatgcggctgttcgccgactggctgctgctgccgatcgcgctgctgaccctggccagcggtctggtcctgtccctgggcacgccctgggggctggcccggcaccgctgggtgtggaccaagttctggctgaccctcgccaccaccaccgcgaccgccttcgtgctgcggccgggcgtgaacgaggcggtggcggccgtgtccgccggacac…	MSGPGGPGTVDGVTLDRPARRVFLVVHVVASAGWLGLSAGLLALGLAANTTGSAATVEAAVRSMRLFADWLLLPIALLTLASGLVLSLGTPWGLARHRWVWTKFWLTLATTTATAFVLRPGVNEAVAAVSAGHPLPDGGDVLFGPVVSLSAYVFMTVISVLKPWGLTRRGRRLRKTARERTPAEPARV
CP151652	fig|1887.15.peg.231	peg	CP151652_256404_257711	256404	257711	+	Na+/H+ antiporter	locus|AAEO51_01210,protein_id|PRJNA1099411:AAEO51_01210	FIG00008246	ff	gtgagcacagcagacttcctcttcgccctcctcggtgcggtcgccctgggcgcggccgtgctcccgcggctgctggcccgcaggccgctgtcgctgcccctggtgttcctggcgctgggcgccgccgtccagctgctgccgctcccgctgccggagatcgacccggtggcggacggggtgtgggtggagcacctcgcggagatctgcgtggtcctctcgctcatgggcgcgggcctggccctgaaccggcccttcggccgcctccgctggcagggtgtgtggcggcagctcggcatcacgatgccgctgaccatagccgccgtcgccgccctcgcctggggcctgctggactggccggcggccgccgcgctgctgctggcggcggtgctcgcgccgacc…	MSTADFLFALLGAVALGAAVLPRLLARRPLSLPLVFLALGAAVQLLPLPLPEIDPVADGVWVEHLAEICVVLSLMGAGLALNRPFGRLRWQGVWRQLGITMPLTIAAVAALAWGLLDWPAAAALLLAAVLAPTDPVLASEVRVGEPTDAEHDEDEVRFTLTGEAGLNDGLAFPFVAAATALAAAGGQITGGGVGHWLLVEVLYKCTAGVAAGLAVGALLGRLFFRARWQAMRLSEHSEGFVALAATFLAYGVTELVHGYGFLAVFVTACRIRAAERAHGYHAVLHDFVEQIERLLTAVLLFLLGAFVAQGGLGPLTWQGAAVGVLLLLVVRPLTGWAAQFGAAAGPRERVVTAFFGIRGIGSLFYLAYALDSHDFGVPPEVLWAVVTFTVVASVVLHGV…
CP151652	fig|1887.15.peg.232	peg	CP151652_257789_258724	257789	258724	+	FIG01135666: hypothetical protein	locus|AAEO51_01215,protein_id|PRJNA1099411:AAEO51_01215	FIG01135661	ff	atgcggcgcgtggacgggcggcccggccccggggacgacgtcgaggcggtcctcgacgagctgtacgcgctgccgccgtcggagttcgtcgcccgcagggaggaacgcgcggcgcgggcccggacgcggcgccgcgcccaggacgcccgccgcatccacgccgcgcgccgtcccaccctcgccggatgggccgcgaacctgctgcggcggtcacggcccgacgaggcgcggcggttcctggagctggggcgggcgctgcgggaggcctacgccacgctcgacccgagcggtctgaaggagctgtcggcgcagcggcggcgcatcgtctcggagatgtcgcggcaggccgccgcgctggcgcgggaggccggtcatccgctgtcggacacggtgcagcgg…	MRRVDGRPGPGDDVEAVLDELYALPPSEFVARREERAARARTRRRAQDARRIHAARRPTLAGWAANLLRRSRPDEARRFLELGRALREAYATLDPSGLKELSAQRRRIVSEMSRQAAALAREAGHPLSDTVQRDVETTLRAVLADPEAAAVWEAGRVEGVLTPPSEFGAEAVAAAPARREPARARTSGTDQAARKKKDEAAERRRAEREERAARAREEARTAEARLRERRAAREEAAAALERADEQERKAGEREAALEEQLARARTERERTRAALGEARERDRAAAKELAEAEREAASAARRAGRAERDGT
CP151652	fig|1887.15.peg.233	peg	CP151652_258900_260612	258900	260612	+	Serine phosphatase RsbU, regulator of sigma subunit	locus|AAEO51_01220,protein_id|PRJNA1099411:AAEO51_01220	FIG00017431	idu(30);SigmaB_stress_responce_regulation	atgacgcgcgacgacccgcgggacacggcggacggtgccgcccggcccgggccggcgtcgctgacctcgctgctggcgtccctcgacgccggcgcgtacgtggtggacgcgcagggcacggtcatggccgtgaacgcggaggccgagaagctgctggggcggtcggccggggacttcgtcggccatgacgcgcacgagctgctgcaccgcagccggtacggcgccaccctgccgcgcgcccagtgcgggatgcggcaggcgtacatggcgggccggacggtgcagtcggaggaggagtggttcgagcgcggcgacgggtcgctcctccaggtgtcctggctggtcaccccgtgccgcacggacgacggggcggcccgcacgctggtgctcttccacacg…	MTRDDPRDTADGAARPGPASLTSLLASLDAGAYVVDAQGTVMAVNAEAEKLLGRSAGDFVGHDAHELLHRSRYGATLPRAQCGMRQAYMAGRTVQSEEEWFERGDGSLLQVSWLVTPCRTDDGAARTLVLFHTPHDPEETRTPGDRFRSPLPELERLALLAETTTQLTATLDVQQALRRLVRLVVPLLADWAAVDLVTERGRVRRSTVVHAKGGDLVRREDLEGSLSPVPEDSPVPLARALRGVSPALAGPSPRLAADSPLGAVQARLFAESGIHSAVVAPIRGVREVLGALTLGRAGQREAFTADDLPLLEDICRRAGLALDNARLYERQRTVAETMQRHLLPQLPQVPGLEMSARYLAAPDASQVGGDWYDAFVLSDGATALAVGDVVGHDLDAAAG…
CP151652	fig|1887.15.peg.234	peg	CP151652_260767_261939	260767	261939	+	Streptogrisin-C precursor (EC 3.4.21.-) (Serine protease C) (SGPC)	locus|AAEO51_01225,protein_id|PRJNA1099411:AAEO51_01225	FIG01320091	ff	atgagacgacgcacccgactcacacaggcggccatggccgccgccctgctgatcggcggctgggcggcggccggcacgctccccgcctccgcacaggagacccccgcctccgccgcggccgacgcctccgcacccgcctcccccggactgctcgacgcgatgcggcgcgacctcggcctgacccgcgccgaggcggaggagcggctggccgccgagcgccgggccaccgcgctggctccccaggcacgcaagaccgccggatccgcctacgggggcgcctggttcgacgcccggagcggcacgctgaccgtcgccgtcaccccggacgccgacgccacgaccgtacgctccctgcgggagtccggcgccaccgtccgcaccgtcgagcacaccgaacga…	MRRRTRLTQAAMAAALLIGGWAAAGTLPASAQETPASAAADASAPASPGLLDAMRRDLGLTRAEAEERLAAERRATALAPQARKTAGSAYGGAWFDARSGTLTVAVTPDADATTVRSLRESGATVRTVEHTERLLDTVKSRLDRLDAPAGVASWSVDPAANTVVVNVVEDRRADNDVRAFVRKARAAGPVTVRTVADAPSTFAAGTVGGDPYYTGNVRCSIGFSVHGGFVTAGHCGGAGQQVRGWDGSYIGNFQGSSFPDNDYAWVNVGSGWWTVPVVLGWGTVSDQLVRGSAEAPVGASICRSGSTTHWHCGRVLAKNETVNYAQGSVHQMTKTSVCAEGGDSGGSFISGDQAQGVTSGGWGNCSSGGETWFQPVNEILNRYGLTLHTA
CP151652	fig|1887.15.peg.235	peg	CP151652_262132_263454	262132	263454	+	Triacylglycerol lipase precursor (EC 3.1.1.3)	locus|AAEO51_01230,protein_id|PRJNA1099411:AAEO51_01230	FIG00143722	idu(1);Triacylglycerol_metabolism	gtgagccgtatcagcagcgtgctgaccaccgtcgtcgcgacgacggcgtgtgtgtgcgcgtccgcgtcgcccgccggggcgaccgaccccgtcgtgtcgcggggcgtcaccatccccgccttctacaccccgcccgccgaactcccctcgggcaacggcaagctgatccgccatgagcccctcagcctcgggctgagcctgcccggcctggacggccgccggctgccgggcacggccacccgcctgatgtacacctcgaccgactcgaacgggcagccggtggccgtcaccggcgcctacatcgagccgtccgccgactggacgggcgcgggaccgcgccccctggtcgtcgtcggctccggcaccatgggccagggcgaccagtgcgcgccctccctc…	MSRISSVLTTVVATTACVCASASPAGATDPVVSRGVTIPAFYTPPAELPSGNGKLIRHEPLSLGLSLPGLDGRRLPGTATRLMYTSTDSNGQPVAVTGAYIEPSADWTGAGPRPLVVVGSGTMGQGDQCAPSLALENPLTLTGQTVSFGYETLAVYRLLATGAAVVVTDYVGLGVTDRLHTYVNRVDEGHAMLDAARAARSVPGASVTAASRVGMYGYSQGGGASAAAAELQRGYAPDVPLVGTYSGAPPADLTEVTKGIDGSALAGALGWSINGFAQASPALRDVVEANLNDAGRKALKDISTTCVGDAILGYGFTRSTTWTKNGKSVGEIIAGEPAAQAVLDDQRLGRLKPTGPVRVVTGTQDDIVPHAQARQLAVDWCKKGGDVTYKAVRLPNLGD…
CP151652	fig|1887.15.peg.236	peg	CP151652_264198_263650	264198	263650	-	secreted extracellular small neutral protease	locus|AAEO51_01235,protein_id|PRJNA1099411:AAEO51_01235	FIG01121974	ff	atgcggatccgtacgctcaccggcgccgtggccgccgtgctcgtcctgtccgggcccgtggcgggcggacaggccgaggccgtcaggcccgcggccacggcggcgcctccgggggacacccgggtgctcacctacgacgcgggccgggcgggggagttcgcatccgcggtcgaccggggagcggcggtctggaacgacagcgtcgacgcggtggagctgcggcccgcggcgtccggcgaacccgcggacatccgcgtcgtcgcggtcgacggctggccgcgcaccgtgcccgggggcctgggcagcggcaccgtgtacttcggccgggaggccgtggcggacgggcactccacggtccggatcgccgcccacgaactgggccacgtcctgggcctgccg…	MRIRTLTGAVAAVLVLSGPVAGGQAEAVRPAATAAPPGDTRVLTYDAGRAGEFASAVDRGAAVWNDSVDAVELRPAASGEPADIRVVAVDGWPRTVPGGLGSGTVYFGREAVADGHSTVRIAAHELGHVLGLPDRKPGPCSELMSGASAGPSCASARPNAAERAEVEEKFERAPAGLSMGPM
CP151652	fig|1887.15.peg.237	peg	CP151652_264419_265462	264419	265462	+	Predicted oxidoreductases (related to aryl-alcohol dehydrogenases)	gene_name|mgrA,locus|AAEO51_01240,protein_id|PRJNA1099411:AAEO51_01240	FIG01361525	ff	atgaaccacctcgccgcccccgaccgctacgacggcaccatgcgctaccggcgcaccgggcgctcggggctcgacctgcccctgctgtcgctcggctactggcacaacttcggcgacgaccggtccttcgagagccagcgggccatcgcgctgcgcgccttcgacctgggcatcacccaccacgacctggccaacaactacggcccgccctacggctccgccgagatcaacttcggccggctgatgaggcaggacctggccccgtaccgggacgagatggtgatctccaccaaggccggctgggacatgtggcccggcccctacggccagggcggcggctcccggaagtacctgctggcctccctggaccagtccctgaagcggatggggctggagtac…	MNHLAAPDRYDGTMRYRRTGRSGLDLPLLSLGYWHNFGDDRSFESQRAIALRAFDLGITHHDLANNYGPPYGSAEINFGRLMRQDLAPYRDEMVISTKAGWDMWPGPYGQGGGSRKYLLASLDQSLKRMGLEYVDIFYSHRLDATTPLEETMGALDTAVRQGKALYVGISSYDAERSRQAAEILRDLGTPLLIHQPSYNMLNRWIETDGLLDVADEEGFGVIGFTALAQGLLTGRYLDGVPQDSRAAAGTSFDAGWLTDDMLRRLRALNGIAARRGQSLAQMALAWALRDPRVTSLVIGASRTEQLEQNVAALENLDFTAEELAEIDTYATDGGVDLWRDARLGALG
CP151652	fig|1887.15.peg.238	peg	CP151652_265558_266040	265558	266040	+	FIG01130917: hypothetical protein	locus|AAEO51_01245,protein_id|PRJNA1099411:AAEO51_01245	FIG01130914	ff	gtgcagaccttcctcccctaccccgacttctgcggaaccgcgctggtcctcgaccgcaagcggctcggcaagcagcgggtggaggcgctccaggtgctgcgcgggctgatcgtgccgggctacggctggcgccgtcatcccgccgtgcgcatgtggacggggtacgaggaggcgctggtgcgctacggcctggagatctgccgggtctggcgcgagcaggggcaccaggacagctgcgcggccaccctggtcgccgacctggccacggtccgccccggggcgccggtgcgcgaccaggacgagctggcgcgggccggtgagctgccgccgtggctcggcgacgaggccgtgcaccgcagtcaccgctcggcgctggtgcgcaaggacccggacgtgtac…	MQTFLPYPDFCGTALVLDRKRLGKQRVEALQVLRGLIVPGYGWRRHPAVRMWTGYEEALVRYGLEICRVWREQGHQDSCAATLVADLATVRPGAPVRDQDELARAGELPPWLGDEAVHRSHRSALVRKDPDVYRELFPDEPDDLPYFWPSSDRDPEAAAG
CP151652	fig|1887.15.peg.239	peg	CP151652_267367_266087	267367	266087	-	lipoprotein	locus|AAEO51_01250,protein_id|PRJNA1099411:AAEO51_01250	FIG00629430	ff	gtgaccaccagacacacccgccgcccccgcgcccgcgccgccggggccgtcctcgccggcaccctcgccctgctgctcgcgtccaccggatgcagctccaaggcggagggcgacggcaagggcgacgccgccgacggcgtccgcaccggacccggcgtcgacgacgacaccatcaggctcggcgccctcaccgacctgaccggcccctacgccacgctcggcaagagcatcgtgcaggcccagcagatgtgggccgacgagaccaacgccaagggcggcatctgcgaccggaaggtcgagatcgtcgtcaaggaccacggctacgacgtgcagaaggccgtcaccgcctacgccgacatcgcccccgacgtggtggcgctgccgcaggtcatcggctcg…	MTTRHTRRPRARAAGAVLAGTLALLLASTGCSSKAEGDGKGDAADGVRTGPGVDDDTIRLGALTDLTGPYATLGKSIVQAQQMWADETNAKGGICDRKVEIVVKDHGYDVQKAVTAYADIAPDVVALPQVIGSPVVAALLDDIERDTMLTFPQAWAASLLGKDAVQVLGTTYDVDMIAAVDFLTRTKGLKKGDTIGHVYFEGDYGANALEGSTWAAERAGMKVAGQKIQATDTDLSAQVSALRKEGVKAVLISAGPAQTASLVGVAASRGLKVPVVSSAPGFAPQLMETPAGPALAALLNVVSAAPAVSSELPGVKTMVASYKKKYPDSPVDSGVLSGYNAAELIGQDLAKACEAGGLTREDVVKAHRSQSNADTGLGTPQDFSDMNRPASTETYVLKP…
CP151652	fig|1887.15.peg.240	peg	CP151652_268512_267364	268512	267364	-	putative branched-chain amino acid ABC transport permease.	locus|AAEO51_01255,protein_id|PRJNA1099411:AAEO51_01255	FIG01286614	ff	gtgtctgaccggatcaccgcgctcctcacccgccgccgcgccaccctgctcacggtcgccgtgctgctgtgcctgccgccgttctacctggacgccttctggctgcgcatcggcctgttctccatggcggcggccatcggcgccgtcggcctggccctgctcagcggcaccgcgggacaactctccctcggccacgccttcttcctcgccgtcggcgcgtacggctacacctggctggccggcgacccgggaccggggctgccgaccgtcgtcgccgtgcccctcgcggtgctgatggcggggctcgccggcgggctgttcagtcccgtcgccggccgggtcaagggcatctacctgggcatcgccaccctcgccctggtcttcctcggccaccacgtc…	MSDRITALLTRRRATLLTVAVLLCLPPFYLDAFWLRIGLFSMAAAIGAVGLALLSGTAGQLSLGHAFFLAVGAYGYTWLAGDPGPGLPTVVAVPLAVLMAGLAGGLFSPVAGRVKGIYLGIATLALVFLGHHVLLTAESVTGGFNGRSVPPLSLGGFTFTASDPELTVLGVPFGAEERLWFLGLALFALTWFTARGLLRSRPGRALAALRDSETAAAVMGVDVARHRSAAFVVSSMYAGLAGVLLALAFRRVVPDYFGLVLSVDYLAMIVVGGLGSVAGATAGAVFVTALPLLMTRYADQLPLVAAPGSAEGAVGPTEAARYLYGAAIVLVLLYAPDGLHGLARRARDRLRRRRTTPTSAPDPAVPSPPPPAAAARPKEHTP
CP151652	fig|1887.15.peg.241	peg	CP151652_269401_268505	269401	268505	-	High-affinity branched-chain amino acid transport system permease protein LivH (TC 3.A.1.4.1)	locus|AAEO51_01260,protein_id|PRJNA1099411:AAEO51_01260	FIG00003435	idu(2);ABC_transporter_branched-chain_amino_acid_(TC_3.A.1.4.1)	atgacggatctcctggacagcctgctgggcggtctggccctcggcgcggtgtacgcgctggtcgccctcggcttcgtcgtcatcttcaaggcctcgggcgtgctcaacttcgcccacggctccctgctgctgctcggcggctacctggtcgccgtcctccacgacgacctgggcttcgccggggcgctcgccctcgcggtgatcgtgacggccgccctggccggggcgctggaccggttcctgctccagcgcggcggccacgacgcccactccgcgcatgtgcagaccatcgtcaccatcggcatcgacatcgtgctgctcaccgagctggcccggcgcatcggcggcgacctgctgacgctcggcgacccgtggggcgacgcggtgaccgaactcggc…	MTDLLDSLLGGLALGAVYALVALGFVVIFKASGVLNFAHGSLLLLGGYLVAVLHDDLGFAGALALAVIVTAALAGALDRFLLQRGGHDAHSAHVQTIVTIGIDIVLLTELARRIGGDLLTLGDPWGDAVTELGPVTVADSRLAAIVVSAVVIGGVFALFRFTSWGLSLRAAAEDMEAAALMGVRLGRVRAGAWCLAGALAALAAVFLAAFPAPGLERTTGQIALNAFPAAILGGLASPTGALAGSLVIGLTEALVVGYQSELHVLGEGFGDVAPYAVMLLVLLVRPNGLFGAKGAARV
CP151652	fig|1887.15.peg.242	peg	CP151652_270216_269398	270216	269398	-	Branched-chain amino acid transport ATP-binding protein LivG (TC 3.A.1.4.1)	locus|AAEO51_01265,protein_id|PRJNA1099411:AAEO51_01265	FIG00020185	icw(2);ABC_transporter_branched-chain_amino_acid_(TC_3.A.1.4.1)	gtgaacgaccgcaccaccaacgaccgcaccaccaccgccccgcccgagctcgccgtccgcgacgtcaccgtgcgcttcgccgggctcaccgcgctcgacggggtgtccttcaccgtcgccccgggttcggtgcacgcgctcatcggccccaacggcgcgggcaagtccacctgcttcaacgtgctgtccggactgtgccgccccgcctccggcaccgtcaccctcggcggcacggagctgacccggctcgccccgcaccgtatcgccgcgctcggcgtggcccgcaccttccagaacatcgtcaccacccagggcaccgtcgccgacaacctgatgctcggccggcacgccctcacccgcgccgggttcaccgcgagcgccctgcgactgccgggcgcc…	MNDRTTNDRTTTAPPELAVRDVTVRFAGLTALDGVSFTVAPGSVHALIGPNGAGKSTCFNVLSGLCRPASGTVTLGGTELTRLAPHRIAALGVARTFQNIVTTQGTVADNLMLGRHALTRAGFTASALRLPGARREQREHLARAREIAGLTGLGAHFDTPVGLLSYGDRKRVELARALCLEPRVLLLDEPVAGMNAAERARTAEVVAGLRAELGLSVVLVEHDMGLVMRLADEVTVLDFGRPIAHGAPDEVRRDPEVLRAYLGTDATGEDAA
CP151652	fig|1887.15.peg.243	peg	CP151652_270995_270213	270995	270213	-	Branched-chain amino acid transport ATP-binding protein LivF (TC 3.A.1.4.1)	locus|AAEO51_01270,protein_id|PRJNA1099411:AAEO51_01270	FIG00006551	icw(1);ABC_transporter_branched-chain_amino_acid_(TC_3.A.1.4.1)	atgcccgaagcaccaccggacggcgcgcccgccctgcacgtcgaggacgtcgacgtgacctacggccgcgcgctgtccgccctccgctccgtgtccctcaccgtgccccccgccgcggtcgttgccctgctcggcgcgaacggcgccggcaagaccacgctgctgcgcgccgtctccggcaccctccgcctgcaccgcggcgcggtcacggccgggagcatccgctacggcgacacggtgctcgacggcaaggacccggtcgccgcggtccgcgccggcgtcgtccaagtacccgagggacggcgggtgttcgccgggctgtccgtcgacgagaacctccgctccggcgggctcggcctcgggcggcgcggacgcgcccaggtccaggaggcccgcgac…	MPEAPPDGAPALHVEDVDVTYGRALSALRSVSLTVPPAAVVALLGANGAGKTTLLRAVSGTLRLHRGAVTAGSIRYGDTVLDGKDPVAAVRAGVVQVPEGRRVFAGLSVDENLRSGGLGLGRRGRAQVQEARDRVFTLFPRLAERTHQQAGLLSGGEQQMLAIGRALMAAPRLLLLDEPSLGLAPQMVHRIAEVIREINAQGTAVLLVEQNAGMALSLASHAHVLEVGETRLSGPAGELARTDAVRRLYLGESAQDQGAA
CP151652	fig|1887.15.peg.244	peg	CP151652_272575_271310	272575	271310	-	Regulator of polyketide synthase expression	locus|AAEO51_01275,protein_id|PRJNA1099411:AAEO51_01275	FIG00056421	ff	atgcctcaagccgtacggccacgtaccctgctgcgtcccggacccgtgcccgcaccccggtcgcggacgccacgcgtgcggtcgctgatcgacgccgacgcgctgcgcgtgctgcaccgggccgcccgcgtcctgctggacgacctgccgcagctcaccgaccggctggtcgcggtgctccaggagcaggagcccgcctaccgcaccgccgtcgagggcgacgccgtcgccacctggcaggaggtgcaccgctcgctgcggcacagcatctcctcgctgctggacccgcggggcgcccgtgacggggcccgccgctgctcgtggaagatcggcgccacccgtgccgaacagggcctgccgctggacgcggtgctgcacgccttccggctgggcggctcg…	MPQAVRPRTLLRPGPVPAPRSRTPRVRSLIDADALRVLHRAARVLLDDLPQLTDRLVAVLQEQEPAYRTAVEGDAVATWQEVHRSLRHSISSLLDPRGARDGARRCSWKIGATRAEQGLPLDAVLHAFRLGGSLVWQGLVDETSRAAPEDVRLLVHVASDVWDFVDEHSTIVADAYRQTERQLAWRRENRVRLLAAALLDGTSRIADLPEAAEALDLPEHGRYVVVAVEGTRSAGCTGAQAAVAPGVRVHWHTGVDADHGIVLVEGDAAAIVPDEQPPGVRVGVSSAVDGLAAVGEARRLADTALRLCPEAGGTVRLTEHLPAALVASNPDLAAALADRLLGPLAGLEPADAEVLLDTLATWLACDGSAQRAGRRLYCHRNTVLNRLRRYEQLTGRNLS…
CP151652	fig|1887.15.peg.245	peg	CP151652_275421_272719	275421	272719	-	regulatory protein, LuxR	locus|AAEO51_01280,protein_id|PRJNA1099411:AAEO51_01280			atgaccggacacacgaccgcgcggcagcggctgaccgccgagctgctgggcgcgctgcgcaccgacggcggcgtccgcgtcgtgaccggtgaacccggttgcggccgcagcacgttcctcgaccacgccgcccgcctcttccgcgccggtccggtgcggcacgtccgcgccgaccgcgcacacgagctggacgacgccctccggacggccacggcgtccggcccgctcctgctctgcgtggacgacgccgacctgtgggacgccccgtcacgcgccgcgctcgcccgtgccgccgcgcggatacgggagaccggcgtacgcacgacgctcctgctgaccgtcgccggccaccggcccccgccgcccgagctgttggacctgcccgtcctgcgcctcggc…	MTGHTTARQRLTAELLGALRTDGGVRVVTGEPGCGRSTFLDHAARLFRAGPVRHVRADRAHELDDALRTATASGPLLLCVDDADLWDAPSRAALARAAARIRETGVRTTLLLTVAGHRPPPPELLDLPVLRLGPLTPAEAASLIRERADSEVAPAVREELITEAEGNPALLLALVRRLSPARLSGRRALPRPLVDGEVLADVAGDRLPDDPGGLLLTTAAAARATGEEDADADLVLRACRAATDAPLPDLLTRGEGRLRFRSALMARAVHALAAPEHRRAAHLALAEAAREAEDILPLLHRSWAVPDPALAASLASAATDPASTTPPALRRTALVRAAELTPDGAERARRHLAAAEQTLLAGGVADALRLLDQARGPSAPTPVRGGAELLRGAVLLADG…
CP151652	fig|1887.15.peg.246	peg	CP151652_276532_275630	276532	275630	-	Triacylglycerol lipase precursor (EC 3.1.1.3)	locus|AAEO51_01285,protein_id|PRJNA1099411:AAEO51_01285	FIG00143722	idu(1);Triacylglycerol_metabolism	gtgcagcagcacccccacatcagcaggcgaaggaccggccgcctggccggcctgaccgcggcgctcgccgccgtcgtcggcctcagcacgctcaccggccccggcgcccacgccgccgacaacccctacgagcgcggcccggcgcccaccgagtccagcatcgaggccctgcgcggcccgtacgccgtctcgcagacctccgtctcccggctcgccgtgaccggcttcggcggcggcacgatctattacccgacgaccaccgccgacggcaccttcggcgccatcgccgtctcgcccggctacaccgcgctggagtcgtccatctcctggctgggcccgcgcctggcctcccagggcttcgtggtgttcaccatcgacaccaacaccaccctcgaccag…	MQQHPHISRRRTGRLAGLTAALAAVVGLSTLTGPGAHAADNPYERGPAPTESSIEALRGPYAVSQTSVSRLAVTGFGGGTIYYPTTTADGTFGAIAVSPGYTALESSISWLGPRLASQGFVVFTIDTNTTLDQPDSRGDQLLAALDYLTQRSSVRNRVDSSRLGVMGHSMGGGGSLEAAKDRPSLQAAIPLTPWNLDKTWPEVRTPTLIFGADGDTIAPVSSHAEPFYSNLPSSLDRAYLELNNATHFTPNSSNTTIAKYSISWLKRFIDNDTRYEQFLCPLPRPSLTIEESRGNCPHTS
CP151652	fig|1887.15.peg.247	peg	CP151652_277137_276925	277137	276925	-	hypothetical protein	locus|AAEO51_01290,protein_id|PRJNA1099411:AAEO51_01290			atgaggaagcctccgatcgtcgtacacccgccgctcggctcgggcggccggcgcgtcaccgtgcgcggagagatcgtcggcctcgcccactccgaccgggacgtcgtggagttcctgcgccgcgtcggactgccggagggcgaacaactgctggacgacgccgcctgggtgaagtgggtcggcggccgggcccacgtctacgacgccgcatag	MRKPPIVVHPPLGSGGRRVTVRGEIVGLAHSDRDVVEFLRRVGLPEGEQLLDDAAWVKWVGGRAHVYDAA
CP151652	fig|1887.15.peg.248	peg	CP151652_277276_277458	277276	277458	+	hypothetical protein	locus|AAEO51_01295,protein_id|PRJNA1099411:AAEO51_01295			atgcacgagatgtggtgcggtgcagacacttcgggggagccggtctggcacgttctcaccccggacaagacctcgacgctgtgcggggtggagaaggaggaggaatcgccacgacgcgacacgacggaccggcactgcttcacctgcatgaagtcgttccaggccgtcgtggcgtcccgctga	MHEMWCGADTSGEPVWHVLTPDKTSTLCGVEKEEESPRRDTTDRHCFTCMKSFQAVVASR
CP151652	fig|1887.15.peg.249	peg	CP151652_279205_277523	279205	277523	-	TPR domain protein	locus|AAEO51_01300,protein_id|PRJNA1099411:AAEO51_01300	FIG00774028	ff	atggacggctactacgacctcggctcctacggacggcccgtgtcgacgacctcccccgaggcccaactctggttcgaccgcgggctgatgtggacctacgccttcaaccacgaggaagcggtcgcctgtttccggaaggccgccgacgccgaccccggctgcgcgatggcccactggggcatcgcctacgccctcggccccaactacaacaaaccctgggaggccttcgacaccgaggacctcacccgcaccgtcgagcgcacccacgcggccgtcgagcgcgcccaccaggcggccgaggcccgcgccacccccgtcgagcgcgccctcgtcggggcactgcgcgcccgctacccccaggaccgcccccaggaggactgctcggtctggaacgaaccg…	MDGYYDLGSYGRPVSTTSPEAQLWFDRGLMWTYAFNHEEAVACFRKAADADPGCAMAHWGIAYALGPNYNKPWEAFDTEDLTRTVERTHAAVERAHQAAEARATPVERALVGALRARYPQDRPQEDCSVWNEPYADRMLAVYEAAPGDPDVAALCADALMNLTPWQLWDLRTGRPADGARTAEAKEVLDGALATEAGAHHPGVVHLYVHLMEMSPTPEAALTVADRLRGAAPDAGHLLHMPSHLEVLCGDYRRVVSDNTAAIAADEKYLQRAGAMNFYTLYRCHNHHFRIYGAMFAGQSQVALDAAARLEAAVPEKLLRVESPPMADWLEAFLAMRFHVLVRFGRWDDILALPFPDDPELYCVTTAMLHYARGIALGVKGDTDGADAEREKFRAAVDRV…
CP151652	fig|1887.15.peg.250	peg	CP151652_279831_279340	279831	279340	-	hypothetical protein	locus|AAEO51_01305,protein_id|PRJNA1099411:AAEO51_01305			atgaacggcatcggcatcaccctgcgcgccctccacgacggcgagcgcgacctggagacggacctcctcgccgtcgccgagcggcaccgcaccgagcacgaggtgcatcacgtcgccaccgacgtcgcccgctggtcccgggagcacgccgcccggctggccgccctcggacccgatcacggcgtcgagctgtccggaccccgcgaccacggcgcgcccggcgcgctcaccgccctgcgcgagaaggcggcgcaggccctcgggcgacgcccggagaccgggctgctcctcctggaggacctgcgcgacctgcatctggccgccgtccgcaactccctccactgggagatgctcgcccagtccgcacaggcgacccgcgaccgtgccctgctcgacctg…	MNGIGITLRALHDGERDLETDLLAVAERHRTEHEVHHVATDVARWSREHAARLAALGPDHGVELSGPRDHGAPGALTALREKAAQALGRRPETGLLLLEDLRDLHLAAVRNSLHWEMLAQSAQATRDRALLDLAADCHPQTLRQMRWTNTMIKVLSPQLLVSV
CP151652	fig|1887.15.peg.251	peg	CP151652_282221_279828	282221	279828	-	Assimilatory nitrate reductase large subunit (EC:1.7.99.4)	locus|AAEO51_01310,protein_id|PRJNA1099411:AAEO51_01310	FIG00059898	idu(2);Nitrate_and_nitrite_ammonification	gtggacagttcaccggaccgcatcgccaacccctggggtgaacgcaccccttacgcgcccggcgacccctggccggtccgcaccgacctgcacctcgcggacggggtggctcaggaggacgtcgagcggtgggtgccgtccgcctcgatcctgcactccaacggcgacgccatggacatcgccgtacgcggcggccgcatcgtcggcgtccgcggccgcgccgccgaccgggtcaaccgcggccggctcggccccaaggacctctacggctggcaggccaaccacgccccggaccgcctcacccgcccgctggtgagggagaacggccgcctggtcgagaccgactgggacaccgccatggaccgcgtcgtctcccgcacccggaccctgctcgacgag…	MDSSPDRIANPWGERTPYAPGDPWPVRTDLHLADGVAQEDVERWVPSASILHSNGDAMDIAVRGGRIVGVRGRAADRVNRGRLGPKDLYGWQANHAPDRLTRPLVRENGRLVETDWDTAMDRVVSRTRTLLDERGPGSVGFYTSGQLFLEEYYTLSVLAHAGVRTNHLDGNTRLCTATAAEALKESFGSDGQPGSYEDIDHADTLALFGHNMAETQTVLWMRVLDRLEGSDPPRLLCVDPRYTPVARRADVHLAPRPGTNVALLNALLHEIIRTGRVDRAYLDAHTVGYDELAAGVERCTPRWAAEICGVPAAEIERAADLLGDAKRLTSTVLQGVYQSHQASAAAVQVNNLHLIRGMLGRPGCGLMQMNGQPTAQNTRECGADGDLPGFRNWQNDRHV…
CP151652	fig|1887.15.peg.252	peg	CP151652_282454_283275	282454	283275	+	FIG01134137: hypothetical protein	locus|AAEO51_01315,protein_id|PRJNA1099411:AAEO51_01315	FIG01133058	ff	atgcacaccggtaagcagctgtccaccgagatcgacgcaaccgtgccgacggccgcgcgtatgtacgactactacctcggcggcaaggacaactacgcggcggaccgcaccgcggtcgaggagctcgacaaggtggtgccgagcacccgccgcctggccctgaacaaccgccgtttcctccagcgcgtggtccgcacgctcacccaggagtacggcatccggcagtacctggaccacggctccggcctgcccacgcaggacaacgtgcaccaggtgtcccagcgcatcgaccccaccacccacgtggtctacgtcgacaacgacccgatggtgctggtgcacggccgggccctgctggagcaggacgagcgcacggtggtcatacaggcggacctgcgt…	MHTGKQLSTEIDATVPTAARMYDYYLGGKDNYAADRTAVEELDKVVPSTRRLALNNRRFLQRVVRTLTQEYGIRQYLDHGSGLPTQDNVHQVSQRIDPTTHVVYVDNDPMVLVHGRALLEQDERTVVIQADLRDTDGIFGHAETQRLIDFDEPVCVLFNSVFHCIPDSDTDGPLAVANRVRERLAPGSFMVMCQLVSEDEKVREFVTGFMDQVTQGHWGRVRREKDVEALFEGLEILEPGLVEVSTWRPDTEVAPRQLTQEWIEFGGVGRIPA
CP151652	fig|1887.15.peg.253	peg	CP151652_284301_283378	284301	283378	-	Putative DNA-binding protein in cluster with Type I restriction-modification system	locus|AAEO51_01320,protein_id|PRJNA1099411:AAEO51_01320	FIG00005283	idu(2);Restriction-Modification_System	atgtccgccgcgtcgcatcgcatctcccgtctggaaccctacctggacaggcccgagcccgcgccgaccctgctcaagatgctggtgggcgtgcagctggccggtttccgtgaggacgccggactgtcccaggaccaggcggcccgctccgtcggcttcagcggggccaagctgtcccgcatcgagtccggcaagggccgccgtccgccggccgagaccgacgtacgggcgctgctcgaactctacggcaccgacgactacgaggcctccgtcctcctgaagctgctccagcgggccggcgagccgggctggtggcagcggtacgacaagcggctgatgcccgagtggttcgaccgcctggtcggactccaggaggccgccgccaccatccgtacgttc…	MSAASHRISRLEPYLDRPEPAPTLLKMLVGVQLAGFREDAGLSQDQAARSVGFSGAKLSRIESGKGRRPPAETDVRALLELYGTDDYEASVLLKLLQRAGEPGWWQRYDKRLMPEWFDRLVGLQEAAATIRTFEIQYVPGLLQTADYTRAVVERGLPNAPASEVQRRVELRMRRAQLLLREDAPQLWAVIDESVLLRVLGDRAVMRDQLDHLAKMAARPNVTLQIVPLNVSNASAPAIPVTYLRFGGLDLPDVVYLEHIRSANFLEDRDETEEYRIVLDRLADEALTPRESVEMLRGTIEERYALLS
CP151652	fig|1887.15.peg.254	peg	CP151652_284711_284478	284711	284478	-	regulator	locus|AAEO51_01325,protein_id|PRJNA1099411:AAEO51_01325	FIG01124035	ff	gtgcctggagtgcggaacggagtgcgggccagccagttggacgcccgctggatcaagagccggcacagcaacgccgagggcaactgcgtcgaggtcgcgccgctgtccggcggcgacgtcgcgatgcgcaactcccgcgaccccgacggcccggccctcgtgtacacctccgcggaactggccgccttcctcgcgggcgccaaggacggcgagttcgaccacctcgtccgatga	MPGVRNGVRASQLDARWIKSRHSNAEGNCVEVAPLSGGDVAMRNSRDPDGPALVYTSAELAAFLAGAKDGEFDHLVR
CP151652	fig|1887.15.peg.255	peg	CP151652_284863_285432	284863	285432	+	regulator	locus|AAEO51_01330,protein_id|PRJNA1099411:AAEO51_01330	FIG01124035	ff	ctgacgtcgcatcgaggagatgccgtgtcatcacctgtgcacttgacgctccggcccccggtcccggccgtcttaccggcaggcggtgccgggtcgttcggcccgccgcccgcggtgccgcacgaggacgggtccccactgcagacggtgcccgccgccgccccccacgcggcggtgagcatcgcctgcagcagggagggcctcgcgcgagcgcggtccttcacccgcgccaccctcggggactggtcgctgcaccggtgcagcgacgacgccaccttggtcatgaccgagctggccgccaacgccgtcacgcacgcggcgtcgcaccgcccggacgaaccggacgtgcggctggggttccgtctggagccggcgcacctgctgctcacggtcaccgac…	MTSHRGDAVSSPVHLTLRPPVPAVLPAGGAGSFGPPPAVPHEDGSPLQTVPAAAPHAAVSIACSREGLARARSFTRATLGDWSLHRCSDDATLVMTELAANAVTHAASHRPDEPDVRLGFRLEPAHLLLTVTDPDDRPPVRQPPGGEADLEEHGRGLRIVDALSEAWGWFPAVPAGKTVWARLSTRPPT
CP151652	fig|1887.15.peg.256	peg	CP151652_285462_286007	285462	286007	+	FIG01135204: hypothetical protein	locus|AAEO51_01335,protein_id|PRJNA1099411:AAEO51_01335	FIG01135203	ff	atgcgcagcgcttctacggaacagccgagcagcgagcgcccagtgcgccacacgtcccccaccggagtggcacggtccacgcccctcgcggccctgtcccaggtgccgtgggccgagatgcaggactccaccggatcggcggccgccgttcccctgctcctcaacggcatcgcctggggtgacccggacaccgcccgggccgccctcgaggatctgcggaaacggatctgccagtacggcttcgtcacggagcaggccaccgcggcgacggtgccgttcctctgggagctggcgcagctgccgcacgtcaccgtccgggcggggatcatccagctgctcaaggccatcgccgatgcccggcagtgggagagcacggccgcggcgtaccccaagctgctg…	MRSASTEQPSSERPVRHTSPTGVARSTPLAALSQVPWAEMQDSTGSAAAVPLLLNGIAWGDPDTARAALEDLRKRICQYGFVTEQATAATVPFLWELAQLPHVTVRAGIIQLLKAIADARQWESTAAAYPKLLNRRENPVVWERAARQAVRARRGELNRLLAEPDTEIARASTELARALAD
CP151652	fig|1887.15.peg.257	peg	CP151652_286401_289127	286401	289127	+	Serine phosphatase RsbU, regulator of sigma subunit	locus|AAEO51_01340,protein_id|PRJNA1099411:AAEO51_01340	FIG00017431	idu(30);SigmaB_stress_responce_regulation	atgggtcgatcccggacccggtcgccccagcggtccggcgcggcggcttccgtgcggcgtcgggggcaggagagcggccgctccgggtggcatccgacggcggggctgcggtcggtgctcggcggacgcagtgtcgcccgacaggtgttcgtcctgctcctggtgatggtgctgctgctggtggtcgccgccgtcgtggcgctggtgctccaggcgcagcgggacagcgccgaggaggcccgcaaccgctcactcgccgtggccgagaccttcgccaacgcccccggcacggtcgaggcgctggactcccccgaccccacggccgtgctccagccgcgcgccgaggccgcccgtgagcggtcgcacgtcgacttcgtcgtggtcatgaacaccgacggc…	MGRSRTRSPQRSGAAASVRRRGQESGRSGWHPTAGLRSVLGGRSVARQVFVLLLVMVLLLVVAAVVALVLQAQRDSAEEARNRSLAVAETFANAPGTVEALDSPDPTAVLQPRAEAARERSHVDFVVVMNTDGIRYTHPRPDRIGKQFVGTIEPALAGEPVVEEIDGTIGRLVQAVVPVEDPDGEVVGLVSAGITLENVGGAAEAQLPLVLGAGLAALALATGGAALISRRLLRQTHGLGPHEMTRMYEHHDAVLHAVREGVMILDGDGTLLLANDEARRLFSLPEDAEGRHARDLGLDPATTELLSSGRMATDEVLPVGDRLLAVNQRPTDPAGRHGGSVATVRDTTELRALSGRAEESRERLNMLYDAGVGIGTSLDVARTAQELSDLAVPRFADFV…
CP151652	fig|1887.15.peg.258	peg	CP151652_289277_290641	289277	290641	+	Ferredoxin--NADP(+) reductase, actinobacterial (eukaryote-like) type (EC 1.18.1.2)	locus|AAEO51_01345,protein_id|PRJNA1099411:AAEO51_01345	FIG00134403	idu(2);Inorganic_Sulfur_Assimilation	atgccccgccccctgcgggtagccatcgtcggatccggccccgccgggatctacgccgccgacgccctgctcaagtccgacgtggccgccgagcccggcgtgtccatcgacatcttcgagcggatgccggcgccgttcggactgatccgttacggcgtcgcccccgaccacccgcggatcaagggcatcatcacggccctgcaccaggtgctggacaagccgcagatccggctgttcggcaacgtggactacggcaccgacgtgcacctcgacgacctccgcgccttctacgacggcgtgatcttcgccaccggcgccacggccgaccgcgcgctgccgatcccgggcatcgacctggacggctcctacggcgcggcggacttcgtgtcctggtacgac…	MPRPLRVAIVGSGPAGIYAADALLKSDVAAEPGVSIDIFERMPAPFGLIRYGVAPDHPRIKGIITALHQVLDKPQIRLFGNVDYGTDVHLDDLRAFYDGVIFATGATADRALPIPGIDLDGSYGAADFVSWYDGHPDVPRTWPLEAEKVAVLGVGNVALDVARILAKTADELLPTEIPPNVYEGLKANKAMEIHVFGRRGPAQAKFSPMELRELDHSPSIEVVVDPEDIDYDDGSIATRRGNKQADMVAKTLENWAIRDVGDRPHKLFLHFFESPTEILGEDGKVVGLRTERTALDGTGNVKGTGEFKDWDVTAVYRAVGYLSDKLPKLPWDIESGTVPDEGGRVIQDTGEHLSSTYVTGWIRRGPVGLIGHTKGDANETVANLLADYAGGRLGTPGSP…
CP151652	fig|1887.15.peg.259	peg	CP151652_293089_290717	293089	290717	-	Trehalose-6-phosphate phosphatase (EC 3.1.3.12)	locus|AAEO51_01350,protein_id|PRJNA1099411:AAEO51_01350	FIG00001349	idu(2);Trehalose_Biosynthesis	gtgacgggctggacctggcggtacgagggctacgaccccgccgaggagcgcctgagggaatcgctgtgcaccctcggcaacggctacttcgccacccgtggcgtcctggcggagtgcaccgccgacgacacgcactaccccggcacctacgtggccggtgtctacaaccggctcgtctccgcggtcggcggccggcgggtggagaacgaggacgtcgtcaacctccccaactggctgcccctgcgcttccggcagcccggcggcgactggctcggccccgacaccacgcccgtcctcgaccacgtggtcaccctgcacctgtcctccggtctgatggagcgcctcacccggttcggactcggagccggccgtgcgctcctggtgcggcagctgcggttc…	MTGWTWRYEGYDPAEERLRESLCTLGNGYFATRGVLAECTADDTHYPGTYVAGVYNRLVSAVGGRRVENEDVVNLPNWLPLRFRQPGGDWLGPDTTPVLDHVVTLHLSSGLMERLTRFGLGAGRALLVRQLRFVHMADPHLAGLRTEFTAEGFSGPLEVEAALDGGVTNAGVPRYADLDGRHVTHVVTGTSQHDAVWLRCRTRTSDVRIACAARLTSPASVAVRHDRPRAVQTTRLDLAAGKTLTVDKVVALHTSRDPAISDPLHAAVDRVHRAAPFDELLAPHLTAWQQLWRRAEPDVPDEAGRILRLHLFHVLQTLSPHTADLDVGVPARGLHGEAYRGHVFWDELFVLPYLNLHFPEVSRALLHYRYRRLERARTAAHDAGRRGAMYPWQSGSDGR…
CP151652	fig|1887.15.peg.260	peg	CP151652_294983_293235	294983	293235	-	two-component sensor	locus|AAEO51_01355,protein_id|PRJNA1099411:AAEO51_01355	FIG01389557	ff	gtgactgacgccgggcgggacacggacccggagcgggacgagggcgcgcgcgtacggctgccgcagctcaggctggacgaactgctggaggagctgcaggcgcgcatcgacgcggcccgcggcacccgcgaccgggtgcgcagcctcctcgaggcggtcctctccgtcggccgggagctcgaactggagcaggcgctgcactccatcgtggaggccgccgccgcgctggtggacgcccggtacgcggccctcggcgtgatcggcccggacggcaagcggctgtccgccttccacaccgtcggcgtcagcgacgaggagatcgcccgcatcggccactacccggagggccacggcatcctcggcgagctgatccgccacccgaagccgctgcggctgccc…	MTDAGRDTDPERDEGARVRLPQLRLDELLEELQARIDAARGTRDRVRSLLEAVLSVGRELELEQALHSIVEAAAALVDARYAALGVIGPDGKRLSAFHTVGVSDEEIARIGHYPEGHGILGELIRHPKPLRLPKLSEHPASYGFPPHHPPMNTFLGVPIRVRDQVFGNLYLTEKRGGAQFDEEDESVLSTLAVAAGVAIDNARLYEESRLRERWLQANAEITHGLMSGSGRGEALMLVAERAREITGAALAVVAVPMEGTDSLTVELALGRDAETHRGLVVPVEGSLLGRAFSSAAPVTSEDIAHDERVFQGPQTFTELGPAVAVPIGGEHGVRGILLLVRASGDRVFPDKEIEPLRGFAAQAAVAMELAERRQDAEQIAVLEDRDRIARDLHDLAIQR…
CP151652	fig|1887.15.peg.261	peg	CP151652_295551_295177	295551	295177	-	FIG01123697: hypothetical protein	locus|AAEO51_01360,protein_id|PRJNA1099411:AAEO51_01360	FIG01123696	ff	atggcgaacaccgagacctcgctcaaggaatgcctcagctccatcgacggcgcgacggccgccgcactcgtcgactacaccagcggcatggccctcggcaccctgggcggcggcaaggacctcaacctggaggtcgccgccgccggcaacaccgacgtggtgcgctccaagctgcgcaccatggagctgctggggctgaaggaggagatcgaggacatcctgatcaccctcaacagccagtaccacgtgatccgcctgctcaaggggcgcggcggcaacggactgttcctctacctggtgctggactccagccgggccaacctggccatggcgcgccaccagatgcgccgcatcgagaacgagctggaggtctga	MANTETSLKECLSSIDGATAAALVDYTSGMALGTLGGGKDLNLEVAAAGNTDVVRSKLRTMELLGLKEEIEDILITLNSQYHVIRLLKGRGGNGLFLYLVLDSSRANLAMARHQMRRIENELEV
CP151652	fig|1887.15.peg.262	peg	CP151652_296156_295644	296156	295644	-	FIG01122804: hypothetical protein	locus|AAEO51_01365,protein_id|PRJNA1099411:AAEO51_01365	FIG01122801	ff	atggccgtcgagaccgacgtgctggacgaactgcgtcggctccgcacccgcgtcccgcggctggcgggctccctcgcggccaccgtcgacggactcgtcctcgcccacgacgtgcccgccaccgaacccgaggggctcgccgcgctcaccgccgccgcgctcggcgtcgcccaccggatgacggacgcggccggacgcggggacttccgcgaactcctggtccgcggcgcccacggctacatcgccacctacgcggccggcaccaccgccgtgctcaccctcctcgccgacgaccgggtcaacgtcggccggctccacctggagggccggcgcagcggcgcccggatcgcggaactggtcgacgcccgcatcggtcccggcggcggacgccacgccgac…	MAVETDVLDELRRLRTRVPRLAGSLAATVDGLVLAHDVPATEPEGLAALTAAALGVAHRMTDAAGRGDFRELLVRGAHGYIATYAAGTTAVLTLLADDRVNVGRLHLEGRRSGARIAELVDARIGPGGGRHADRPAGREGAPDPADRSRPIGTLPVRTPQLPAHRPRTGG
CP151652	fig|1887.15.peg.263	peg	CP151652_296977_296195	296977	296195	-	FIG01130362: hypothetical protein	locus|AAEO51_01370,protein_id|PRJNA1099411:AAEO51_01370	FIG01130361	ff	atgaccgctgcccccgcccgcgcggacgggtccgcccccgaactgctggacaccctcgccgccgaccgggccaccggtgcgctcaccacccgctccgggatcttctacctcgccgcaggacacgtggtccacgtcgagtccgcccacagccccgccctcggcgacctgctcacccgcagcggcgccctcgccccggccggctggtgggaggcggtcgagcgggccggcgcccggcagcgggtcggccgccagctcgtcgacagcggacgcctcaccaccggcgccctcgaactggcccacctgggcgcgctgttcgacgccgcgtacttcgcgctcgcccacgacggcaccgccctgcgcttccgccccggcgtcgcgcactggctcggcgcggtccgc…	MTAAPARADGSAPELLDTLAADRATGALTTRSGIFYLAAGHVVHVESAHSPALGDLLTRSGALAPAGWWEAVERAGARQRVGRQLVDSGRLTTGALELAHLGALFDAAYFALAHDGTALRFRPGVAHWLGAVRPVTVATVLRESYRRRALLDRIWPDPAVDTAPLTRTPDADPAVLPPRRGRALALVDGGRTAAQIASALAHRTFHTLVELRRLAADGLVAPAPPAPAPPVHPVPGAGRADWDEPDTALLRRLLDALEAL
CP151652	fig|1887.15.peg.264	peg	CP151652_297366_296974	297366	296974	-	FIG01120905: hypothetical protein	locus|AAEO51_01375,protein_id|PRJNA1099411:AAEO51_01375	FIG01120904	ff	gtgcccggaatcgacgagagtctgttggaagccatgcgactgcccggggcgcgtggcgccctggtggtcgactggatcagcgggctcgccctgggcgcggtgggggaggcgccgggcggcgacgtggaggcgaccgctgccgagaccgccgaactggcccgcctggcgatggagagcggcgccctcgcccccgcacacgccggccagggcaaggaaccgcccgtcgaggacctgatcctcaccaccgcggacgccttccacctgctgcggttcgtcgtcaccaccttcgacagcacggtcttcctgttcctgtcgctggaccgcgccgacggcaacctcgccctggcccgcatccggctggccgagatggcggaccggatggtgctcggatga	MPGIDESLLEAMRLPGARGALVVDWISGLALGAVGEAPGGDVEATAAETAELARLAMESGALAPAHAGQGKEPPVEDLILTTADAFHLLRFVVTTFDSTVFLFLSLDRADGNLALARIRLAEMADRMVLG
CP151652	fig|1887.15.peg.265	peg	CP151652_297693_298856	297693	298856	+	FIG01128678: hypothetical protein	locus|AAEO51_01380,protein_id|PRJNA1099411:AAEO51_01380	FIG01128677	ff	atgccgatctctgccacagcccgccccaccgtccctcccaccgtccggacgacccgcggccgccacatcggggagcgggccgacgagacgctccggcgcagccttgccgccctcaaggacgccgggagcatcgacgacttcctggagcttccggcggacgacaccaagcccgacctggtgttcgagtcccgggctcggttcggcgacggcgtcaccgtccgcgcccgcctgtccctctcccccgccaaggggaagggaccggagcgcgactggctcctggtcgccgaggcggaacgcccctgggacccctcctggccgtccccggtcacgatgttctggccgcaggaaccggacgccgcctggaaccacgaccccgcgtcggggctgcgccccggcgcg…	MPISATARPTVPPTVRTTRGRHIGERADETLRRSLAALKDAGSIDDFLELPADDTKPDLVFESRARFGDGVTVRARLSLSPAKGKGPERDWLLVAEAERPWDPSWPSPVTMFWPQEPDAAWNHDPASGLRPGAINPLPEDDKDVRRRLRDCARDPWYVHVVVHEAMTPDERGYVPLAHWLPPGLRHQVVEHRATPQQARVTNWALREFGVEVPRGGAAVLPGRPVPEGYEPDAFAVRAVFLDGTEPTELVDAVLRHDALPRELPERAEEALTALREDWHLLTLAEELERERALVAMYAEALDAMTKSRDLYREAAERAHEALAAYRESGIAAPSPAAQPPRPRTPAPLQQLTRTLERLKPGVSRRGRSSQEETAPAPEPEAEPSDKR
CP151652	fig|1887.15.peg.266	peg	CP151652_300362_298956	300362	298956	-	putative membrane protein.	locus|AAEO51_01385,protein_id|PRJNA1099411:AAEO51_01385			atgaccactttctcctcgtcctcctccaacgaacccggcatacctgtcgacacggccacggccccgcccgccggcgcgacgggcgccgcgaccggcgcgcaccggcccgaaccggcctgggcgcaccaccggacggcggacgccggctactcccgcgatcccgtgcacggcaaccatccacgcgacccggtcgaccggccccgcggacccgtcggcacggaaggaccgcgggacccggtggcgaccgtcgacctggtggatcccgtggacaccccgagggagccgggagagccgcaccgccccggtgacgcgcgagaccccgccgggccgccgggtgcggcggccggggcggccgggcgggtgtacgccgatccggtcaccgacctggtgcacgccgcc…	MTTFSSSSSNEPGIPVDTATAPPAGATGAATGAHRPEPAWAHHRTADAGYSRDPVHGNHPRDPVDRPRGPVGTEGPRDPVATVDLVDPVDTPREPGEPHRPGDARDPAGPPGAAAGAAGRVYADPVTDLVHAAVSDRPLEEVVDLITALERSPEHTGAVVDALRAAGVDRSVEDVTRLVALLTRPPRDAASADETIRAAAAHRSVEDVTLLVALLHNEPLAPHCREEALRAAATGRSVDELVELIDRLAARRPSEDLLRAAAEEAARPARETGPQGEARPSPRPEPQRAPAPRGGALRIGRRPAARRTQRPVRRPRPAARPRASRPVPRSAIWTSRPAAVALAVCAVTHFPLRHDGVSLDAHALAVGLSVLCAVLALILVVRPAVVVLAAGVVAATVPA…
CP151652	fig|1887.15.peg.267	peg	CP151652_300611_300934	300611	300934	+	Arginine/ornithine antiporter ArcD	locus|AAEO51_01390,protein_id|PRJNA1099411:AAEO51_01390	FIG00001166	idu(10);Arginine_and_Ornithine_Degradation idu(10);Arginine_Deiminase_Pathway idu(10);Polyamine_Metabolism	ttggacacaacgaccgtggtgtggggtgtcgcggttctcgccgccctggtgctggccggcgccgtggccgtgctggtgcgtctggtccgcacacggcgggagttgcggcgggcggggctgcccaccggtccccgctgggtgttctggggcgcggtgctctatctggtgtttccggccgatctgttgcccgatccggtgtacctggacgacatcggcgtcctgctgctcgctctgcgcaccatgcgtggctccctcggcgcgggggcgtccggagtgcccggaaggcggccgggccgacaacccgccgatgattacgctccgtga	MDTTTVVWGVAVLAALVLAGAVAVLVRLVRTRRELRRAGLPTGPRWVFWGAVLYLVFPADLLPDPVYLDDIGVLLLALRTMRGSLGAGASGVPGRRPGRQPADDYAP
CP151652	fig|1887.15.peg.268	peg	CP151652_301055_301246	301055	301246	+	hypothetical protein SCF42.04.	gene_name|tgmA,locus|AAEO51_01395,protein_id|PRJNA1099411:AAEO51_01395	FIG01121219	ff	atgcaaccgttcgcgctcaactacgcccgtccggcggtggagttggccgttgccactccgtatgcgtatgactccggactgcagttgaacgtcctcggtgacgggcggatcgcggcctgcgaccacgccctgttgcgcgaggtggggacgaccacgtccaccgcgggctccaagacccacttcgacgactga	MQPFALNYARPAVELAVATPYAYDSGLQLNVLGDGRIAACDHALLREVGTTTSTAGSKTHFDD
CP151652	fig|1887.15.peg.269	peg	CP151652_301263_302246	301263	302246	+	Glutathione synthase/Ribosomal protein S6 modification enzyme (glutaminyl transferase)	gene_name|tgmB,locus|AAEO51_01400,protein_id|PRJNA1099411:AAEO51_01400	FIG00870855	ff	atgaccgtgctgatcctcacctgcgaggaggatgtgaccgccgacatggtggtggtccatctgaacggcgcaggggtgccggtggtccgtctcgaccccgccgacctcaccgaaggcgtctcgctgtccggcgagtacgtccacggccggttccgcggccatctgtccgccggcggacggctggtgagcatcggcgggctgcggtcggtgtgggtgcgccgccccggcctgccggccgggcgcgcgccgcagccgtccgcctggctgacggaggaggcgtcgcaggccctctacggcatgctgcgcggctgcgacgcgcggtggatgaaccacccggacgccgcacggcaggcccgccacaagccgtggcagctgcgcctggcccagcgctgcgggctg…	MTVLILTCEEDVTADMVVVHLNGAGVPVVRLDPADLTEGVSLSGEYVHGRFRGHLSAGGRLVSIGGLRSVWVRRPGLPAGRAPQPSAWLTEEASQALYGMLRGCDARWMNHPDAARQARHKPWQLRLAQRCGLPVPATVITTFPRAAREFAERFPDLVVKPVSGAHPQDPPRAVPTSRVAPDTDFSAVAYGPTLLQRRIAKRADIRLTVVGDVLLAARKATAPDADPQVVDVRFAAPGPPWEPAEVAPRTADAVLDYMRRAQLAYGAFDFAEDADGTWWFLECNQSGQFGFVEVETEQPIARTIAEWLSRPVPEEPAEPASTITTAR
CP151652	fig|1887.15.peg.270	peg	CP151652_302510_302292	302510	302292	-	FIG01127362: hypothetical protein	locus|AAEO51_01405,protein_id|PRJNA1099411:AAEO51_01405	FIG01127360	ff	gtgttccaggattcccccatctacgaccgactcatcgcggagtgcggcgacgtgcccgcacaggtccgccgcgaggccgaacgcgtgaacagggaactggagtcggtcatgcggcccctgcagtcgcccggctacggctccggcctcgaccggccgcagcaggcccccggcaacggctggcagcgcgccgccctgctgccaggtccccggccgcactga	MFQDSPIYDRLIAECGDVPAQVRREAERVNRELESVMRPLQSPGYGSGLDRPQQAPGNGWQRAALLPGPRPH
CP151652	fig|1887.15.peg.271	peg	CP151652_303077_302604	303077	302604	-	FIG01133471: hypothetical protein	locus|AAEO51_01410,protein_id|PRJNA1099411:AAEO51_01410	FIG01133470	ff	gtgaccaagctgctcctgtccctccacgtcctggccgccatcgtcgccgtcggtccggtgaccgtcgccgccagcatgttcccgccggccgcccgccgcgccgccccggcggacgggacggacccctgcccgcacgcggccggcaccgtggagctgctccaccggatctgccgcgtctacgcgggactcggcgtgctcgtgccggtgctgggcctggccaccggcctcgcgatgggcgttctcggcgacgcctggctcatcacctcggtcttcctgaccgcggtggccgccggtacgctcatcgctttcgtgctcccccgtcaggacgaactcgtcgcgcaggtgaacgggcggcggcccgtcgatcaccgcagcaccgtccaactcgccatgttcacc…	MTKLLLSLHVLAAIVAVGPVTVAASMFPPAARRAAPADGTDPCPHAAGTVELLHRICRVYAGLGVLVPVLGLATGLAMGVLGDAWLITSVFLTAVAAGTLIAFVLPRQDELVAQVNGRRPVDHRSTVQLAMFTGVFNLLWATVTVLMIVRPGSTTGA
CP151652	fig|1887.15.peg.272	peg	CP151652_303285_304277	303285	304277	+	Transcriptional regulator, AraC family	locus|AAEO51_01415,protein_id|PRJNA1099411:AAEO51_01415			atgcactccgtggcgatcctcgtcctggacggcgtggtgccgttcgacatggcggcccccatgcaggtgttcgacttcacccggctgcccgacgggcggcatccgtaccgcgtccggctctgcgccgagcggccggaggtggccgcggacggcggcttcgcgctgcgcgtggaccgtggtctcgaggcactggcggacgccgacacggtgatcgtgccggggcgtgccccgaactccccgccgccctcccccgcggtgctcgcggcgctgcgggaggcggccgcggcgggcacccggatcgcgtcggtgtgcgtgggcgccttcgtgctggcggaggcgggcctgctggacgggctgcgcgccaccacgcactgggtggccgccgaggagttcgcgcac…	MHSVAILVLDGVVPFDMAAPMQVFDFTRLPDGRHPYRVRLCAERPEVAADGGFALRVDRGLEALADADTVIVPGRAPNSPPPSPAVLAALREAAAAGTRIASVCVGAFVLAEAGLLDGLRATTHWVAAEEFAHAYPLVEVEPDVLYVDNGHILTSAGAAAALDLCLHMIRRDFGSAVAANAARMSVMPLEREGGQAQFIVHEHPPVPRGSDLEPLLEWIEDNLAHEVTLAAMAARAGMSERTFSRRFREQTGTTPLQWLLRARVRRAQYLLENSDHTVERIAQQAGFGSPTAFRERFRKVVGTTPYAYRRSFTGGRSDGQRQAALPVRLG
CP151652	fig|1887.15.peg.273	peg	CP151652_304490_304233	304490	304233	-	FIG01127672: hypothetical protein	locus|AAEO51_01420,protein_id|PRJNA1099411:AAEO51_01420	FIG01127671	ff	gtgctcgtaccggatccgaagaccgtcaggcagctgctgacgcggtatgcgacgctgcggatcgcgcaggcggaacggcagacaccggcggtggccggggaactggaggaggtcacccgcaggctctgcgtgacgatgggcacggccggcatccacgacgccgtcgcgcgcgccgacgacctgctcgcccggtcccggacggaccgtggccggtcacccgaggcggacggggagagcggcctgccgctggccgtctga	MLVPDPKTVRQLLTRYATLRIAQAERQTPAVAGELEEVTRRLCVTMGTAGIHDAVARADDLLARSRTDRGRSPEADGESGLPLAV
CP151652	fig|1887.15.peg.274	peg	CP151652_306404_304635	306404	304635	-	Lipid A export ATP-binding/permease protein MsbA (EC 3.6.3.25)	locus|AAEO51_01425,protein_id|PRJNA1099411:AAEO51_01425		isu;KDO2-Lipid_A_biosynthesis	atggcatcgccgcagacgagaccgctcgaccaccgctaccggggcgagcatccggtgcgcacgctcggctacctgttccgcgcggaccgcggccgcctggccgcggccgtcgtcgtcttcaccgtcaagcacagccccgtctggctgctgccgctgatcaccgcgtcgatcatcgacaccgtcgtccagcaccagccggtctcccggctgtggaccagcaccggcgtcatcatgttcatcctgctggtcaactacccgctgcacgtgctgtacgtccgtctcctctacggcagcgtccgccgcatgggcaccgccctgcgctccgcgctgtgcacgcgcatgcagcagctctccatcggctaccactcccgggtcagcgcgggcgtgctccaggccaag…	MASPQTRPLDHRYRGEHPVRTLGYLFRADRGRLAAAVVVFTVKHSPVWLLPLITASIIDTVVQHQPVSRLWTSTGVIMFILLVNYPLHVLYVRLLYGSVRRMGTALRSALCTRMQQLSIGYHSRVSAGVLQAKVVRDVETVEQMVQQTAETGLGALTVLAGGLVIIGVRTPEFLPVFLVVVPAAALLVARLRARLRTHNEHFRHEVETLSSRVTEMTRLIPVTRAHGLEGKALRRMHGTLDRLLTSGMRLDLVNGRFGSLAWVVLNVVGVAVLAGAALVSYYDVWGVTAGDVVMLSAFLTTLTNSTTTLAGLAPVITKGLESVRSVGEVLQAPELEDNEGKAELTTLRGAVTFEGVGHAYEGDDRPAVRDFTLDVAPGETVALVGASGAGKSTVLNLVI…
CP151652	fig|1887.15.peg.275	peg	CP151652_307362_306505	307362	306505	-	oxidoreductase	locus|AAEO51_01430,protein_id|PRJNA1099411:AAEO51_01430	FIG01307571	ff	atgcacacgcgtcgtatcggtgaggtcgaggtgtccgcgatcggactgggcgggatgcccatgtcgatcgaggggcggcccgacgagtcccgttcgctggccaccctgcacgccgccctggacgcgggcgtcaccctgatcgacaccgcggacgcctaccaccgggacgccggggaggtggggcacaacgagagcctgatcgccaaggcgctctccacccacgagcggggcggcgacgtcctggtcgccaccaagggcgggcatctgcgccccggcgacggcagctggaccctcgacgggcgcccggagtacctgaagcgggcctgcgaggcgtccctgagccggctgggcgtggaggcgatcggcctctaccagttccaccggcccgacccccgcgtc…	MHTRRIGEVEVSAIGLGGMPMSIEGRPDESRSLATLHAALDAGVTLIDTADAYHRDAGEVGHNESLIAKALSTHERGGDVLVATKGGHLRPGDGSWTLDGRPEYLKRACEASLSRLGVEAIGLYQFHRPDPRVPYAESVGALRDLLDEGKIRMAGISNANPEQIRQAQEILGGRLVSVQNQFSPAFRSSEPELELCDELDVAFLPWSPFGGISKAGELGSAYAPFARVAQAHGVSAHQVCLAWMLAKSPVVVPIPGASRPESVQDSVRAADLELSAEEIAELDAA
CP151652	fig|1887.15.peg.276	peg	CP151652_307583_307996	307583	307996	+	PhnB protein; putative DNA binding 3-demethylubiquinone-9 3-methyltransferase domain protein	locus|AAEO51_01435,protein_id|PRJNA1099411:AAEO51_01435	FIG00017106	idu(1);Alkylphosphonate_utilization	atggctccgctcctcaacccgtacctcaccttcgacgggaacgcccggcaggcgatggagtactacaaggaggtcttcggcggggagctgagcctgcacaccttcggggagatcggcggcgccgggaaggagtacgccgacaagatcatgcacggcatgctcaccacccccgacggcttcacgctcatgggctcggacgggcctcccggcatggagcacacctccggcaacaacttcgccgtgagcctcagcggcgaggaggaggacacgctgcgcggcttctgggacaagctgtccgacgggggtcaggtgtccgtgccgctggaacggcagatgtggggcgacgtcttcgggatgtgcacggaccgtttcggcgttccgtggatggtcaacatcagc…	MAPLLNPYLTFDGNARQAMEYYKEVFGGELSLHTFGEIGGAGKEYADKIMHGMLTTPDGFTLMGSDGPPGMEHTSGNNFAVSLSGEEEDTLRGFWDKLSDGGQVSVPLERQMWGDVFGMCTDRFGVPWMVNISPREG
CP151652	fig|1887.15.peg.277	peg	CP151652_308127_309017	308127	309017	+	FIG01129183: hypothetical protein	locus|AAEO51_01440,protein_id|PRJNA1099411:AAEO51_01440	FIG01129181	ff	atgcggatcggactgctgggcaccggaccctgggcgcgggcggcgcacgcccccgcgctgggtgaacaccccggcctggacttcgtcggcgtgtggggccgcaggcccgaggcggccggggcgctggccgcggtgcacggcgtccgcgcgtacgaggacgtcgacgcgctgctcgccgacgtggacgcggtcgccgtggcgctgccgccggccgtgcaggcggagctggcggtgcgggccgcgcgggcgggccgccatctgctgctcgacaagccgctcgcgacgacggtcgcgcaggggcgcgcgctcgtggaggccgtcgacgcggcgggcgtggcctccgtggtcttcttcaccacccgcttccagcctgagccgcagacgtggatcgaggaacag…	MRIGLLGTGPWARAAHAPALGEHPGLDFVGVWGRRPEAAGALAAVHGVRAYEDVDALLADVDAVAVALPPAVQAELAVRAARAGRHLLLDKPLATTVAQGRALVEAVDAAGVASVVFFTTRFQPEPQTWIEEQARVGGWFTGRAQWLGAVFTSEANPFAASPWRREKGALWDVGPHALSVLLPVLGEPRRVTAAAYGPGDTVHLVLDHAGGASSSTTLSLTAPPAAAGAMVELRGASGVTALPEARGDVVPALGRAADALITAAASGEPHPCDARFAFTVTRILATAETLLHSGTR
CP151652	fig|1887.15.peg.278	peg	CP151652_309347_310552	309347	310552	+	FIG01125883: hypothetical protein	locus|AAEO51_01445,protein_id|PRJNA1099411:AAEO51_01445	FIG01125881	ff	atgactcctcggcaccagcgcaccctcggccgccgcaagctgctcctcaccctcggcggagccgccgtggcgctgcccgcggccgcggcgctcgccccccacgccctcgccggccagtccggtgagggaggctccggcaccaaggcggccgcctccctgccgctgacgatcgtcaacaacaacggttccttcgacaacgcctccgtgcacgtgtacgtcgtgggcaacgccgacggccgccaggtccggctcacccccgacggcacgctcgccccgatcgacctggccgacaacggcgcggacggcttcaccgactacgcgatcagcctctccggcaacgagacaacgctgtcactcccgcacatgtccggccggatctacgtcgcgctcggcgagaag…	MTPRHQRTLGRRKLLLTLGGAAVALPAAAALAPHALAGQSGEGGSGTKAAASLPLTIVNNNGSFDNASVHVYVVGNADGRQVRLTPDGTLAPIDLADNGADGFTDYAISLSGNETTLSLPHMSGRIYVALGEKLKFKAVTDGNGAAALQYPAGWVSSDPNFGVLHDCAEFTYNSAGLFCNTTMVDMFSVPLSIRLTGADDRTTGTVRPGGRAAAFAAVKETEGFSRLVVDDTRIIAPGHGLDAGLFAEDYLAPYIDEVWSTYTGRDLKVTTNAGTFTGRVRGDRFTFDGPAQVAFDKPSTRDVLFCDGALAAPNDGTTGPVAAVLGAGFNRSTLLSHPEQPTADPARFYLTELTNHYSKAMHAATEDGKAYGFAFDDVADFASYIQDTAPTALRLTLTP…
CP151652	fig|1887.15.peg.279	peg	CP151652_310756_310962	310756	310962	+	conserved hypothetical protein	locus|AAEO51_01450,protein_id|PRJNA1099411:AAEO51_01450	FIG00629156	ff	atgtcgacgtcccagcccgacgcgtcccggcagagcgaggaccgcgccaccccggacagcctgctccacacccgcaccggcaacgaggtgtcgccggaagacctggttctcgccagcggcaaggacctcaccccgcagaacctcgagtgggccaggcggaagctggccgaggagggtccctccgcgatggagaagatccttccttga	MSTSQPDASRQSEDRATPDSLLHTRTGNEVSPEDLVLASGKDLTPQNLEWARRKLAEEGPSAMEKILP
CP151652	fig|1887.15.peg.280	peg	CP151652_311552_311070	311552	311070	-	FIG01120822: hypothetical protein	locus|AAEO51_01455,protein_id|PRJNA1099411:AAEO51_01455	FIG01120821	ff	atgggctccgaaccgatgggggacgacgtctaccagcccaccgggaccaacgagcagcaggaggatggcgccccgctcgacatgcaggacgccctcgacgagcgggactacgacgacatgctcgacgagggctactcaccgccggagaaggcggtgggcgtcaccaagcacggcgtcacggccgccgagcagcacgacggggagaccctggaccaacggctggcccaggaggtgccggacgcctccgcggcggccggtgacggggtcggcgacctgccgggcggcgagggcgagccggtcgatccggaggcgggcgccgcccgcgcgggacgcctggtcgcgccggacgagggcgcgcacgaggacatcaccaaggagtccgtcgccgacgatgtcggc…	MGSEPMGDDVYQPTGTNEQQEDGAPLDMQDALDERDYDDMLDEGYSPPEKAVGVTKHGVTAAEQHDGETLDQRLAQEVPDASAAAGDGVGDLPGGEGEPVDPEAGAARAGRLVAPDEGAHEDITKESVADDVGIDGGAAGAEEAAMHVVEDETELPDDRS
CP151652	fig|1887.15.peg.281	peg	CP151652_313163_311670	313163	311670	-	FIG01129935: hypothetical protein	locus|AAEO51_01460,protein_id|PRJNA1099411:AAEO51_01460	FIG01129934	ff	atgacccacggcgccggcgcctcgccgaccgtcacccggcgggacgaggaacgctcacggccggccggccccgggaccgcccacgacgcgtggccgctcgcggtgctcgccggcgtcttcaccctggcccagctcgccctcgtccggcctaccctgggcctgggctgggacgagatcgtctacaccagccaggtcaccacccaccacccggccgccttcttcagcgccccccgctcccggggcgtctccctgctggtcgcgcccgtcgcgtcctggtccgactccaccgtgctgctgcggatctacctcgcgctgctctccggactgggcctgtacctcggcctgcgcgcctggcgcggcctgttccccacccgcgtcctggtcaccgccggcgccttc…	MTHGAGASPTVTRRDEERSRPAGPGTAHDAWPLAVLAGVFTLAQLALVRPTLGLGWDEIVYTSQVTTHHPAAFFSAPRSRGVSLLVAPVASWSDSTVLLRIYLALLSGLGLYLGLRAWRGLFPTRVLVTAGAFFASLWVTLFYGPQAMPNYWVAVGALIAVGAFVRHRQDPSSTGTLWAVAAGAALMAWMRPTDAAWVSIPLLVLAAVWRRPRLPAAVVGGLLAGGVPWVIEAYASFGGLSERLAEASRIQGGLGLHMAVDDQLRSLGGRALCRPCTGEMPHPVITLWWFVLPLLAVLGLVVAVRAGRALRTAVPLACAATAALPYLFTIAYAAPRFLQPAYALLALPVADALWHLVTAGRGRWRPALRGVVAVGLAGHLAVQLTVLVHTVDRSAAGRQ…
CP151652	fig|1887.15.peg.282	peg	CP151652_315681_313324	315681	313324	-	Maltose phosphorylase (EC 2.4.1.8) / Trehalose phosphorylase (EC 2.4.1.64)	locus|AAEO51_01465,protein_id|PRJNA1099411:AAEO51_01465	FIG00043765	isu;Trehalose_Uptake_and_Utilization icw(1);Maltose_and_Maltodextrin_Utilization isu;Trehalose_Biosynthesis	gtgaccgccccgcgccgctggtacgacatcgacccctggacggtgcgcgaacgcggcctggacctggagcggctgccgcagagcgagtcggtgttcgcgctgtccaacggccacgtcggctggcgcggcaacctcgacgagggcgaaccgcacggcctgcccggctcctacctcaacggcgtccacgaacggcacccgctgccttacgccgaggccggctacggctaccccgagtccgggcagaccgtcatcgacgtcaccaacggcaaggtgatccggctcctcgtcgacgacgagccgttcgatctgcgccacgggcggctcgtccaccacgaacgcaccctcgacctgcgccgcggcgtcctggaacgggtctgcgagtggacctcgccggccggt…	MTAPRRWYDIDPWTVRERGLDLERLPQSESVFALSNGHVGWRGNLDEGEPHGLPGSYLNGVHERHPLPYAEAGYGYPESGQTVIDVTNGKVIRLLVDDEPFDLRHGRLVHHERTLDLRRGVLERVCEWTSPAGSTVRVRSTRLVSLTQRAVAAVAYEVEPVDSRTRVVVQSELVANESLPGSDGDPRAASALRSPLEHEEDFAQGGRLRLVHRTRRSGLRVAVAADHVVDGPGRTVTACESDVDTARLTVTSVLEPGERLRVEKFVAHGWSGARSRPAMSDQVEAALAAAAHSGWQGLLDEQRDYLDAFWSRADVEVDGDEEIQQAVRFALFHVLQAGARAERRAIPAKGLTGSGYDGHAFWDTEVFVLPLLICTVPQAAAEALRWRQSILPAARERAA…
CP151652	fig|1887.15.peg.283	peg	CP151652_316415_315678	316415	315678	-	Beta-phosphoglucomutase (EC 5.4.2.6)	locus|AAEO51_01470,protein_id|PRJNA1099411:AAEO51_01470	FIG01960938	icw(1);Trehalose_Uptake_and_Utilization isu;Maltose_and_Maltodextrin_Utilization isu;N-Acetyl-Galactosamine_and_Galactosamine_Utilization	atgacagatctgggtctgcccgaagacatcgaggcgtgcctcttcgacctcgacggcgtcgtgaccaacacggccgtggtgcattccgccgcgtggaaggagatgttcgacgccttcctgcgcgagcgggacggcgagggcttcgcgcccttcaccgccgccgactacgacacctacgtggacggcaggccgcgtgccgacggggtgcgcaccttcctccggtcccggggcatcgagctgcccgagggcggccctgacgacccgccggccgcggccaccgtgcacgggctgggcaaccgcaagaacgagctgctgctcacgaagatccgcaccgacggcgtcgagccctacgacagcaccctgcgctatctgcgcgccgtccgcgcgcacggcctgcgc…	MTDLGLPEDIEACLFDLDGVVTNTAVVHSAAWKEMFDAFLRERDGEGFAPFTAADYDTYVDGRPRADGVRTFLRSRGIELPEGGPDDPPAAATVHGLGNRKNELLLTKIRTDGVEPYDSTLRYLRAVRAHGLRTAIVSSSANCRDVLRSIDAEDLFDARIDGVVAAERGLPGKPAPDTFLAAARELGVRPARAAVFEDALAGMDAGRAGRFGYVVGVDRVGQADALYAHGADRVVGDLSELGGDA
CP151652	fig|1887.15.peg.284	peg	CP151652_316508_317155	316508	317155	+	Pantothenate kinase (EC 2.7.1.33)	locus|AAEO51_01475,protein_id|PRJNA1099411:AAEO51_01475	FIG00000936	idu(1);Coenzyme_A_Biosynthesis	gtggcgctgaccttcgacgacctcttccgccgcgcccgcgccctcccccgggacgggcggcgcgcgatcctcggcatcgccggaagccccggcgcgggcaagtccacgctcgccgaacgcctggtgcgcgagctgaacggccccggggagccctgggtggcgcacgtccccatggacggcttccacctggccgacgcggagctcaagcggctgggccgccgggaccgcaagggcgcccccgacaccttcgacgcggccgggtacgcggcgctgctgcggcggctgcgtgacgaggccgaggcgggcgaggtggtgtacgcccccggcttcgagcgggagctggagcagccgctggccggggcggtgcccgtgcccccggccgcgcgcctggtggtcacg…	MALTFDDLFRRARALPRDGRRAILGIAGSPGAGKSTLAERLVRELNGPGEPWVAHVPMDGFHLADAELKRLGRRDRKGAPDTFDAAGYAALLRRLRDEAEAGEVVYAPGFERELEQPLAGAVPVPPAARLVVTEGNYLLLGTGAWARVRPLLDEVWFCAADEERRVRRLVARHERFGKSHEEAVAWVERSDERNAALVAATRDRADLVVPVEELT
CP151652	fig|1887.15.peg.285	peg	CP151652_317226_317729	317226	317729	+	putative acetyltransferase	locus|AAEO51_01480,protein_id|PRJNA1099411:AAEO51_01480			atgatcagagcagccaccgtgcacgacgtccccgagatccacgcgatgatccgcgaactcgccgcctacgagaaggccgccgagcaggcccgcgccacccaggaccagctgcgcgccgcgctgttcggcgagcaccccgccgcttccgttctcgtcgccgaggacgacgccaccggtgacgtcgcgggtttcgcgctgtggttcccgcgcttctcgacctggaccggcacgcgcggcatgcacctggaggacctgtacgtccgcccgcacacccggggcgccgggcacggcaaggcgctgctcgccgcgctggcggcggtctgccgggacaacggcttcgagcggttcgagtgggtcgtgctggactggaacgaaccggcgatcgccttctacgagtcg…	MIRAATVHDVPEIHAMIRELAAYEKAAEQARATQDQLRAALFGEHPAASVLVAEDDATGDVAGFALWFPRFSTWTGTRGMHLEDLYVRPHTRGAGHGKALLAALAAVCRDNGFERFEWVVLDWNEPAIAFYESLGAELLEEWTVCRLTGGALEQLAARAPRSAETAR
CP151652	fig|1887.15.peg.286	peg	CP151652_317767_319371	317767	319371	+	hypothetical protein	locus|AAEO51_01485,protein_id|PRJNA1099411:AAEO51_01485			atgaggcctcgggtgacggtgtgggcgcggcggtggggggtgcccgttctcgtcgtcctgctcctcgggcagatggccgtggcgatggtgacggccgccctgcggcagacgccgacgatcgacgaacccgtgtacgtgggaacggcggcggtctacctggacgagcacagcctccgcttcaaccccgagcatccgccgctcggcaagctggtgatcgccgccggggtggcggtcgccgatccgcgtctggaaccgggattcgacggcggccagaccgagttggggcggcgcctgctgtacgagtcgggcaacgacccgtggcgggtgatgttctgggcccgcctgccggtgatcgtgctgacgctggcgttcggtcttgtggtgttcgcgttcgcgcgg…	MRPRVTVWARRWGVPVLVVLLLGQMAVAMVTAALRQTPTIDEPVYVGTAAVYLDEHSLRFNPEHPPLGKLVIAAGVAVADPRLEPGFDGGQTELGRRLLYESGNDPWRVMFWARLPVIVLTLAFGLVVFAFARELAGRAGASVALALYCLSPDVIAHGSLATLDVPAAGFVLTSAWLLWRARSRPRLYVPLAGGAFGAALATKMSVLPALPVLVLVAAVSVWCAGSRQTARAVAGAAVFALTACAAVWMAYLAVDPRLRWGPPQHIPTVGGLRGLAVRLLPLPEPFRDGMRLQFGLENRPWQGFLFGRLYTGSLWYYLPAALLVKTPLGALALWAAGAVTVTVLRPLRPAAPYLLAAPAVLLAAAMYGSRDFGTRYAVFLPMFLAVAAGCVVLVRWRWT…
CP151652	fig|1887.15.peg.287	peg	CP151652_319794_319381	319794	319381	-	Adenylate cyclase (EC 4.6.1.1)	locus|AAEO51_01490,protein_id|PRJNA1099411:AAEO51_01490	FIG00001294	idu(2);cAMP_signaling_in_bacteria	atgagcgcactcagcgcgctggaaacggcactggagaaccgatgggaggccctgtgggcgcggatgtccgggcgtgacccgctcgaactcgtcgacgccctgcggcgcgagtgcgacagcaacgcggtggtgtgccgcgcgggccgcgtgatggtccccaacgcctacgacgtcgaactgtccgcccccgtgcacgaggagctgacccggcgcggcgacagcgtgggccaggtgctcaccgaccggctggcccggcacgccgcccgcaacggctacgagtgggcgggtccgctcaccgtgcacgtccgccgctccgccgaggtgcccaacggccgctaccgcgtggccagcacggtgatgcggcacgtgagcgcggtcggtttccggcgcgccgcccag…	MSALSALETALENRWEALWARMSGRDPLELVDALRRECDSNAVVCRAGRVMVPNAYDVELSAPVHEELTRRGDSVGQVLTDRLARHAARNGYEWAGPLTVHVRRSAEVPNGRYRVASTVMRHVSAVGFRRAAQPADG
CP151652	fig|1887.15.peg.288	peg	CP151652_320086_319925	320086	319925	-	FIG01131155: hypothetical protein	locus|AAEO51_01495,protein_id|PRJNA1099411:AAEO51_01495	FIG01131154	ff	atgaccgtccccgaggagaaccggccgaagacgcacgacaccgacgagaccctcgagtcgcggcgcgagggtgacgcgcaggcgcagggcggcaccggccggaccatgcgcgaggcgctggaggaggccgagatcaagcccgacgactacgaggagcggtag	MTVPEENRPKTHDTDETLESRREGDAQAQGGTGRTMREALEEAEIKPDDYEER
CP151652	fig|1887.15.peg.289	peg	CP151652_320373_321296	320373	321296	+	transcriptional regulator	locus|AAEO51_01500,protein_id|PRJNA1099411:AAEO51_01500	FIG00629921	ff	gtgccatcgccgcagcaggcacgcgcacaggcatccgcgatcacctcggccaaggcgggtccggacacggagccgtcccccacggcccagctccgcaccctcttcgaccggccccggctctcccccggccagcggcgcatcgcgcagtacctgatcgagcacatcagcgaggcggcgttcctgtcgatcaccgatctcgcggaccgggtcggggtgagccagccctcggtgacccggttcgcgtcggcggtcggtttcagcggctatccggcgctgcgggagaggctccagtcgatcaccctcggcacccggtccggcggcgccggtccggccgaggagcaccggggcaacgaactgcaagcggcggtcgacgccgagatcgagaacctggagaacctg…	MPSPQQARAQASAITSAKAGPDTEPSPTAQLRTLFDRPRLSPGQRRIAQYLIEHISEAAFLSITDLADRVGVSQPSVTRFASAVGFSGYPALRERLQSITLGTRSGGAGPAEEHRGNELQAAVDAEIENLENLRRDLADTDRVIEVGRALSASAPLTVLGLRISVSLAEYFAYAARRIHPDVRLVTLGGSVAYDALLQSREAGGTWVLAFSMPRHAQETLTAVRVARSAGLKVALITDLALGPLADEADVTFATGTGSRLVFDSYAAPGVMCAALLQAMTDADPERTQARLEDYEQVADEHQFFLRD
CP151652	fig|1887.15.peg.290	peg	CP151652_321607_321975	321607	321975	+	FIG01122273: hypothetical protein	locus|AAEO51_01505,protein_id|PRJNA1099411:AAEO51_01505	FIG01122271	ff	atgcctctgacgtccacgcgcctcggacccgactggccctgccaggtcaagacccccgggagctacgactgggaacgctcggccgccaagtggctgcgcgagctggtcccggcgcgctacgcgagctacccggcgttcgtccggcaccccgtgctgctggcccggcacgcccagatccaggtcgagcacgagatacgggtggcgcgcaccgcgctgcagaccgcccgcgcggacctgccccggctcggtctgcacgagggcgccatcgagcatgcgatcaagctgtacgcggccgagctgatgcagctccagcacatcgcgcggagcgtgcgggcggtcacccgggccctgggcgagagcgcccgctga	MPLTSTRLGPDWPCQVKTPGSYDWERSAAKWLRELVPARYASYPAFVRHPVLLARHAQIQVEHEIRVARTALQTARADLPRLGLHEGAIEHAIKLYAAELMQLQHIARSVRAVTRALGESAR
CP151652	fig|1887.15.peg.291	peg	CP151652_322160_324565	322160	324565	+	Serine phosphatase RsbU, regulator of sigma subunit	locus|AAEO51_01510,protein_id|PRJNA1099411:AAEO51_01510	FIG00017431	idu(30);SigmaB_stress_responce_regulation	gtgaagagcgatcgctttgccccggtcgagtccggcgcggtcccggacctggcggcaccggccagggccgtcgcccgactgcgcgccgagatggaccggctgcgcgagcaggccgccacgacggtcgtcgtggagcgcgccaggggcgtcgtgatggctctggccggctgtaccgcggacgccgccgaggagctcctgcaccagagggccacggccgcccgccgcactctcctggaggagtgctgggtcaccctgggcgagctgacgccggcccgcccgtgcgacgacgcggccgcaccccgcccgcagggcgacgccgggaccgcggcggccgtcccgtccgccgatgacgccccggcgcccttcgccgcacccgacgacgtcgccgacgccctcagc…	MKSDRFAPVESGAVPDLAAPARAVARLRAEMDRLREQAATTVVVERARGVVMALAGCTADAAEELLHQRATAARRTLLEECWVTLGELTPARPCDDAAAPRPQGDAGTAAAVPSADDAPAPFAAPDDVADALSRLGRVLVHADTHQALAQYLLEHLAPDLDAESVMIYVRRSGGGLELAGHAGIDDGLAARWRQMPPIGGMAVVEALRSGEPRWLENFPEDSTRYLLIGEPPERWQSRVWLPLRAGDGSDVCIGVLRGRPGAFTPRDRAHLRGVVRLCAGRLRGFTSSSVPVRAAEADTVRSLFAALPVPAMLLTPVTSSSGEVEDFHVDAATAQAADLLGGSTGDPAGRRLREVRPGLTDLPVWQGLLDTLAGGGPYESEPFAHQGTADGVLGPATYS…
CP151652	fig|1887.15.peg.292	peg	CP151652_325482_324835	325482	324835	-	peptidoglycan-binding protein	locus|AAEO51_01515,protein_id|PRJNA1099411:AAEO51_01515			gtgaccaccgcaccggggtccggccccgaggggccgcccctcgaacccgtccgcgtgctgcgcgcgcgccgcaccgacgcgctcgcggagctgttccgggacgtcgagcggggcgaaggggaccacgaggaggtgccgcgggacgggtcttcggccggggcggaggacgtcacgcaggagctcccgccggtaccaggtggtccgccgccggagttcgcccggccgtcacggttgcgccgggccgcgccgggcctggtggtggccgtcgccgcgctggccgggttcggcggggcgctgctcttcaccgagcggcccgccgacgaccgcgccgccgcaccggcgtctccgccgcccgcgaccgccgcccccgcgccgccgcgcacggccgcccccgccgag…	MTTAPGSGPEGPPLEPVRVLRARRTDALAELFRDVERGEGDHEEVPRDGSSAGAEDVTQELPPVPGGPPPEFARPSRLRRAAPGLVVAVAALAGFGGALLFTERPADDRAAAPASPPPATAAPAPPRTAAPAEDGFLREGDSGPEVAALQERLLRVPDVYRDGTTDGRYDATLREAVARFQLWYGIRGDETGVYGDDTRQALESRTGGPGGEDAA
CP151652	fig|1887.15.peg.293	peg	CP151652_326403_325558	326403	325558	-	FIG01122842: hypothetical protein	locus|AAEO51_01520,protein_id|PRJNA1099411:AAEO51_01520	FIG01122841	ff	atgcccgccacccgcccccgcctcctgtacgtcaccgatctggcctacccggcccgcgggcggcggtactgcgacgaggacatccttctcacctcccggctgcgcgaggagttcgacctcgccctctgccatccgcgggacgccgccgcgctgatgggcggattcgacgcggtcgtcgtgcggaacagcgggcccgtgctggggtacctcgacgcctacgaggacttccgcgcgcgggcgctcgccgccggtacgcccgtctacaacccgctcaccgggcagggggacatggcaggcaagcagtacctgctggacctcaccgacgccgggatgccggtcatccccaccgtcggccggcccggggacctccaccggctgccccgcgcggagcggtacgtc…	MPATRPRLLYVTDLAYPARGRRYCDEDILLTSRLREEFDLALCHPRDAAALMGGFDAVVVRNSGPVLGYLDAYEDFRARALAAGTPVYNPLTGQGDMAGKQYLLDLTDAGMPVIPTVGRPGDLHRLPRAERYVVKPRLGADSHGLRIVPAAEVSVPADGDVLVQPYVDFAYEVSFYFVDHDFQYALHAPDPAARWRLEPYRPTPGDLDFARRFVEWNSLGHGIQRVDACRAPGGELLLVELEDLNPYLSLDALDDATRDAFVAAMTASLHRFLRESGGARG
CP151652	fig|1887.15.peg.294	peg	CP151652_326755_326588	326755	326588	-	putative membrane protein	locus|AAEO51_01525,protein_id|PRJNA1099411:AAEO51_01525			atgctcggcatagtggcggcggtgctgttcttcatcgccttcctgatcaatgcggcggacatcgcgaccaacgacgtgttctcctcggtgaacgtgatgctgctggggctgaccgccctggccctgcacgtcgccggcatcggggcgggccggccccgcagacgctga	MLGIVAAVLFFIAFLINAADIATNDVFSSVNVMLLGLTALALHVAGIGAGRPRRR
CP151652	fig|1887.15.peg.295	peg	CP151652_327009_327434	327009	327434	+	FIG01125048: hypothetical protein	locus|AAEO51_01530,protein_id|PRJNA1099411:AAEO51_01530	FIG01125047	ff	gtgtaccacttctcagggagcgtcgctcagcaggcagccggctccacgcgcctgctcgaaccgcagggccgcgaagggcggagcaccgaccaggacgccatgctcttccaacgctgcacctggtgcggcacggcgatgtaccaccggctgctgtgcccggtgtgtcagggcagcgacctgcgcaccgaacgcagcgcgggtttcggcacggtgcgccactcgacggtgctgcaccgcaacaccccggcggcgcgcaatgtgtcgctgatagagatggccgaggggttcgtggtgcggggccgggtcacgggcccgccgatcggcgtccacagcggcgaccgggtgcggctgtcgaccgccgaggacccggtgcgcggcgaaccggtgttccagctggtg…	MYHFSGSVAQQAAGSTRLLEPQGREGRSTDQDAMLFQRCTWCGTAMYHRLLCPVCQGSDLRTERSAGFGTVRHSTVLHRNTPAARNVSLIEMAEGFVVRGRVTGPPIGVHSGDRVRLSTAEDPVRGEPVFQLVDEPLRAWT
CP151652	fig|1887.15.peg.296	peg	CP151652_327846_327466	327846	327466	-	FIG01124645: hypothetical protein	locus|AAEO51_01535,protein_id|PRJNA1099411:AAEO51_01535	FIG01124644	ff	atggacaacgcgttgcgggaccggctcggggcggggaagtacctgctgctcaccagctaccggaagaacggcacgccggtggccaccccggtgtgggtggtgcgcgacggcgacgcgctgggcgtgtggaccgccgccgactcgtggaaggtcaagcggatccgcgcccgcggggacgtcctcgtgggaccctgcgacctgcgcggcaacccgacgggcgaccaggtcccggccaccgcggagatctgcgacgcggccacgaccgcgcgctaccggcagctgatcgcccgcaagtacgggctgatgggccgcctcaccctgctgggcagccggctgcgccggggcgtggacggcacggtgggcatccgcgtcaccctctga	MDNALRDRLGAGKYLLLTSYRKNGTPVATPVWVVRDGDALGVWTAADSWKVKRIRARGDVLVGPCDLRGNPTGDQVPATAEICDAATTARYRQLIARKYGLMGRLTLLGSRLRRGVDGTVGIRVTL
CP151652	fig|1887.15.peg.297	peg	CP151652_328623_327856	328623	327856	-	putative methyltransferase	locus|AAEO51_01540,protein_id|PRJNA1099411:AAEO51_01540	FIG01963672	ff	gtggctgacgccgccttcgcccacccccggctcgccgccctctacgacccgctcgaccccgaccgcggcgacctcgacgcctatctgcgcatggcgcgcgagttcggcgcccgccgggtcctcgacatcggctgcggcacgggcgtcttcgcactgctcctcgcggacgaggggatcgacgtggtgggcgtcgacccggccggcgcctccctcgacgtcgcccgcgccaagccgggcgccgggcgcgtccactggatcgagggcgacgcgacggacctgccgccgctcaccgccgacctggccaccatgaccgccaacgtcgcccaggcgatcgcggagcccggcgcctggcaggccaccctgcgcggcgcccacgcggccctgcgccccggcggccgc…	MADAAFAHPRLAALYDPLDPDRGDLDAYLRMAREFGARRVLDIGCGTGVFALLLADEGIDVVGVDPAGASLDVARAKPGAGRVHWIEGDATDLPPLTADLATMTANVAQAIAEPGAWQATLRGAHAALRPGGRLVFETRDPARRAWETWTREHSYVRADVPGAGTVESWHEVTAVDGPLVSFRTTYVFASDGEVLTSDSTLRFREREEVEADLADHGYVLEDVRDAPDRPGREFVFVARRPWRQDNPRRNMRERA
CP151652	fig|1887.15.peg.298	peg	CP151652_329815_328616	329815	328616	-	Cystathionine beta-lyase, type II (EC 4.4.1.8)	locus|AAEO51_01545,protein_id|PRJNA1099411:AAEO51_01545	FIG00672033	isu;Methionine_Biosynthesis	atgaccaggatcccgcacgatacgtccggtgaaccgaatccgctcaaggccttctccctggatcagctgcgccgccgcaccagcatgaagtggcgtacgtaccccgacgacgtcctcccggtatgggtggccgagatggacgtggagctgcccggaccggtcgtccgcgcggtcaccgacgcgctgcggtccggcgacaccggctatcccgccgggaccgcctacgccgaggcgctggcctccttcgccggcaagcggtggggctggtacgggctcgccgtggagcgcaccgcgatcgtgccggacgtgatgctgggcgtggtcgagatgctccggctggtcaccgggcccggcgacccggtcgtggtgaaccccccggtctacccgcccttctacgac…	MTRIPHDTSGEPNPLKAFSLDQLRRRTSMKWRTYPDDVLPVWVAEMDVELPGPVVRAVTDALRSGDTGYPAGTAYAEALASFAGKRWGWYGLAVERTAIVPDVMLGVVEMLRLVTGPGDPVVVNPPVYPPFYDFVRHADRRIVEAPLGADARLGLDVLERAFREAAAGGGRAAYLLCSPHNPTGTVHTAEELTAVAALAERYGVRVVADEIHAPLVFGGARFVPYLSVPGGERGLSLMSASKAWNLAGLKAALAVAGPGAGDDLARMPEVVGHGPSHVGILAHTAALRDATGWLDALLDGLDANRRLLAELLAEHLPAIRYRPGDATYLAWLDCRDLGLGDDPAEAFLRHGRVALTDGPSFGTGGAGHARLNLAASPEVLTEAVRRMAAAVSAAGGARG
CP151652	fig|1887.15.peg.299	peg	CP151652_329840_330868	329840	330868	+	NAD-dependent protein deacetylase of SIR2 family	locus|AAEO51_01550,protein_id|PRJNA1099411:AAEO51_01550	FIG00008490	idu(2);Pyruvate_metabolism_II:_acetyl-CoA,_acetogenesis_from_pyruvate idu(2);Redox-dependent_regulation_of_nucleus_processes	gtggacccacatcaggattccggggcgccgcccggcgacggcgacggggcggcacgggagatcgcctgcgacgagtcggggtcggacggcgagaacctgaccggcgggaacaccgacgtgttcgcgcacgccggtgtccacgtccccgtgccggaggcggcccgggcactgcgggagatccgcgaccggatccgctccccggccaccgagtacaaggcgacccatctgctgcgggagaagcaccggacggtgctggagtggttcctcgcgccgggcgggccgctgcacggcgccgcgcgcgtgcatctcaccgagaagtccttcttcgtggtggaccggctggccggcgtgctgctcgacgacccgggcgcggcggcggagctgtaccgcgcggtgcgg…	MDPHQDSGAPPGDGDGAAREIACDESGSDGENLTGGNTDVFAHAGVHVPVPEAARALREIRDRIRSPATEYKATHLLREKHRTVLEWFLAPGGPLHGAARVHLTEKSFFVVDRLAGVLLDDPGAAAELYRAVREALGAEDRRRFLSVANRLLRTRNGAEPGSSVPLFFETLDELRRTHAGTDAGPALERLAAGRGRAEAYRAGLLDGPAARIPVLNPLLPAIVATAAYWSGPGRRPVRLVHDRQNLLTPERIAWIEETARRSGVALAELRLVVARDDPRVQLADFLAGIARKAAGDALRGIGDPGLTALLRPYVDPASVWGDDRTVVALGLSVPDSSVRARG
CP151652	fig|1887.15.peg.300	peg	CP151652_330992_332371	330992	332371	+	FIG01120815: hypothetical protein	locus|AAEO51_01555,protein_id|PRJNA1099411:AAEO51_01555	FIG01120814	ff	atgaggcacgcacgacgacgggtggtccggcgagtgacacggctggcggccgtcggcggactcctgctgggcggcacgatggtcacgcacgccgtggcgagtgagcccggcgcgcccgacgccgtcccgttctccaccgcctcccccgcggacggggacgcgtccggtccgggcgccggcctggtccagcggctcggcacgtcgcgtacggcgggcagctgggtcggcgaggacggccggacggtcgtcgcggtcaccgacgaggaggcggcggccgaggtgcgggcggcgggcgccgagccgaagatggtgcggcacagcatggacgacttcgactccgcgacgaggacgctgagttcggccccgcgggtgcccggcacggcctggatgaaggactac…	MRHARRRVVRRVTRLAAVGGLLLGGTMVTHAVASEPGAPDAVPFSTASPADGDASGPGAGLVQRLGTSRTAGSWVGEDGRTVVAVTDEEAAAEVRAAGAEPKMVRHSMDDFDSATRTLSSAPRVPGTAWMKDYRSNQVVVRGDSTVSADDWSSLTEVADGIGDFVRMERVEGTFTTRLAGGLPVLSTAGRCSAGFNVTDGRREFILTAGHCGPQGSVWFSDDGGRRKVGTTVGGSFPGDDYSLIAYDGGKAGENAGVVAVGGGKGVRITGVADPAVGQRIFRSGSTSGLRDGEVTALDVTVNYPEGTVGGLIESDVCAEPGDSGGPMFSEGIALGVTSGGSGDCRSGGITYFQPVTKALADLDLKLIVAPEADGGSPSPAPSQAQGAAAPDAATPGSST…
CP151652	fig|1887.15.peg.301	peg	CP151652_332614_332429	332614	332429	-	FIG01121499: hypothetical protein	locus|AAEO51_01560,protein_id|PRJNA1099411:AAEO51_01560	FIG01121498	ff	atgcttcacggtatgtccaccagtgttgaaccctcctccgagcgatcggctgccgaggtcaacgaggagatccgggccctgtggctccggtcgggcgggacactcagcgtcgaacagcgcgaggagtaccagcgcctggtccaggagtgggcctcggccctcccgcaggcggccaaagcagcctga	MLHGMSTSVEPSSERSAAEVNEEIRALWLRSGGTLSVEQREEYQRLVQEWASALPQAAKAA
CP151652	fig|1887.15.peg.302	peg	CP151652_333464_332769	333464	332769	-	putative secreted protein	locus|AAEO51_01565,protein_id|PRJNA1099411:AAEO51_01565	FIG00905474	ff	atgggggacataagaacacggggtgtcgtcgccctgggggtcaccgcactggtggccccgctcacgctcgtgctcggcgcgtcgccggctcaggccgcgagctgcaccacctcggcggggccgtaccagaagaaggtcgagaagttcctcggccgcccggtcgacggcaagcagtccgccgccgactgcaaggccatccaggccttccagaacaagcacggcatcaggcccaacatcgggtacgccggccccgtgacctggggcgtgatggacctgatgaacaagcagagggccgtcgggaagaacccgaacaaggcgggcaagtgccccaccaacaaggggcgcatcgcctgcgtcaacctcacgctccagctgagctggatccaggacggcaagaag…	MGDIRTRGVVALGVTALVAPLTLVLGASPAQAASCTTSAGPYQKKVEKFLGRPVDGKQSAADCKAIQAFQNKHGIRPNIGYAGPVTWGVMDLMNKQRAVGKNPNKAGKCPTNKGRIACVNLTLQLSWIQDGKKLVYGPVAVRTGRNGYETRTGLKKVYWRNKSHVSTIYDVPMPYSQFFDGGQAFHSVGVSMWNPPGSHGCVNMTKTAAKKYWSLLKKGDDVYVYGRKPGT
CP151652	fig|1887.15.peg.303	peg	CP151652_334429_333632	334429	333632	-	3-oxoacyl-[acyl-carrier protein] reductase (EC 1.1.1.100)	locus|AAEO51_01570,protein_id|PRJNA1099411:AAEO51_01570	FIG00621114	icw(1);CBSS-246196.1.peg.364 icw(1);Fatty_Acid_Biosynthesis_FASII	atgacgactgggacaggacgattcgcggggtacggggtcctcatcaccggggcggcgcgcggtatcggagccgccaccgcggcacggttcgccgaggagggcgcgcgcgtcctgatcgcggacgccgacccggaggcgggggagcgcacggcgcgacggctgcgcgaccgcggactcgcggtggaggcggtcgcctgcgacgtgaccggccaggcgtcggtcgaggcggcggtggcccacgccgtacgacgcttcggctcgctggacgtgctggtgaacaacgccgcacactgcacccccgacgcgccccgcttcgaggacgagcccgaggaggagtgggcggcggacctggacgtcaccctcaccggcgcctaccgctgctgccgcgccgccctggcg…	MTTGTGRFAGYGVLITGAARGIGAATAARFAEEGARVLIADADPEAGERTARRLRDRGLAVEAVACDVTGQASVEAAVAHAVRRFGSLDVLVNNAAHCTPDAPRFEDEPEEEWAADLDVTLTGAYRCCRAALAHLEASGRGAVVTVGSVNGLQDFGNHAYSAAKAGLISLTRTLAGHAGPRGVRVNLVAPGTVRTRAWDGRDDDLAAVSQVYPLRRIGEPEDIAAAVTFLASRDAAWITGATLVVDGGITAVNHGFHRAVDHTGR
CP151652	fig|1887.15.peg.304	peg	CP151652_335411_334497	335411	334497	-	3-oxoacyl-[acyl-carrier protein] reductase (EC 1.1.1.100)	locus|AAEO51_01575,protein_id|PRJNA1099411:AAEO51_01575	FIG00621114	icw(1);CBSS-246196.1.peg.364 icw(1);Fatty_Acid_Biosynthesis_FASII	atgacacagccgttgcggaacaaggtcgcgctggtggccggggcgacccggggagcgggacggggcatcgccgtggaactcggcgcggcgggcgccaccgtgtacgtcacgggccgcaccacccgcgcccgccgctccgaatacgaccggcccgagacgatcgaggacaccgcggacctggtcaccggggcgggcggccggggcgtcgccgtccccaccgaccacctggacccggcccaggtgaaggcgctcgtcgaccggatcgccgccgaacagggccgtctcgacgtcctcgtcaacgacatctggggcggcgagaccctcttcgagtgggacgcgcccgtctgggagcacgacctcgacaaggggctgcggctgctgcgcctcgcggtggagacc…	MTQPLRNKVALVAGATRGAGRGIAVELGAAGATVYVTGRTTRARRSEYDRPETIEDTADLVTGAGGRGVAVPTDHLDPAQVKALVDRIAAEQGRLDVLVNDIWGGETLFEWDAPVWEHDLDKGLRLLRLAVETHAITSHHALPLLLRHPGGLVVEVTDGTADYNRDHYRVSFFYDLAKSSVLRMAFALGHELGPRRATAVALTPGWLRSEIMLDHFGVREDNWRDALEKAPHFAISETPRYAGRAVAALAADPGVARFNGASVSSGSLAQEYGFTDLDGSRPDAWRYLVEVQDAGRPADVTGYR
CP151652	fig|1887.15.peg.305	peg	CP151652_336202_335573	336202	335573	-	Putative hydrolase in cluster with formaldehyde/S-nitrosomycothiol reductase MscR	locus|AAEO51_01580,protein_id|PRJNA1099411:AAEO51_01580	FIG00146043	isu;Glutathione_analogs:_mycothiol	atgaccgcccgcatcgaacggctcgtcacctccggccggttcagcctcgacggcggcacctgggacgtcgacaacaacgtgtggatcgtgggcgacgaccacgaggccgtcgtcatcgacgccgcccacgacgccgacgccatcgccgaggcggtgggcgaccggcgcctgaccgccatcgtgtgcacccacgcccacaacgaccacatcgacgccgcccccgccctcgccgagcgcaccggcgccatgatctggctgcaccccgacgacctcacgctgtggaagcagacccacccggaccgcgacccggacgcctggctggccgacgggcaggtcatcgaggccggcggcgccgacctcaccgtgctgcacacccccggacacgcgccgggcgcggtc…	MTARIERLVTSGRFSLDGGTWDVDNNVWIVGDDHEAVVIDAAHDADAIAEAVGDRRLTAIVCTHAHNDHIDAAPALAERTGAMIWLHPDDLTLWKQTHPDRDPDAWLADGQVIEAGGADLTVLHTPGHAPGAVCLYDPGLGTVFTGDTLFQGGPGATGRSFSHFPTIIDSIRDRLLTLPPGTKVLTGHGDPTTIGAEAPHLDEWIARGH
CP151652	fig|1887.15.peg.306	peg	CP151652_337287_336202	337287	336202	-	Formaldehyde dehydrogenase MscR, NAD/mycothiol-dependent (EC 1.2.1.66) / S-nitrosomycothiol reductase MscR	locus|AAEO51_01585,protein_id|PRJNA1099411:AAEO51_01585	FIG00013253	icw(1);Glutathione_analogs:_mycothiol icw(1);Glutathione_analogs:_mycothiol	atggcgcaggaagtacgcggcgtgatcgcacccggcaaggacgagccggtacggatcgagacggtcgtcgtgcccgacccgggacccggcgaggcggtcgtacgcgtccaggcctgcggggtgtgccacacggacctgcactacaaacagggcggcatcaacgacgacttccccttcctcctcggccacgaggccgcgggcgtcgtcgagtcggtgggcgacgacgtgaccgacgtggcgcccggggacttcgtgatcctcaactggcgtgccgtgtgcggcaactgccgcgcctgtctgcgcggacgcccctggtactgcttcgacacgcacaacgctcagcagaagatgaccttgaccgacggcacggagctgtccccggcgctcggcatcggcgcc…	MAQEVRGVIAPGKDEPVRIETVVVPDPGPGEAVVRVQACGVCHTDLHYKQGGINDDFPFLLGHEAAGVVESVGDDVTDVAPGDFVILNWRAVCGNCRACLRGRPWYCFDTHNAQQKMTLTDGTELSPALGIGAFAEKTLVAAGQCTKVDPAVAPQVAGLLGCGVMAGIGAAINTGNVGRGDSVAVIGCGGVGDAAIAGSRLAGAAKIIAVDIDDRKLETARSMGATHTVNSRTSDPVEAIRDLTGGFGADVVIEAVGRPETYRQAFYARDLAGTVVLVGVPTPDMKLELPLLDVFGRGGALKSSWYGDCLPSRDFPMLIDLHLQGRLDLGAFVTETIALDEVEKAFERMHRGDVLRSVVVL
CP151652	fig|1887.15.peg.307	peg	CP151652_337431_339194	337431	339194	+	ABC transporter ATP-binding protein	locus|AAEO51_01590,protein_id|PRJNA1099411:AAEO51_01590	FIG00450796	ff	gtgagcatcgcagaggaccggtccggcccgcccgcctggcggctgctgctgtcgtacgtacggccgcaccgcggggcgctgctgggcggcgccctgctgtcgctggtgaccggcgcgacggggctggcgctgccgctggtggcgcgggagctgatcgacgacctcgcacacgaccgggccgtcaccggggcgctgctgctgatgtcggcgctggtgatcggcaacacggtgctgggcgcggtgggttcgtacgtgctgcggcgcgcggcggagtcggtggtgctgggggcgcggcgcacgctgtcgtcgtatctgctgcggctgcggatcgccgccgtggaccgcaccgagccgggcgatctgatggcccgcatcacctccgacaccacgctgctgcgg…	MSIAEDRSGPPAWRLLLSYVRPHRGALLGGALLSLVTGATGLALPLVARELIDDLAHDRAVTGALLLMSALVIGNTVLGAVGSYVLRRAAESVVLGARRTLSSYLLRLRIAAVDRTEPGDLMARITSDTTLLREVTTDSLIGLGTGGLTLIATVALMGYVEPVLLTVTLGVLALAGTLLGVVVPRIRRASKQAQDAVGVMGATLERVLGALRTVKASGAEPREERRLHDAARESWRMSVRAAKWSAAAGNTAGLAMQLAFITVLAVGGARVATGAIDIGTLVAFLLFVFYLMAPISQVVGAVTQYQAGSAALARIQEALLLPAEPAAPPAALPSPGAAPAAVAFEDVRFRYADDLPYVHHGVTFTVPAQGLTAFVGPSGAGKTTVFSLIERFYDPDSGV…
CP151652	fig|1887.15.peg.308	peg	CP151652_339349_339714	339349	339714	+	FIG01128922: hypothetical protein	locus|AAEO51_01595,protein_id|PRJNA1099411:AAEO51_01595	FIG01128921	ff	atgacgaccgcggcacagcccgtgttcggtaccgacaccctgcgccggggcatcgaggcggacacgccggagatgctgaagtcgctctacgcggacgacgcggaactgcgcgtcgtggaccacgtcagcgggccgagccacccgaaggtgctgcacggcaaggacgagatcgccgcgatgctggacgacgtctacagccgcgacatgacgcacgcgctggaggcatgcgtcatgcagggcgatcacgccgcctactgcgagagctgccgctacccggacggcgtgcgggtgctctcggagtccatgctgacgttgcgcgacggcaagatcacggggcaggtgttgatccaggcgtgggacgagtga	MTTAAQPVFGTDTLRRGIEADTPEMLKSLYADDAELRVVDHVSGPSHPKVLHGKDEIAAMLDDVYSRDMTHALEACVMQGDHAAYCESCRYPDGVRVLSESMLTLRDGKITGQVLIQAWDE
CP151652	fig|1887.15.peg.309	peg	CP151652_340575_339919	340575	339919	-	Transcriptional regulator, TetR family	locus|AAEO51_01600,protein_id|PRJNA1099411:AAEO51_01600			gtggcgggcagactgagcgcaccgagcggccggtacgccgggaagtccgccgaggagcggaaggccgaacggcgccggcgcttcctcgacgcggccctcgaactcttcggcgccggacccggctaccggtccaccaccgtcgccgccctcagcgaggccgccgggctgtccacccgtcagttctacgaggagttccggagcctggaggacgtcctcgccgcgctgcacctccaggtcaacgactgggccgaggcggcggtggtcgccgcggcggccgggacggcggacgcgccgctcgccgagcgcgccgccgcgatcttccgcgcctacgccgccgccgtcacccgcgacccgcgccgcatccgcatcgccttcgtcgagatcatcggcgtgagcccg…	MAGRLSAPSGRYAGKSAEERKAERRRRFLDAALELFGAGPGYRSTTVAALSEAAGLSTRQFYEEFRSLEDVLAALHLQVNDWAEAAVVAAAAGTADAPLAERAAAIFRAYAAAVTRDPRRIRIAFVEIIGVSPRLEEQRLARRARWVDLICAEADAAVARGEAAPRDHRLAATGFIGSVNGLLHDWNAGWVEATLDEVVDELVRQLLAILRPPETPAG
CP151652	fig|1887.15.peg.310	peg	CP151652_340749_342002	340749	342002	+	putative serine/threonine protein kinase (putative secreted protein)	locus|AAEO51_01605,protein_id|PRJNA1099411:AAEO51_01605	FIG01126775	ff	atgccgatccgcagcaggcatctgtgcaccctcgccgccgccgtcgccctgaccctcaccgcccccggcgccgtcgcaagcgccgccggacaggctccctccgcggacctgcgggaggtgctgttcgtgggcaacaactgggacggcaccgccgacgtcatcgagtccggcggtgacttcggacggatcggccggatcaacgtgatccccgacaaggaccggcggatggccgagatcaacgccaacccggtccgctggatctacttcatggccatccgcaacaccgtcggcgagggccacgaccagttcgtcgacgacatgtactccaccccggacggcacctcggtggtggtctcccggcccagcttcgccgacgtcgtctccctcgacctcgccacc…	MPIRSRHLCTLAAAVALTLTAPGAVASAAGQAPSADLREVLFVGNNWDGTADVIESGGDFGRIGRINVIPDKDRRMAEINANPVRWIYFMAIRNTVGEGHDQFVDDMYSTPDGTSVVVSRPSFADVVSLDLATGRVNWRFPVSGYRSDHMAVSPDGTRVAVSASTSNTVHVLDIETGEEVGAFKTGDKPHENVFSRDGRYIWNMSIGEVNTDLDAPWLDWTKGDRTITVVDARTFQQVRVIDMRERLDAAGFTEYSDAVRPAAFSPDESKLYFQVSFFNGFFEYDVATDRISRVKTLPKNPATGEDRTTWVNDSRHHGITMKPDGAKLCVAGTMDDYATVVDRDTFEHGPLVPVSKPYWATVSGDGKSCVVSESGADRVTAIDFATGEKTVSVPVGDHP…
CP151652	fig|1887.15.peg.311	peg	CP151652_342750_342214	342750	342214	-	GCN5-related N-acetyltransferase	locus|AAEO51_01610,protein_id|PRJNA1099411:AAEO51_01610			atgaccacaccggtcctgcacaccgaacgactcatgttccgcccctaccgccccgaggacgaggacgccttcgtggagctgctgcgcgacgaggaggtctgccgctggatgggccaggaacgcgtgcccgaggcggacatccgcacgctgttccgcgccatcctcaccgacgtctacccgcaacgcctgttcgacgtgtggggggtgtggcagggggagaccttcgtcggacacgcggaggtgaagaagaccggcaacgtcgacggacacgagctgatcgccgccctcgcgcctgcgtactggggccgagggctgggcaccgaagtggtccgcggcctgctgcgccacgccgcggacgacctgggcctgaaagaggcctacggcatggtcggcgccgac…	MTTPVLHTERLMFRPYRPEDEDAFVELLRDEEVCRWMGQERVPEADIRTLFRAILTDVYPQRLFDVWGVWQGETFVGHAEVKKTGNVDGHELIAALAPAYWGRGLGTEVVRGLLRHAADDLGLKEAYGMVGADNTPSLALCRRLGFRHVRDVTGDDGTVTKLLVISTTDAYAQDQHPE
CP151652	fig|1887.15.peg.312	peg	CP151652_343056_342853	343056	342853	-	MbtH protein	locus|AAEO51_01615,protein_id|PRJNA1099411:AAEO51_01615			atggacgagaacacccgctaccaggttctgcgcaacgacgaggagcagtactcgctgtggcccgtcgagatcgaggtgcccgccggctggcagcccgtcggcaaggagggcacggaggcggagtgctccgcctacgtcgacgaggtctggaccgacatgcgtccccgcagtctgcgggagcgcatggagaacgccgaagcctga	MDENTRYQVLRNDEEQYSLWPVEIEVPAGWQPVGKEGTEAECSAYVDEVWTDMRPRSLRERMENAEA
CP151652	fig|1887.15.peg.313	peg	CP151652_363078_343156	363078	343156	-	FIG01294969: hypothetical protein	locus|AAEO51_01620,protein_id|PRJNA1099411:AAEO51_01620	FIG01294968	ff	atgacgtcttcgaagcgaaaccgtgccgaggccctgccgcaggacctccaggaagcactccgccgccggctggccggacgggccgccccgggcgcccccggcgccgcccgccaggccatcccgcgcgccgaccgcacccgtccgctgccgctgtccttcgcccagcagcgcctgtggttcctggaccggctgcgcccgggcgacccgcgctacaacagcgccgtcgcgctgcgcctgaccggccccgtcgaccacaccgccctggccgccgcactggagcacgtggtggcacggcacgacgcgctgcgcaccacgttccaggagcacgacggcacccccacgcagaccgtgcatcccgccggaccgctcccgctgcccgtccacgacctcacggcagcg…	MTSSKRNRAEALPQDLQEALRRRLAGRAAPGAPGAARQAIPRADRTRPLPLSFAQQRLWFLDRLRPGDPRYNSAVALRLTGPVDHTALAAALEHVVARHDALRTTFQEHDGTPTQTVHPAGPLPLPVHDLTAAAGAGLEAALLAEYERPFDLEAGPLLRALLLREAPDTHVLLLTAHHIVTDGWSMGVLLDELCTAYDALAQGASPTLAPVPTQYPDFAVWQREQLSGARLERHLAYWKEHLSGAVAPELPLDRPRRGEESGAGAVHTFTVPAATTARLKQLAADRHTTLFTALVAACQTVLARWSGQDDITVGSLTPGRGRTDLERAVGFFVNTVALRTRVEAGASFRDLLTAAADTVNDAFAHGDTPFERLVEAVGAPREAGRNPLFDVMVLLHPAP…
CP151652	fig|1887.15.peg.314	peg	CP151652_381724_363092	381724	363092	-	FIG01294969: hypothetical protein	locus|AAEO51_01625,protein_id|PRJNA1099411:AAEO51_01625	FIG01294968	ff	atgacggacccgcacgccccacgccctgccacgcccgcttccccagcggccggtcccgtcccgccggcccgtgccggccggaccacacgacacgtcccgctcggtgaggtgttcaccggctgggtgacgcgcgacccgcacgcccccgcggtgaccgacggccgccgcacctggtcgtacggcgaactcgcccggcgagccggccggctcgccgcccacctcgccgcgaacggtgccggaccggagcggacggtggctctggccctgccgcgctcgatggaactgatcgccgccgagctggccgtgaccctgaccggtgccgccttcctgcccgtcgatcccgactaccccgccgaacggcgggaactgatgctcgccgacgccgcaccggccgtcgtc…	MTDPHAPRPATPASPAAGPVPPARAGRTTRHVPLGEVFTGWVTRDPHAPAVTDGRRTWSYGELARRAGRLAAHLAANGAGPERTVALALPRSMELIAAELAVTLTGAAFLPVDPDYPAERRELMLADAAPAVVLDDRDRVRALLDDEDREATAPAHRVLPDHAAYVIFTSGSTGTPKGVTVTHRGIAGFAAAAAERYAVGPGDRVLQFSSPSFDASVLELFISVLSGATLVVPPHGPWLGDELAAVLAEHRITHTLIPPAALATLPDPAHLGGLPSLRTLIVGAEACPADLVDRWAPGRRMINSYGPTEATIVATWTGPLTAGTGTPTIGGPLPGTEAHVLDAALRPVPPGGEGELYVGGDGLARGYLNRPGPTATRFVAHPFGPAGARLYRTGDRVRR…
CP151652	fig|1887.15.peg.315	peg	CP151652_383272_381917	383272	381917	-	Beta-lactamase class C and other penicillin binding proteins	locus|AAEO51_01630,protein_id|PRJNA1099411:AAEO51_01630		idu(4);Beta-lactamase	atgacctactcgaccgccgcgccgaccaccgagcggccatcggccgcctcacaccacgagttgcgcagtcacctcgaatccctcgcgcgcatacaccgcgtgcccggcgcccaactcgccgtccacacgggaacccacctcatcagcctgcacaccggcacggccgacgccttgcagaacaccgcgttcaccgcgcggacggccgtccccttgggttccgtcaccaaggtcgccaccgccaccgccgtcctgctcctcgccgatgacggcgacctcgacctggacgaacccgtcagcgacctcctgcccgacttacccggcgggttaaccgatgtgacgacccgtcaccttctgagtcacaccgccggcctccccaccgggcccgactccgacagcgcc…	MTYSTAAPTTERPSAASHHELRSHLESLARIHRVPGAQLAVHTGTHLISLHTGTADALQNTAFTARTAVPLGSVTKVATATAVLLLADDGDLDLDEPVSDLLPDLPGGLTDVTTRHLLSHTAGLPTGPDSDSAVGTTASRYLSTVWTARNTLFTPGTGFSYSNAGYVVAGRILSEVTGMTWQEAVTALVLEPLGIVPAFLGDTAPSRPLAGGHALNTATGLVRPAHQNLAPVEAPAGALLASAEDLVTLGRALIGRSTVLPAAVADRMRHPEPAADAGALADSWGLGLALFQQDGRAWWGHDGNAQGTSCHLRADADTGVVVAFTGNAGAATALWRDITAELARFTGIRVPTGPSADTRRGPALTLTDCAGTYRNGGVEYTVKLDGGGRPTLSVDGDYP…
CP151652	fig|1887.15.peg.316	peg	CP151652_384484_383360	384484	383360	-	putative cytochrome P450 hydroxylase	locus|AAEO51_01635,protein_id|PRJNA1099411:AAEO51_01635	FIG00032437	idu(12);Nitric_oxide_synthase	gtggcgtacgacgaagagcggcagcagtggcacgtcgtggaccaccagggcgtcgctgccgtcctgtccgacccggcgacgtactcctccgacatgacgccgatcgcccccacccaggaggacttcgagaccttcacccagggcaacttcgtcggcatggacccgccggagcaccgcaagctccgcaccctggtcagccaggccttcaccccccgcgtggtccacggactcgcaccccgtatcgaggccgtctgcgcgcggctgttcgacggtgtcgccgaccgcgaccgcttcgacctggtcgacaccctcgcctaccccctgccgatcatcgtgatcgccgaactcctcggcgtccccgccgaggaccaccggctgttccaggagtgggccgcgacc…	MAYDEERQQWHVVDHQGVAAVLSDPATYSSDMTPIAPTQEDFETFTQGNFVGMDPPEHRKLRTLVSQAFTPRVVHGLAPRIEAVCARLFDGVADRDRFDLVDTLAYPLPIIVIAELLGVPAEDHRLFQEWAATLFGGDQLGDSLDMADLERALEAIAPTVREMNGYVLDHIRRRRAEPGDDLTSRLLSAEVDGTRLEDQEIVGFVALLLVAGHITTTALLGNAVVTFDRHPGTFDALRKDPDRVPAAVEEVLRWLPPFPELGRRTTRTVELGGHEMPADTLLMVHLGAANRDPSRFTSPDVFDPARDPNPHLTFGHGIHFCFGAPLARLEARIALRMMMDRFPALEVPSYDDVTYQNPAVIVGVRHLPIAVTRP
CP151652	fig|1887.15.peg.317	peg	CP151652_386405_385443	386405	385443	-	Thioesterase in siderophore biosynthesis gene cluster	locus|AAEO51_01640,protein_id|PRJNA1099411:AAEO51_01640	FIG01127936	idu(2);Siderophore_assembly_kit	gtgtacgcgtcccgcaccgctcccgacgtccatgctgcccgccgtgcgtctgctcctgacgtccgacgcccgtcgtggtgcgtcagcaccgcacaccgcactgcgaagcgccccctcgacggccggagggtgggcaccgtacggtcgacgacggtcgcacgggagaccggtgggcgggcccggccgcatgacgaggggcgaggagtggcgaaggtgggcaaggacccctggatcaggccactgcgcggtaccgcggatgtccgggcgcgcgtggtgttctttccgcacgccggaggcgccgcctcgttctacgctccgttcgcgcggcggttccccgacgggtacgacgtcgcagccgttcagtacccggggcggcaggagcgttgggaggaacccttc…	MYASRTAPDVHAARRASAPDVRRPSWCVSTAHRTAKRPLDGRRVGTVRSTTVARETGGRARPHDEGRGVAKVGKDPWIRPLRGTADVRARVVFFPHAGGAASFYAPFARRFPDGYDVAAVQYPGRQERWEEPFVTTVEGLADRLLPSLRRWAPEPVPLVLVGHSMGASVAFESTLRLGHDRLTAHCRLVVSGRAAPSVTREAQAFDSDQELLDHLARLGGTDPAILSSPDLMDLALPAVRNDYRAVTRYRPAPDAVVETPVLCLTGDRDPQVTPEEAAAWKSHTTAGFRLETLPGGHFFLSDHQDTVVRLVAACAEAGDR
CP151652	fig|1887.15.peg.318	peg	CP151652_386654_386475	386654	386475	-	hypothetical protein	locus|AAEO51_01645,protein_id|PRJNA1099411:AAEO51_01645			gtgatcacggagagcacggacataccccggacccgacgtccggagaccggctgggcacgcgcacggcgactgcgcgaccaggacccgctgcggacctgcctgccggccgtcgaccgggacaccacgccggccgccccggtcacctgggccgaggagaacatcgtgcggggcgaggactga	MITESTDIPRTRRPETGWARARRLRDQDPLRTCLPAVDRDTTPAAPVTWAEENIVRGED
CP151652	fig|1887.15.peg.319	peg	CP151652_389251_386804	389251	386804	-	Serine phosphatase RsbU, regulator of sigma subunit	locus|AAEO51_01650,protein_id|PRJNA1099411:AAEO51_01650	FIG00511109	icw(1);SigmaB_stress_responce_regulation	atggccaacgtggtcggtgagggcgctgcgggacgcagcacgagaacgctgcgcgccgaaggtgccctgagcgcgctcgcggccgacccgcgctcacccgaccggctgcgccgcatcctggaacaggccctcgtcttcgccggggcctccttcgccggcttctacaccctcggcgaggacggcgagctgctgtgtctggcggaggccgcaggactgccgcgcaccctgtgcggggtgcgcgactgctactcggccgccggtcacggcccggtcgccgaggcgcaccgcggacgcgaggtgtggctcggcccgaaggacctggccgcccagtcgcagtcacgccggaccccccgccgcgcgttccacctcgccgccctgcccgtgcgccacgacggcggc…	MANVVGEGAAGRSTRTLRAEGALSALAADPRSPDRLRRILEQALVFAGASFAGFYTLGEDGELLCLAEAAGLPRTLCGVRDCYSAAGHGPVAEAHRGREVWLGPKDLAAQSQSRRTPRRAFHLAALPVRHDGGGCLLAVSERPGGFDADDRACLALVADAVAFPAPPVTAEGADLPPGGFSLAMDTGRLRVHDDVLDLFALDPDDFDGRVETLLGLAVPEDLPSLMSVVEADHMTIGDRELEFRVLQPAGPPRWLRLRGRLEHGGEGRPAHLVGTVADASSLRADVTDVARVQRLAAALSTAVTVRDVGKAVVAALRRPLRADRIALAELESDRLVVTVLDPPEPEAWPDVWRSEWRTEWPDAPVRTMPTLAAALREGRPAVWPAGSPLEPALAEVGPG…
CP151652	fig|1887.15.peg.320	peg	CP151652_389463_391601	389463	391601	+	Serine phosphatase RsbU, regulator of sigma subunit	locus|AAEO51_01655,protein_id|PRJNA1099411:AAEO51_01655	FIG00017431	icw(1);SigmaB_stress_responce_regulation	gtggtcggtgtgtccgagggccagtcgtccccgcggacgcgcgcgcccgtgggccgtccgctgctgtcgctgacgctggccgcgctgatggacgaggtgcacgcccactccggcgccgtgtacctcctctcccccgaccagcccgttctggagatggccgtgatggcggggctgccccgcgccttcgccgcaccgtgggagcgggtcgggctgagcgcgccgatcccggtctccgacgcggcgcgggaacggcggctagtgtgggtgggcggcgaggaggagatggcccgccactacccccggctcgcggtggtgctcccctatcccttctcgctggccgcgctcccggtggcgacggaggcgaagacgtacggcgcggtcttcgtgacctggccgggc…	MVGVSEGQSSPRTRAPVGRPLLSLTLAALMDEVHAHSGAVYLLSPDQPVLEMAVMAGLPRAFAAPWERVGLSAPIPVSDAARERRLVWVGGEEEMARHYPRLAVVLPYPFSLAALPVATEAKTYGAVFVTWPGSHPPELSDREREHLTAACDRLAVRLERAAEHSLPLEPEPDLLAAPVLGGAAGTLGTVEAARMVSRLPYGLCSLDLHGRVAFTNAAACELLDVPSNRLLGAQIWAVVPWLNDPVYEDRYRAALFSQHVTSFVALRPPDVWLSFRLYPSTTGLSVRISRARAVTEMNRETPRPGVARDRLVTITQVLGLAGALTEAVGVQDVVQLVADEIVPAVGSQGLVVLGSRAGRLRVLGHRGYADPLVVERFDGLPLSEPTPGGQVLRTGVPAF…
CP151652	fig|1887.15.peg.321	peg	CP151652_393004_391667	393004	391667	-	D-glycerate 2-kinase (EC 2.7.1.-)	locus|AAEO51_01660,protein_id|PRJNA1099411:AAEO51_01660	FIG00074196	isu;D-galactarate,_D-glucarate_and_D-glycerate_catabolism isu;Glycerate_metabolism isu;D-galactarate,_D-glucarate_and_D-glycerate_catabolism_-_gjo isu;Entner-Doudoroff_Pathway	ttgagtcacaagcgaatcccgaagcgcaaggccgcggcagcggtgggcgccgtggtggccctcggcgccgccgcgatcctgctccccagcgccaacgcgtcccaggacggcgcgtcggacggcaccgcggccgcgccgaggacactgaaggcgggcgacgcctcggacctcgccacccggctctccggcatgctcggcgacgcgtacgcgggagcctggtacgacggcgaggacaagcggctcgtcgtcaacgtggtgcgcggcgaggacggcatggccctcaaggcccgcagcgcgggcgccgaggtccgcgaggtcgacaacagcatggccgaactggaggccggggccggcacgttgacgtcggaggcgaccatcccgggcacctcctgggcggtc…	MSHKRIPKRKAAAAVGAVVALGAAAILLPSANASQDGASDGTAAAPRTLKAGDASDLATRLSGMLGDAYAGAWYDGEDKRLVVNVVRGEDGMALKARSAGAEVREVDNSMAELEAGAGTLTSEATIPGTSWAVDPRTNKILVTADSTVTGAKWDQLESTVESLGPGMATLEKSAGTFRTFASGGDAIFAGGARCSLGFNVTAGDGSPAFLTAGHCAAAGDQWSDQQGGEPIATVDQALFPGAGDFALLTYDDPATEAPSEVNVGGQTVPIVQAAEATVGQQVFRMGSTTGLADGQVLGLNATVNYPEGTVTGLIQTDVCAEPGDSGGSLFTQDGLAIGLTSGGSGDCTVGGETFFQPVTTALEAVGATLGDGGAGAGDGAAGAEDQAGAGDQAGAEDQA…
CP151652	fig|1887.15.peg.322	peg	CP151652_393576_393791	393576	393791	+	hypothetical protein SCF81.12	locus|AAEO51_01665,protein_id|PRJNA1099411:AAEO51_01665	FIG01125831	ff	atgaactccaccccccaggtcgagaccgtcgagatctccgacaccgagctcgacgccgtctccggcggtctgtccgtgaacgccgtgaacaccctcaccggcgccctggacggcatcgccccggtctccggcctggtcgacacggccgtcggcaccgtcgagggtgtcaccggcctgaacacggccccggtcaccaacctggtcgccggtctctga	MNSTPQVETVEISDTELDAVSGGLSVNAVNTLTGALDGIAPVSGLVDTAVGTVEGVTGLNTAPVTNLVAGL
CP151652	fig|1887.15.peg.323	peg	CP151652_393903_394709	393903	394709	+	Membrane-fusion protein	locus|AAEO51_01670,protein_id|PRJNA1099411:AAEO51_01670	FIG00784516	ff	gtgcaattccgccaacaggccctcgccaggctccagtcgccggaggaactcgaccttccggtgcggttcgcccgtccgcagggctggctggtgctgtccgtcaccgtgatcgcgatggccgccgcgtccgtgtgggcgctgaccggctcggtcacctcctcggtccaggcgcccgccatcctcacctacgggcagggcagttacatcctgcagagccccgtcgccggtcaggtcaccgccgtgctcgtgcgcgagggcgagcggctgccggccgactcccccgtgctgaaggtccgtacaccggacggcgaccaggtcgtgcgcacccttcaggcaggacggatcaccgcgctcgccgcgagcgccgggcagatcatcgcgaccggtgcggacgtcgcc…	MQFRQQALARLQSPEELDLPVRFARPQGWLVLSVTVIAMAAASVWALTGSVTSSVQAPAILTYGQGSYILQSPVAGQVTAVLVREGERLPADSPVLKVRTPDGDQVVRTLQAGRITALAASAGQIIATGADVAAVEKVRGAGSPLYATVYVPAQKAAGIPAHASVDLTVQSVPSQEYGVLRGEVTRVDRSAQSPRQIAAFLGDAQLGEEFSRDGRPVAVTVKLKRSSRTESGYAWSSAEGPPFELTSMTLATGSIRLADRRPVDWLLP
CP151652	fig|1887.15.peg.324	peg	CP151652_394706_396928	394706	396928	+	Putative ABC iron siderophore transporter, fused permease and ATPase domains	locus|AAEO51_01675,protein_id|PRJNA1099411:AAEO51_01675	FIG00946244	idu(2);Siderophore_assembly_kit	gtgagcgccgcacaggagacccgcggcagacgccgtgccgcgccgccgcgccgcaaggtgccgaagtcccgcgccaggaccgtccgtacgcccaccgtgctccagatggaggccgtggagtgcggcgccgcctcgctcgcgatggtgctgggccactacggccgccatgttccgctggaggagctgcgcatcgcgtgcggcgtctcgcgggacggctcgcgcgccagcaacctgctgaaggcggcccgcggttacgggctgaccgcgaagggcatgcagatggacctggccgcgctcgccgaggtgacggcgccggccatcctgttctgggagttcaaccactacgtcgtctacgacggcatgggccgccgcttcggacgccgcggggtgtacgtcaac…	MSAAQETRGRRRAAPPRRKVPKSRARTVRTPTVLQMEAVECGAASLAMVLGHYGRHVPLEELRIACGVSRDGSRASNLLKAARGYGLTAKGMQMDLAALAEVTAPAILFWEFNHYVVYDGMGRRFGRRGVYVNDPAKGRRFVPLEEFDGSFTGVVLVMEPGEDFTRGGRRPGVLGAMPARLRGTAGTLPAVVLTSLLLVAVGAAVPGLSRTFIDEFLIGQQTSMLDVLFASMGACVLLTLLLTWLQQANLLRGRLISSTLSSARFLRHLLRLPVTFFSQRSPADLVQRLQSNDAVAETLARDLSAAGVDAVVVVLYAVLLYTYDPQLTFVGIGVALLNILAMRIVIRLRATRTAKLRADTARLTNTAYTGLQLIETLKATGGEDGYFRKWAGQHATTLE…
CP151652	fig|1887.15.peg.325	peg	CP151652_396930_399755	396930	399755	+	ABC transporter ATP-binding protein	locus|AAEO51_01680,protein_id|PRJNA1099411:AAEO51_01680			atgactgccgtgcaggaggggcggggcggcgacgtcgtgctgggcgcgctcggcgcgctgggcaccccgatcgactgctccgggttcgggaagctggacctggaggggccgcaggtgctgtggctgatcgcgtccggcgccgtggacctgttcgcggtggacgccgagcagcaggggcactggcaccacctgggccgcctggaggcgggttcgctggtgctgggcccggtggcgggtcccgcgcacacgctggtggcgcggccgctgcgggactgcgtggtgcaccgcgtcgggctgcgcgagctgtaccagcaggcgaacacccagacgtggtcgtacgacgagtacggcaacccgcagtacgtgccgcccacgaccagtccgctggagtacgcgctc…	MTAVQEGRGGDVVLGALGALGTPIDCSGFGKLDLEGPQVLWLIASGAVDLFAVDAEQQGHWHHLGRLEAGSLVLGPVAGPAHTLVARPLRDCVVHRVGLRELYQQANTQTWSYDEYGNPQYVPPTTSPLEYALALGVGRSLAVLFQAPMATERAAAPADDDVFWMQVPPGSVQYGSLYGAEAAADLLMDPALWQTMVDQQYRLMTTLDRWIEQLEETHETRTAQGIAAGEAVRAQADRTLLASIGKRAGQRTTAADADATYAACELVARAAGITLAPPAQSGTGADRLDPVEQVALASRLRTRVVRLEGRWWRDDVGPLVGRRALSGAPVALLWRRGGYVAVHPSTGRETPVEKANAEEFEPRAVMFYRPLPERRLSPLRLVRFCMGGTRGDLTGLMLS…
CP151652	fig|1887.15.peg.326	peg	CP151652_399851_400861	399851	400861	+	Exopolyphosphatase (EC 3.6.1.11)	locus|AAEO51_01685,protein_id|PRJNA1099411:AAEO51_01685	FIG00066575	idu(2);Polyphosphate idu(2);Phosphate_metabolism	atgcggaccagcgtggtggatgtcggctcgaagaccgtcaggctcgtcgtgtcggacacggagggcggtgcgcccctgccggtgcacaccgccaagtggcggctgcggctgtccgagctggtcacgcccggcggaccggtgcccgagcgtgccgtggaggacctggtggacgccgtcgcggcggcggaccgggccgccgcgcggtggggcgccgccggtcccctggccttcgccacggccgtggtgcgcggggccccgaaccggcacgaggtgctgcgcacggtccgggagcggaccggcgtcgagctgtgcaccctgcccggcgaggtcgaggcggagctgaccttcctcgccgcgcgccgctggatgggctggcgctgcggtccgctggcgatgctg…	MRTSVVDVGSKTVRLVVSDTEGGAPLPVHTAKWRLRLSELVTPGGPVPERAVEDLVDAVAAADRAAARWGAAGPLAFATAVVRGAPNRHEVLRTVRERTGVELCTLPGEVEAELTFLAARRWMGWRCGPLAMLDIGGGSLEVAFGRGRLPDFAASLPLGAARLTHEYFEDEDPPSPDRVRALRRRVRHQLRDAAARIRWEGPRTAVATSRTFQQLGRLCGAAPGRHGPFVERVLSAADLRGAVDRLAALPAAERARLPGISAPRATQSLAGAVVAHTAMKLTGLATVTICPWALREGVLLRHVEDGPAWWAEITRRSEKESDGPGPVPLRLAAARH
CP151652	fig|1887.15.peg.327	peg	CP151652_400920_401099	400920	401099	+	hypothetical protein	locus|AAEO51_01690,protein_id|PRJNA1099411:AAEO51_01690			ttgtccgagcacgacgacaccccgaagcagtccgagtcggcccttgaggaggtgctgcgcgaggtggaggacgccgagcgccgcacgcgggacacggacgaggaccgccgccaccgcggcgaggcgggggaggcgatcacgcccaacacggaggcgcaggaggagtcctcgggcgagtag	MSEHDDTPKQSESALEEVLREVEDAERRTRDTDEDRRHRGEAGEAITPNTEAQEESSGE
CP151652	fig|1887.15.peg.328	peg	CP151652_401726_401118	401726	401118	-	FIG01126389: hypothetical protein	locus|AAEO51_01695,protein_id|PRJNA1099411:AAEO51_01695	FIG01126388	ff	atgaaggcattggtgatcaactgcacgctcaagaagtccccggaaccctccaacaccgaggcgctcttccggaccgtcaccgagcagctggagcgggagggcgtcgagaccgacgtcgtccgcgccgtggacctggacatcgcccccggcgtcgtcagcgaggccgtgcacgagggcgacgactggccctcggtgcacgagaagctcctcgcggccgagatcctcgtcatcgcctcgccgacctggctgggccagccgtcgtcggtggccaagcgggtcctggagcggatggacgcgatgctgtccgagacggacgacgagggccgcccggtcgcctacaaccgggtcgccggcgtcgtcgtcaccggcaacgaggacggggcgcaccacgtgatcagc…	MKALVINCTLKKSPEPSNTEALFRTVTEQLEREGVETDVVRAVDLDIAPGVVSEAVHEGDDWPSVHEKLLAAEILVIASPTWLGQPSSVAKRVLERMDAMLSETDDEGRPVAYNRVAGVVVTGNEDGAHHVISEITGGLQDIGYTIPGQAWTYWNQGPGPGPSFLEGGSGHDWSRSTGRAMAANLLGVARALAAHPLGPPPQ
CP151652	fig|1887.15.peg.329	peg	CP151652_401806_402819	401806	402819	+	FIG01125890: hypothetical protein	locus|AAEO51_01700,protein_id|PRJNA1099411:AAEO51_01700	FIG01125888	ff	atggacgacccccgagacgaacctgtgctgcccgcgccgcgcggaccgctcagccgtgccgtgacgacgtatctgcggggcgccggcccgctgccctccgaggcggaggtcgccgccgcccccgtgtacggcgaggacctccagctcgccctctacctctgctacgaactgcactaccgcggcttcgcggacgtggcgcccgccctggagtgggacccggacctgctgcggacccgggccgccatggaacggcgcttcctcgccgcgctgcgcgaggacgccccgcaccacgacagcgtggacgacgcgctcgccgggatcctggtcgagccggtggacggcacgggcgtcagccacttcctgcgcgacaagggcgagctgtggcagctgcgcgagtac…	MDDPRDEPVLPAPRGPLSRAVTTYLRGAGPLPSEAEVAAAPVYGEDLQLALYLCYELHYRGFADVAPALEWDPDLLRTRAAMERRFLAALREDAPHHDSVDDALAGILVEPVDGTGVSHFLRDKGELWQLREYAALRSLYHLKEADPHAWVLPRLRGRAKAAMAAVEFDEYGGGRADRVHARLWADLMTDLGLDTTYGRYVDAACAELLVTVNLMSLFGLHRTLRGALVGHFATVEITSSPGSRRLAEAMRRTGAGPAAEHFYDEHVEADAVHEQVVRKDVIGGLLEDEPELAPDVAFGVAATVFTEDRLGDRLLADWGEGRSALRAPLSQAATHVS
CP151652	fig|1887.15.peg.330	peg	CP151652_402866_403495	402866	403495	+	putative methyltransferase	locus|AAEO51_01705,protein_id|PRJNA1099411:AAEO51_01705	FIG01963672	ff	gtgtacgcccctcaagaggacaccgcgctgctggccgcggccctggccgacgagccggtggcgccgggcgccgaggtcctcgacgtcggcaccggttccggtgccctggccctgacggccgcccggcgcggcgcccgggtgaccgcggtcgacgtgtcgcggcgggccgtgtacgcggcccggctgaacgcgctgcgggcgggtctgccggtcgagatcctgcgcggcaatctgttcgacccggtgcggggacggtccttcgacctggtcctcgccaatcccccgtacgtgcccgcccccggggcgcacctgccgccgcgcggcgcggcccgggcctgggacgcgggcggtgacgggcggctcgtgctcgaccgcatctgccacgaggcgccggggctg…	MYAPQEDTALLAAALADEPVAPGAEVLDVGTGSGALALTAARRGARVTAVDVSRRAVYAARLNALRAGLPVEILRGNLFDPVRGRSFDLVLANPPYVPAPGAHLPPRGAARAWDAGGDGRLVLDRICHEAPGLLRPGGVLLLVQSALSDPELTVDCLRSAGLKSAVTQRQRIDFGPVLRTRVEWLRERGLLSPDENDEELVVVRAEQPV
CP151652	fig|1887.15.peg.331	peg	CP151652_403476_403727	403476	403727	+	hypothetical protein	locus|AAEO51_01710,protein_id|PRJNA1099411:AAEO51_01710			gtgccgaacagcccgtctgaacccgcgcggcacccgtccggcgccccgtccggcgctccggaagccgcgtccggcgaggcccgccgggtcgtcgtgcgacgcaaggggccgatgctggtggagggcccggtggaggtggagctggaggacggttcggtggtgtcctccgaccgcttccaggtggccctgtgcacctgccggcgcagccgccgctacccctggtgcgacaccagccaccgcgaccgcgcctga	MPNSPSEPARHPSGAPSGAPEAASGEARRVVVRRKGPMLVEGPVEVELEDGSVVSSDRFQVALCTCRRSRRYPWCDTSHRDRA
CP151652	fig|1887.15.peg.332	peg	CP151652_404318_403884	404318	403884	-	Subtilisin inhibitor-like protein 3 (SIL-3) (SIL3)	locus|AAEO51_01715,protein_id|PRJNA1099411:AAEO51_01715	FIG01125626	ff	atgcggaacaccgcgcgctgggccatcaccctcggtctcacggccaccgccgtctgcgcccccctccccggggccgcgctcgccgccccgggagatgccccgtccgcgctctacgccccctccgccctggtgctgaccgccggcaagggcgtcagcgcgacgaccgccacaccggaacgcgcggtcaccctgacctgtgctccgggcccgtcgggcacccacccggcggccggctcggcctgcgcggacctggccgccgtcggcggcgacctgaacgcgctgacacggggcgaggacgtcatgtgcccgatggtgtacgacccggtgctgctcaccgtggacggcgtctggcagggcaagcgggtctcctacgagcgcgtcttctccaacgagtgcgag…	MRNTARWAITLGLTATAVCAPLPGAALAAPGDAPSALYAPSALVLTAGKGVSATTATPERAVTLTCAPGPSGTHPAAGSACADLAAVGGDLNALTRGEDVMCPMVYDPVLLTVDGVWQGKRVSYERVFSNECEMNAHGSSVFAF
CP151652	fig|1887.15.peg.333	peg	CP151652_404776_405945	404776	405945	+	Lactate 2-monooxygenase (EC 1.13.12.4)	locus|AAEO51_01720,protein_id|PRJNA1099411:AAEO51_01720	FIG00007876	isu;Pyruvate_metabolism_II:_acetyl-CoA,_acetogenesis_from_pyruvate	atggcgaagcactgggccgacttccagtacgagatctacctgaacgggatgacgggcgccgtgccgcggctgccgaccgacctgacccggctggaggagctgaccgagcagcgcctcggccccggtccggtcgggtacgtggcgggcagcgcgggcgacggcagcaccgcccgcgccaaccgggccgccctggaccgccgcaggatcgtgccgcgcatgctgcgggacgtccacgagcgcgacctgtcggtggaggtgctgggccgcccgctgcccgcgccgctcgccctggcgccggtcggggtgctgtcgatcatgcatccgggcgccgagccggcggccgcgcgcgccgcggccgcgcagggcgtgccgttcgtgctgtcgtccgcgtccagcacg…	MAKHWADFQYEIYLNGMTGAVPRLPTDLTRLEELTEQRLGPGPVGYVAGSAGDGSTARANRAALDRRRIVPRMLRDVHERDLSVEVLGRPLPAPLALAPVGVLSIMHPGAEPAAARAAAAQGVPFVLSSASSTPMEQVAEAMGDAERWFQLYWPKDVEVARSFLDRAKAAGYTALVVTLDTPLLSWRPRDLDQAYLPFLRGVGTANYFSDPAFRAGLAKPVHEDPNAAVMHFVGMFADPAKTWPDLAFLRENWDGPIVLKGVLHPDDARLAADAGMDGVVVSNHGGRQVAGAVAAADALPGVVRAVGDRLTVLFDSGVRTGDDVFKALALGARAVLVGRPYVYGLGLDGQAGVEHVIRCLLAELDLTLALSGHSGPGTVGPGDLTEAAV
CP151652	fig|1887.15.peg.334	peg	CP151652_407637_405991	407637	405991	-	putative membrane protein	locus|AAEO51_01725,protein_id|PRJNA1099411:AAEO51_01725			gtgcacaccccccacccccctcgtcctccctatcccccgccgggcggtgatcccggggaatccgacgaggcgctcgccgcgcggctgcggggacggccggaggccgaggccgcccgttccgtcgccctgctgacggcgcgtcactggcatgcgatgcacgactacgcgaccgtgtgcctcgcctccggcgggcggaccgccgccatggtcaccggggccgccctgcaccgtgtgctcgaccgggtcgccctcggcgagtccgccgtcgccctccgtcccgtcctgctcgtgggggtgcgggacacggtccgcgagtgggccgccgacgaccatgtggccgaggtgctgcccgggctgctgaaaccggcgggcggacggggcatgcgcgcggcgacgacc…	MHTPHPPRPPYPPPGGDPGESDEALAARLRGRPEAEAARSVALLTARHWHAMHDYATVCLASGGRTAAMVTGAALHRVLDRVALGESAVALRPVLLVGVRDTVREWAADDHVAEVLPGLLKPAGGRGMRAATTMTPENRALAQRAFRSLPALARCLLWHVEVEAEPVSVPAGLLGTDADLASGALDQARDKFRQGLVRAHQELAPTQECRYYNRLLDVPIRRGGELLPDVRQHMAECRYCRNAAEQLGHFESGLGTLLAEAVLGWGARRYLDSRPGRAVSGPRSGRTGRRRRRGDGDGHAGGRHRLLSRFPVPDRLAMALPDPVRSTRTLLTGLGAVSAGVLVSVLIAGSSTPDGGTADPTGATGAGGRAAVPSASPPGAAGLPSAPSRTRLRNIASGL…
CP151652	fig|1887.15.peg.335	peg	CP151652_408426_408049	408426	408049	-	FIG01127818: hypothetical protein	locus|AAEO51_01730,protein_id|PRJNA1099411:AAEO51_01730	FIG01127817	ff	atgccgcccgcgctgcacatcgacgtgccctggctgctccagcggcacgaagaggtcctccccgaccagcccaccgtcaacgacttctccgccctggtggcggccgtggcccggcaccgcgtcgacccgccccggctcggtgtcgactccgacgccgcctggcgggccgccgccctgctgcacaccctcgccgtgctccgcccgctgccctcggccaacgcccgcttcgcctgcgccacggccgtcgcctacatgtacgtcagcggggccggcatcgacccgccctacggcgccctggtcgatctcgcgcgcgacctgatctccggtgcgaccgacgtgtacggcgccgccgaccggctgcggtcctggcagatctga	MPPALHIDVPWLLQRHEEVLPDQPTVNDFSALVAAVARHRVDPPRLGVDSDAAWRAAALLHTLAVLRPLPSANARFACATAVAYMYVSGAGIDPPYGALVDLARDLISGATDVYGAADRLRSWQI
CP151652	fig|1887.15.peg.336	peg	CP151652_408675_408430	408675	408430	-	Prevent host death protein, Phd antitoxin	locus|AAEO51_01735,protein_id|PRJNA1099411:AAEO51_01735	FIG00957037	isu;Phd-Doc,_YdcE-YdcD_toxin-antitoxin_(programmed_cell_death)_systems	atgccagctctcaacgtggagttcagcgaccgcgagctcgaggacctgcggcagatcgccaaggaacgcggtacgtccatgaaggcgctcgtccgggaggcggcagcggccgacatcgcccgtcaccgcgccctccaggagggcgccgaggccttccgccgcttcttcgccacgcacgccgacgagttcgccgccgcgttccccgacgacgaaccgcccgtcaagggcgcgggacgggccgcctga	MPALNVEFSDRELEDLRQIAKERGTSMKALVREAAAADIARHRALQEGAEAFRRFFATHADEFAAAFPDDEPPVKGAGRAA
CP151652	fig|1887.15.peg.337	peg	CP151652_411049_408806	411049	408806	-	Chitinase (EC 3.2.1.14)	locus|AAEO51_01740,protein_id|PRJNA1099411:AAEO51_01740	FIG00001347	idu(7);Chitin_and_N-acetylglucosamine_utilization	gtgaaacgacgcagaaccgcgctgctgaccctcaccggtctgctggcgaccgcgctcaccgcgatgcccgccgccccggccggggcggacgaggtcgagcaggtgcgcaacggcaccttcgacaacggcaccgacccctggtgggcctccgagggcgtcaccgcgggcgcctccgacggccgcctgtgcgccgacgtgcccggcggcaccgccaaccgctgggacgcggccgtgggccacaacgacatcaccctggtggagggggagacgtaccgcttctccttcagcgcgaccggctcgcccgccggtcatgtggtccgggcgatcgtcggcctccaggtggcgccgtacgacacctactacgaggtgtcgccgcagctcagcgtctccggcgacacg…	MKRRRTALLTLTGLLATALTAMPAAPAGADEVEQVRNGTFDNGTDPWWASEGVTAGASDGRLCADVPGGTANRWDAAVGHNDITLVEGETYRFSFSATGSPAGHVVRAIVGLQVAPYDTYYEVSPQLSVSGDTYAYTFTAPADTEQAQVGFQLGGSPDPWRFCVDDVSLLGGVAPEPYEPDTGPRVRVNQVGYLPAGPKNATLVTDATRKLAWQLKDGTGRVVRTGWTVPRGVDASSGQNVHSVDFGSYRGHGAGFTLTADGETSHPFDIDAKAYERLRLDAAKYYYTQRSGVAIREDLRPGYGRPAGHVDVAPNKGDGAVPCRPGECDYTLDVTGGWYDAGDHGKYVVNGGISTWEVLSTYERARHARTGRAHKLGDGTLNIPESGNKVPDLLDEARW…
CP151652	fig|1887.15.peg.338	peg	CP151652_411293_413671	411293	413671	+	probable regulatory protein	locus|AAEO51_01745,protein_id|PRJNA1099411:AAEO51_01745	FIG01121764	ff	atgaggccggacgacccgttcgacgatgcggtgacggcccgggccgtcatcgccgccgacggcacgctcgcgcggtggagcgagggagcgcgcctgctgctgggacaccgggccgaggaggtcgtcggccgccccgccgccgagctgctggccgacagcacggggccgttcccgctgcccgccgaccgctggagcggcacgctggtgctgcgccaccgcgacggcggcacggtgagcgtctgggtgctcgcccaccaccggcagcccggcggcgacggccccggcgagtggctcgcggtcaccccgctggaggccaccgaccacgaccttcccgacgatccgctggtcaggaaggccgtcttccagtcgccgtgcgccacgatggtcttcgaccagggg…	MRPDDPFDDAVTARAVIAADGTLARWSEGARLLLGHRAEEVVGRPAAELLADSTGPFPLPADRWSGTLVLRHRDGGTVSVWVLAHHRQPGGDGPGEWLAVTPLEATDHDLPDDPLVRKAVFQSPCATMVFDQGLRLRGVNDAMARLLGLPADHLRGLRPTDIGGRPQHSELERQLRHVLRTGRPHDMQTHMKARAENHAHAWLARLAPLTDRSGRVRGVCVTAHDFTEQFRARERLQLVNEASSRIGTTLDVTRTAQELADVCVPALADFVCVELLEPEEGEDETPGRLSPPVSLRRVAQRALTDDTPEAVTQVGEVVEYPADSPQADSLVAGHSIVASVPAGDLDSWLSADETQARRIERFGVHSMLSVPLQARGTTLGVAAFTRFSQPEAFTHDDVL…
CP151652	fig|1887.15.peg.339	peg	CP151652_414693_413725	414693	413725	-	L-fuco-beta-pyranose dehydrogenase (EC 1.1.1.122)	locus|AAEO51_01750,protein_id|PRJNA1099411:AAEO51_01750	FIG00139408	idu(21);L-fucose_utilization_temp	atgcagtacgtgaagctcggttcgacgggtcttgaggtctcgcgcgtctgcctgggctgcatgacctacggcgaccccggccgcggcagccacgggtggaccctcgacgaggaggcgtcccggccgctgatccggcaggcgctggaagcggggatcaccttcttcgacaccgccaacgtgtactcggacggcaccagcgaggagatcgtcggccgggcgctgcgcgacttcgcccgccgcgacgacgtagtcctcgccaccaaggtgcacggccggatgcggccaggacccaacggcgcggggctctcccgcaaggcgatcatgaccgagctggaccacagtctgcgccgtctcggcaccgactacgtcgacctctaccagatccaccgctgggacccg…	MQYVKLGSTGLEVSRVCLGCMTYGDPGRGSHGWTLDEEASRPLIRQALEAGITFFDTANVYSDGTSEEIVGRALRDFARRDDVVLATKVHGRMRPGPNGAGLSRKAIMTELDHSLRRLGTDYVDLYQIHRWDPHTPVEETMEALHDVVKAGKVRYLGASSMYAWQFSKAQYTAKLHGWTTFVSMQNHYNLLYREEEREMLPLCADQGVGVLPWSPLARGRLTRDWNVTTERSAADRFGSTLYQEGDRAIVEAVARVAGARGVPRAQVALAWLLHQDTVTAPVVGAAKPSHIEDAVAAVDLTLTDKELDELGEPYAPHPIAGH
CP151652	fig|1887.15.peg.340	peg	CP151652_415300_414776	415300	414776	-	Phosphopantothenoylcysteine decarboxylase (EC 4.1.1.36) homolog	locus|AAEO51_01755,protein_id|PRJNA1099411:AAEO51_01755	FIG00817030	ff	gtgaccgacaagcccttcctctacgtcgtcgtctgcgccgccggagtcgccgcggacgtcagcaagctgatcaccgcggcccaggagcgggactgggaggtcggcgtcatcgccaccccgacggcgatgaacggcttcttcgacgccgccgccgtcgagacggggaccggccgcccgatccgctccgcctggcgccgccccggcgacccgcgccccttcccggcgcccgacgccgtggtggtcgccccggccaccttcaacaccgtcaacaagtgggcggccggcatcgccgacaccctcgccgtcggcaccctgtgcgaggcggccgggctcggcgtgccgatcgccgtcctgccctgcgtcgccgacgcgctggccgcccaccccgcctaccgggac…	MTDKPFLYVVVCAAGVAADVSKLITAAQERDWEVGVIATPTAMNGFFDAAAVETGTGRPIRSAWRRPGDPRPFPAPDAVVVAPATFNTVNKWAAGIADTLAVGTLCEAAGLGVPIAVLPCVADALAAHPAYRDAVARLRGMGVRFGDPYAGQDEVDGGRREFGWERALDLLRSG
CP151652	fig|1887.15.peg.341	peg	CP151652_415466_416098	415466	416098	+	Putative threonine efflux protein	locus|AAEO51_01760,protein_id|PRJNA1099411:AAEO51_01760	FIG01325061	ff	gtgaccgccgcgctgctcgcgggactgctggccgggtacggcatcgcggtcccggtgggcgccgtcggcgcctgcctcgtctccctcgccgcccgtacgaccctgcgcaccggggtgtgtgcggccctcggcgtcgccacggccgacggtctgtacgcgctcgccgcggtcctcggcggttccgcgctcgcgtcggcgctgcgccccgtcctgggcccgctgcgttgggtgtgcgtcctcgtcctggccgcgctggcggcgtggggcgcggccggcgcggtacgggagtaccgcggtcggcggctcgccgcccccgccgcgtccgcgcctccgggcgccctgcgggcgtatctggcgctgctgggcctcaccctgctcaacccgaccacggtgatctac…	MTAALLAGLLAGYGIAVPVGAVGACLVSLAARTTLRTGVCAALGVATADGLYALAAVLGGSALASALRPVLGPLRWVCVLVLAALAAWGAAGAVREYRGRRLAAPAASAPPGALRAYLALLGLTLLNPTTVIYFAALVLGSQGGSAAGAAERSVFVTAAFAASASWQVLLAAGGALLGRTLTGHRGRLATALVASGVMTALALRMALTPD
CP151652	fig|1887.15.peg.342	peg	CP151652_417020_417463	417020	417463	+	AclJ	locus|AAEO51_01765,protein_id|PRJNA1099411:AAEO51_01765	FIG01963563	ff	atgcctctcgaaggcgagtacgagcccagcccgacggcctgggtcagggaacaggtggacctgatcgagcggtccggcggtacgaaggggacgacgctgcagggaaagccggtcgtcctgctcaccagccggggcgcgaagagcggcaagctgcgcaagaccccggtgatgcgggtggagcacgagggccggtacgcggtggtcgcctcgctgggcggcgcgccccagcacccggtctggtaccacaacctgaaggcccatccgcaggtcgagctccaggacggccccgccaagtgggacatgacggcccgtgaggtcaccggtgaggagaaggccgagtggtggaagcgcgcggtcgaggccttcccgcagtacgaggagtaccagaagaagaccagc…	MPLEGEYEPSPTAWVREQVDLIERSGGTKGTTLQGKPVVLLTSRGAKSGKLRKTPVMRVEHEGRYAVVASLGGAPQHPVWYHNLKAHPQVELQDGPAKWDMTAREVTGEEKAEWWKRAVEAFPQYEEYQKKTSREIPVLVLERSGQV
CP151652	fig|1887.15.peg.343	peg	CP151652_418487_417540	418487	417540	-	FIG00761799: membrane protein	locus|AAEO51_01770,protein_id|PRJNA1099411:AAEO51_01770	FIG00761799	ff	gtgactacacgatcggatcgcagaacacggctcaccgtcctggtggcgctcgcggccaacctcgtgatcgccgccgccaaggccatcggcggcctggtcgcgtcctcccccgcgctgctgtcggaggcggcgcactcggtggcggacagcctgaacgagatcttcctgctcgccgccctgcgccgcagccgccgcccggccgaccgccgccaccccttcggctacggcaaggaacggttcttctggtcgctgctcgcggccgtcggcatcttcgtgatgggcggctgcttctccttctaccaggggatcgacgccctgcggaacgggggagaggagcacctgagcggttatgtcgccgggctcgtcgtgctcggcgtggccctcctcgccgagggcggc…	MTTRSDRRTRLTVLVALAANLVIAAAKAIGGLVASSPALLSEAAHSVADSLNEIFLLAALRRSRRPADRRHPFGYGKERFFWSLLAAVGIFVMGGCFSFYQGIDALRNGGEEHLSGYVAGLVVLGVALLAEGGSLLRALYQVRRQGGGMGDPALRTVIAEDGTAVVGVVLAMAGMALHMVTGQVVWEASASLAIGLLLGYVAYRLGREARDQLIGEAADPRASDRIRELLRAQPEIDSVEALFTMKTGLDTALVAARVDLVPGLDSERVEQVAVRIKRSIVRVVPEAAQVFLDVTERGAAEAWEGPAATGERGGA
CP151652	fig|1887.15.peg.344	peg	CP151652_418593_419621	418593	419621	+	Glutathione S-transferase domain protein	locus|AAEO51_01775,protein_id|PRJNA1099411:AAEO51_01775	FIG01304149	isu;CBSS-89187.3.peg.2957 isu;Single-Rhodanese-domain_proteins	atgggcggccgcgacgacgggggcggcggcaaccgtgcgtacggcaggaaggcgttcaaacggtcccgggcgcacttccaggaccggatcaccgcggacgggcgggacggctggccggtggaggccgggcgttaccggctggtggtgagccgcgcctgcccctgggcgagccgggcgctggtgtcgcggcggctgctggggctggaggacgcggtgtccctggccgtcgcggacccggtccaggacgaccggagctggcgcttcaccctggatccggacggccgggacccggtgctcggcatccgctacctcagcgaggtgtacgaccggcgggagacggactacccgggcggggtgagcgtgccggccgtcgtggacgtgcccagcgggaagctggtc…	MGGRDDGGGGNRAYGRKAFKRSRAHFQDRITADGRDGWPVEAGRYRLVVSRACPWASRALVSRRLLGLEDAVSLAVADPVQDDRSWRFTLDPDGRDPVLGIRYLSEVYDRRETDYPGGVSVPAVVDVPSGKLVTNDYQQITLDFATEWTALHREGAPDLYPEKRRDEIDAVMDDVFRDVNNGVYRAGFATGQEEYEAACTRLFRRLESLEQRLERQRYLVGDTVTEADIRLFTTLVRFDPVYHGHFKCNLWKLTESRVLWAYARDLYQTPGFGDTVDFDHIKRHYYQVHTGINPSGIVPLGPGLAGWTTPHHREELGGRPFGDGSPPGPVPPGEEVPARGRP
CP151652	fig|1887.15.peg.345	peg	CP151652_419690_420001	419690	420001	+	putative integral membrane protein	locus|AAEO51_01780,protein_id|PRJNA1099411:AAEO51_01780			gtggcgaagaagagcaagaaggcgaagaagaagctgcccctggcgtacaagccgatcggcttcgcgctgggctggaccagcggcaccgtggcgggcatggccttccagaagacctggaaggtgatcaggaaggaggacaacgcgccggacgcgctggaccgcgaccgcggctggggcgagattctgctggccgccgcgatccagggcgcgatcttcgcggtggtgcgcagtgcggtggaccgtgccggtgcgaaggcgatcgaacggtccacggggacgtggcccgttcccgatcaggggggccgggactga	MAKKSKKAKKKLPLAYKPIGFALGWTSGTVAGMAFQKTWKVIRKEDNAPDALDRDRGWGEILLAAAIQGAIFAVVRSAVDRAGAKAIERSTGTWPVPDQGGRD
CP151652	fig|1887.15.peg.346	peg	CP151652_420478_420086	420478	420086	-	FIG01123579: Glyoxalase/bleomycin resistance protein/dioxygenase	locus|AAEO51_01785,protein_id|PRJNA1099411:AAEO51_01785	FIG01126807	ff	atggcactggtgaccacgggcgtggtggtgctcgactgcgccgaacccgagaaactcgccgagttctacaaggagttgctggaggcggagcacgtcgacgcgagcgccaaccgggtggagatccgcgccgccgacggcttccgcctggcgctgcgccgcgacgtgaacgcgaccgcgccgagctggccgcgcccggagaactccctccaggcgcacctggagttcgtggcggaggacctggacggggtggagcggaggatcgtgagcctgggcggccgcccgacggagagcggggactcgtcaggcgccgccgaggaacgggggtacgccgacccggcgggacactccttcacggtgcgcaggggtgtgccgacggcgcccaagcaggggtga	MALVTTGVVVLDCAEPEKLAEFYKELLEAEHVDASANRVEIRAADGFRLALRRDVNATAPSWPRPENSLQAHLEFVAEDLDGVERRIVSLGGRPTESGDSSGAAEERGYADPAGHSFTVRRGVPTAPKQG
CP151652	fig|1887.15.peg.347	peg	CP151652_420714_421088	420714	421088	+	Anti-sigma F factor antagonist (spoIIAA-2); Anti-sigma B factor antagonist RsbV	locus|AAEO51_01790,protein_id|PRJNA1099411:AAEO51_01790	FIG00103613	idu(7);SigmaB_stress_responce_regulation	gtgcggtacgaacccccgccgctgacgcggcatctgcgcgtgcgccgcgaccggggccacaccgtgctggagttccacggtgagatcgacatcgcggccgccgtggagatcgtgccgcacctggacctggcgaccgccgagccggacgcccgcgtcgtcatcgacctgacccgcgtcgagttcttcgacctctccgggctgcgtctgctccaccgggcccggcaccgcctcgccgacgggcggctgcagctggtctgcgtccatccgctcaccctgcggatgctgcggctcaccggcctgacccgtctgctgccgccgtggcccaccctggacgcggcgctgaccgcgcccgagtcgaggtccgggccggtgtag	MRYEPPPLTRHLRVRRDRGHTVLEFHGEIDIAAAVEIVPHLDLATAEPDARVVIDLTRVEFFDLSGLRLLHRARHRLADGRLQLVCVHPLTLRMLRLTGLTRLLPPWPTLDAALTAPESRSGPV
CP151652	fig|1887.15.peg.348	peg	CP151652_421215_421877	421215	421877	+	putative secreted protein	locus|AAEO51_01795,protein_id|PRJNA1099411:AAEO51_01795	FIG00905474	ff	atgacgactccggtgaagcgaccgtccgcgcgcgtgcccggctgggtgaaggcgctgggcgcaacggtggtggtgctggccgtgctgttcgccgggatccggctgagcgtactgccgggcctgaaggacctgttcggcacggagacccgagaccgctcggggcccgcgctgctggagtccattcaggacatcagccgctacgacgccgcctcgggcaacttccaggtggtggtggacctggagaaggacaccaagttcctgccggacgcggtccgcggcagccgcaccctgtacgtgggcgcgggcaccgtggacgcgtacgtggacctcggcgggctgaaggagggcgacgtccggacggacgaggagcgcacctccgccgtcctgcggctgccccgc…	MTTPVKRPSARVPGWVKALGATVVVLAVLFAGIRLSVLPGLKDLFGTETRDRSGPALLESIQDISRYDAASGNFQVVVDLEKDTKFLPDAVRGSRTLYVGAGTVDAYVDLGGLKEGDVRTDEERTSAVLRLPRARLGTPALDVDRSYAVSKQRGLLDRLGDLFSDNPNSEQAVQKLAVRHIREAAEESGLTARAEANTREMLQGLLRSLGFERVRITFAG
CP151652	fig|1887.15.peg.349	peg	CP151652_421948_422424	421948	422424	+	putative integral membrane protein	locus|AAEO51_01800,protein_id|PRJNA1099411:AAEO51_01800			atggcccgcgccgccccccaaccgctccccctgcccctcaggctgctggtgctcctgtgcgccttcgccttcatggtggtcttcgcggtggtgctggcccggctcacgctgcagccgtcccccgcctcggaggccctgacgcacaccaatctgcacccgggccgctccctgcgggcctacctggaccagcccgcgctgcgcgacgcggtcaagcagatcggcggcaacatcctgctgggcgtgcccttcggggtgctcgcaccggtcgtcgccccgcgcacccggggcttcctgcgcatcctcgtcctgacggccgtggtgatgctgctggtcgaggtggcgcagggcgcgctggtcaccggccgcgccttcgacatcgacgacgtcatcctcaacacc…	MARAAPQPLPLPLRLLVLLCAFAFMVVFAVVLARLTLQPSPASEALTHTNLHPGRSLRAYLDQPALRDAVKQIGGNILLGVPFGVLAPVVAPRTRGFLRILVLTAVVMLLVEVAQGALVTGRAFDIDDVILNTAGALLGYLLVGRRMSRAVHVRRKKE
CP151652	fig|1887.15.peg.350	peg	CP151652_422760_422485	422760	422485	-	FIG01123054: hypothetical protein	locus|AAEO51_01805,protein_id|PRJNA1099411:AAEO51_01805	FIG01123053	ff	atgaccgaaagcgcgagtccgtacatgtcgcagccgcggatcatggtgctcggggtgcagcccggacctccgccgttccggatcgtggagatcgacggggaggtcgtcggggaggccaggtccatcaccgacgtgctgcaggcagccgtcgcgtacggcatcacggtgcacgacctggacgaccccgacacggtccgctgggtgggcggggacaagttcacctggtccacgcgccaggccccccgcgtccgcgaggagcacaaggagaagccctag	MTESASPYMSQPRIMVLGVQPGPPPFRIVEIDGEVVGEARSITDVLQAAVAYGITVHDLDDPDTVRWVGGDKFTWSTRQAPRVREEHKEKP
CP151652	fig|1887.15.peg.351	peg	CP151652_423642_422833	423642	422833	-	3-oxoacyl-[acyl-carrier protein] reductase (EC 1.1.1.100)	locus|AAEO51_01810,protein_id|PRJNA1099411:AAEO51_01810	FIG00621114	idu(18);CBSS-246196.1.peg.364 idu(18);Fatty_Acid_Biosynthesis_FASII	atgtccctctccacccccgtgagcggcaaggtcgccgtggtcaccggcgccgactccggcatcgggcgggccaccgccgtgcggctcgccgccgccggcatggacgtgggcatcacctaccacagcgaccgtgagggcgcggaggagaccgccgaggaggtgcgcgtccacggctgccgcgccgaggtcgcccacctggacctgaccgagctgcccggcgccgccgacacggtggacgagctgtgcgaccggctgggacgcgtcgacgtgctggtcaacaacgccggcaccggcaccatgacgccgttcctcgacctggagttcgagaaggtgcgcgaggtgctcgacgtcgacctgctcggcccgttcctgtgctcgcagaaggcggtgcggcacatg…	MSLSTPVSGKVAVVTGADSGIGRATAVRLAAAGMDVGITYHSDREGAEETAEEVRVHGCRAEVAHLDLTELPGAADTVDELCDRLGRVDVLVNNAGTGTMTPFLDLEFEKVREVLDVDLLGPFLCSQKAVRHMIRQGDGGRIVNVTSVHEHQPRVGAAPYCAAKGGLGLLTQVMALELAEHGITVNAVAPGEIATPMTGQEDTDPHTESRPGIPLGRPGDAREVAAVIAFLAGPDASYVTGASWSVDGGMLRMGPQAGSHLTSHDWRRP
CP151652	fig|1887.15.peg.352	peg	CP151652_423769_424854	423769	424854	+	DNA-dependent DNA polymerase beta chain	locus|AAEO51_01815,protein_id|PRJNA1099411:AAEO51_01815	FIG00826878	ff	atggaccccgtggaggcgctggaggagatcgcgttcctgctggagcggtcgctggccccgacgtaccgcgtccgggccttccgcaccgcggcgcgcacgctggcggagctgggcccggacgacgtgcgcgagcgggccgccgccggaacgctggagcggctcaagggcgtggggccgaagaccgcgcaggtggcggtggaggcgctgggcgggcaggtccccgcgtatctgcacaagctgcgcgaggaggcggaacgggagcccgcggaccgggcgggaggcgagctgcgggcgctgctgcgcggggactgccatctgcactccgactggtcggacgggggcagcccggtcgaggagatgggccgcacggccgccgcgctgggccacgagtgggcggtg…	MDPVEALEEIAFLLERSLAPTYRVRAFRTAARTLAELGPDDVRERAAAGTLERLKGVGPKTAQVAVEALGGQVPAYLHKLREEAEREPADRAGGELRALLRGDCHLHSDWSDGGSPVEEMGRTAAALGHEWAVLTDHSPRLTVARGLTAGRLREQLDLVAELNETWAPFRLLTGIECDILEDGSLDQEPELLERLEVVVVSVHSKLRMDARSMTRRMVAAVRNPHSDILGHCTGRLLSGRGRPESEFDADEVFAACAETGTAVEINSRPERLDPPRRLLRRAVDAGVLFSVDTDAHAPGQLDWQILGCARAEECGVPPERVVTTWSLEELLAWARERRTPAGVAGGRGGTRTGPRGEEGPS
CP151652	fig|1887.15.peg.353	peg	CP151652_424851_425507	424851	425507	+	N-formylglutamate deformylase (EC 3.5.1.68)	locus|AAEO51_01820,protein_id|PRJNA1099411:AAEO51_01820	FIG00001559	idu(11);Histidine_Degradation	atgacacgggcggcggtgttcgacgtcgacggcactctggccgacaccaatcatctgcacgtcacggcctggtgggaggcgttccggcaggccgggcaccaggtgcccatgcacgcggtccaccgggccgtggggctgccctccaccgacctgatcgcacacgtcctcggcgaggaccgggacgcctcccgggacgcggagctgagcgccgcgcacaagacgctgtacgggcagtacttcgaccggctgccggccctgcccgacgccgggcggctgctggagcgtctgcacgacgacggctggacggtcgtgctcgccacctcggccggcggggcggagctgggcgcgctgcgccgggccatcgacgcggaccgggcgatctccgcgacggcgagcgcc…	MTRAAVFDVDGTLADTNHLHVTAWWEAFRQAGHQVPMHAVHRAVGLPSTDLIAHVLGEDRDASRDAELSAAHKTLYGQYFDRLPALPDAGRLLERLHDDGWTVVLATSAGGAELGALRRAIDADRAISATASADDVDEGKPAPEPVEHALELAGAPAERAVFVGDTVWDMRAGARAGVRCVGLLCGGIPRADLTEAGADVVYDDPAHLLASLADSPLA
CP151652	fig|1887.15.peg.354	peg	CP151652_425554_426762	425554	426762	+	FIG01124258: hypothetical protein	locus|AAEO51_01825,protein_id|PRJNA1099411:AAEO51_01825	FIG01124257	ff	atgacgcgggtgatcgacgggacagggaacgacggaggtacgaccggacggctggcccgggccgcggacgcggtgcgctgggaggcgcgctcggtgggccgtgcggcgcgggccgtcttccgcgggccggggcgggaacgcgatctgctggtccagtcgctgaaggcggcccttgcggcgctgctggcctggctggtggcgcaggtgtggctcggcgacccgatggcgctgatggcgccgtgggtcgcgctggtgctggtgcaggccaccgtgtacagctcgctggtgacgggggcacggcagttcgccgcgatctgcatcggcgcgctggtggcgtcgggggcgcaggcggtcaccgacgacaccacgggcgcgctcgccctgtcccttccggtcctg…	MTRVIDGTGNDGGTTGRLARAADAVRWEARSVGRAARAVFRGPGRERDLLVQSLKAALAALLAWLVAQVWLGDPMALMAPWVALVLVQATVYSSLVTGARQFAAICIGALVASGAQAVTDDTTGALALSLPVLVLLSNWSRFGDQGIYAATTAVFTIASGTVSAEAVGHRLGQAALGAVIGVAVNALVLPPVHLRDVRENLAALAREAGEVLSAVAGDLREGEWDAQTAVGRLNAAQRLQDRLDALRSARGWSRESMRLTSGMLRKLHRAPTEALPSEGEDERLGRITGHVMALTRSLAVAADEERSPAPPDPEVLRAYGKLLELLGDSCRAEADRLLGEENPGDPLLDRRTEAAMRDLHTRLQEGLTQEAGQGPARTAVLGTLVLQAENLWADLDPEA…
CP151652	fig|1887.15.peg.355	peg	CP151652_427106_428137	427106	428137	+	Nucleoside-diphosphate-sugar epimerases	locus|AAEO51_01830,protein_id|PRJNA1099411:AAEO51_01830	FIG00002924	isu;CBSS-296591.1.peg.2330	gtgagcagcgcaacgggactcagggtcgtcgtcacgggcgccaccggaaacgtcgggaccagcgtggtgcgggccctctcggaggaacccgaggtgggctccgtacgggggctggcccggcggctccccgactggtcgccgccgaagaccgagtgggcggcggtggacctggcctccgaccggttcgacctggtgcgggagttcgcgggcgccgacgcggtgatccacctggcgtgggcgttccagcccacgcacgaccccgcgaccacctggcgcagcaacgtgctcggcagcatgcgggtgttcgacgcggtggcccgggcggaggtgccgacgctggtgcacgcctcctcggtgggggcctactcccccggtccgaaggatcacgcggtggacgag…	MSSATGLRVVVTGATGNVGTSVVRALSEEPEVGSVRGLARRLPDWSPPKTEWAAVDLASDRFDLVREFAGADAVIHLAWAFQPTHDPATTWRSNVLGSMRVFDAVARAEVPTLVHASSVGAYSPGPKDHAVDESWPTHGWPDAAYCREKAYLERALDIVERDRPALRVVRMRPAFLFKRGSASEQRRIFGGRHLPGQLARPDLLPFLPDIPGLRMQVLHTDDAAQAYRLAVLSAQARGPYNLAAEPTVDVELLGEMLGTRRVRLPRAAARSAVAAAWGLRLLPASPHLFDAVLRLPLMDCTRARVELGWRPTRTATQVVEEFLRGMRQGAGENTAPLHGSAVG
CP151652	fig|1887.15.peg.356	peg	CP151652_428203_428475	428203	428475	+	FIG01123928: hypothetical protein	locus|AAEO51_01835,protein_id|PRJNA1099411:AAEO51_01835	FIG01123926	ff	gtgaccgaccatcgcctcgaaggtcccggtgagaacggcgtgggtgttccccgggacctgcccgaccagcaggccggtcccgacgaggacccctgggaggtcgcgccggccgccgccgagcgggagagcgagcgcaaggccgaggagtcggacgggccggagtccgacgaggacgtgcccgacacggacgaggcgggcacgggccgccagggcgcgccgcactcggcggcgtcctatccggaggccccggtgccggacgagtccaccggctga	MTDHRLEGPGENGVGVPRDLPDQQAGPDEDPWEVAPAAAERESERKAEESDGPESDEDVPDTDEAGTGRQGAPHSAASYPEAPVPDESTG
CP151652	fig|1887.15.peg.357	peg	CP151652_429957_428671	429957	428671	-	ROK family transcriptional regulator	locus|AAEO51_01840,protein_id|PRJNA1099411:AAEO51_01840	FIG01121988	ff	atggcggggaacgggcgcacggtgcgcgacctcagacgggccaaccgcacggccgtgctgcagcggctctacttcgacggccctctcagccgcttcgaactcggccccgcgaccggcctcagctccggctccgtcagcaatgtcgtcgccgacctgatcgcggacgggctggtggaggaggcaggcagcgtcgactccgacggcggccgcccccgcaccctgctgcgcgtggccccggcgagcggtcacatgatcggcgtggacgtcggcgagacccgcgtccgcgtcgagctgttcgacctcgccctcaccgagctggcccgcaccgaacgcccgctggagcagcagcggtacgaggtcgaggtcatcgtggaccacatccgctccggcatcgacgag…	MAGNGRTVRDLRRANRTAVLQRLYFDGPLSRFELGPATGLSSGSVSNVVADLIADGLVEEAGSVDSDGGRPRTLLRVAPASGHMIGVDVGETRVRVELFDLALTELARTERPLEQQRYEVEVIVDHIRSGIDEVLAAADLAPERLLGVGIGVPGIVERTADRGAVVHGQTIGWDAVPLESLLRHGSPLPDGVPWFIDNGARTLGQAEMWFGAGRGAGNALVVLFGSGVGACLVTPEVRHGRAVEWGHLTVRVRGRRCRCGALGCLEAYAGAESLLARWREEGGRVPEDTDEETALTAMLAAAYPADGAAADPVALAVLEETAEYLGAGLSDLINLFQPERILMGGWAGLQLGSRFLPAVRRHALSYALRHPAERVTIELGKLGPDAVTVGAAILPLADF…
CP151652	fig|1887.15.peg.358	peg	CP151652_431032_430040	431032	430040	-	FIG01123960: hypothetical protein	locus|AAEO51_01845,protein_id|PRJNA1099411:AAEO51_01845	FIG01123959	ff	atgggggactcctgggaacgggcccgccgggtgctcgcggacgcgggactgccgcccggcgccctggccggggtgcgtccgctggccgggggcacctacaacaccgtcgaggagatcctcctgtccgacggtacccggtacgtcctgaaggtcccgcccccgcccaccgtccccgggctgcgtcacgagcggcggctgctggtcgcggaggccggcttctgcgccggggcggagcaggccggggtgcccgcgccgcgcgccgtgtccctcgccccggacgacaccgaaccgcatctgctgctcaccgcgtgcccgggcgtgccctggcccgaggcggcgcccgccggggaggagcgcgaggccctgcgcacggagctgggccgccaggtggcgcggctg…	MGDSWERARRVLADAGLPPGALAGVRPLAGGTYNTVEEILLSDGTRYVLKVPPPPTVPGLRHERRLLVAEAGFCAGAEQAGVPAPRAVSLAPDDTEPHLLLTACPGVPWPEAAPAGEEREALRTELGRQVARLHQVTGTAFGYPSGALGPLAPDWRTAFTAMADAVLADARDHRPWLPLPVDEVAAVFRAAAPALDAVTVPVLVHFDLWPGNILVDRPADGPARIGGLIDGERMFWGDPLADFVSLALLDDIRRDDAFLAGYAEGGGPVVLDEGARLRLALYGAYLDLIMLTETVPRAVGAEDARRVRERVGPHLTATLEDIGEASKFTS
CP151652	fig|1887.15.peg.359	peg	CP151652_431222_431710	431222	431710	+	conserved hypothetical protein SCF43.06	locus|AAEO51_01850,protein_id|PRJNA1099411:AAEO51_01850	FIG01121573	ff	atgagagcactcaccgagcaggacatccgcggttcgttcatcaactgctcgaagggtgaggcgaagcggctgagcgtgccccgggacctggacgggcgtccgtgggacgacctcgacttcctgggctggggcgatccgggcgcgcccgaccgcagctatctggtcgtcgagcggcaggaccggctcgtcggcgtggccctgcgcttccagcccgcgcagcggggcttcctccaccgcagcatgtgctccctgtgcctgacgacccatccacgcggcggggtggcgctgatgaccgcgcgcaagtcgggcccggcgggccgggagggcaactcggtcggcgcctacatgtgcaccgacctggcctgctccctgtatctgcgcggtctgaaggtgccggag…	MRALTEQDIRGSFINCSKGEAKRLSVPRDLDGRPWDDLDFLGWGDPGAPDRSYLVVERQDRLVGVALRFQPAQRGFLHRSMCSLCLTTHPRGGVALMTARKSGPAGREGNSVGAYMCTDLACSLYLRGLKVPETGARFEESLTLEEQIDRTRNNLFAFIDKL
CP151652	fig|1887.15.peg.360	peg	CP151652_433203_434405	433203	434405	+	3-carboxymuconate cyclase	locus|AAEO51_01860,protein_id|PRJNA1099411:AAEO51_01860	FIG01319024	ff	atgaagaaggccggcttgagcaggcgccgtttcgtgggcgcgttcgcggggacggccgccggcatgtcgctgcccgcctgtgacggaggcgccccgccgtccggcgccccgaccccgccggccccggccacggtgaccggcccgccctcgccgagcacgacgccctcgggtccgcgcccgctgtacctgggcacgtacacctccgtcgacggcggcggggagggcatcgggctcgcctcgtacgacccggcgacggggcggatcagcggcgcgggcgtcatcggaggggtgggcgacccgtcgttcctcgccgtgcacccggacggccggacgctgtacgcggtgaacgagcgggaggacggcgcggtgaccgccgtgcggctgtccgaccgggaggtg…	MKKAGLSRRRFVGAFAGTAAGMSLPACDGGAPPSGAPTPPAPATVTGPPSPSTTPSGPRPLYLGTYTSVDGGGEGIGLASYDPATGRISGAGVIGGVGDPSFLAVHPDGRTLYAVNEREDGAVTAVRLSDREVLGSSATGGSSPCHLSVHPGGRFLLSADYGSGSVAVHRIETSGALGERTDLVTHSDPAPGPGQQGPHAHQFITAPDGGHVLAVDLGTDTVYTYRLDEKAGTLTEVSRATARAGAGPRHLAFHPGGRYAYLANELDDTVTVCAYEPGSGRLTIGDPQPTGSEPGSGTNYPAQLVVTGDGRYAYLANRGHDSVARYAVEEDGARLRLLGTVPVGGDFPRHVALSPDGGLLFTANQRSGDVSVFRVDPDSGELRPAGEPFTSPVAVCALPL
CP151652	fig|1887.15.peg.361	peg	CP151652_435101_434373	435101	434373	-	FIG01124332: hypothetical protein	locus|AAEO51_01865,protein_id|PRJNA1099411:AAEO51_01865	FIG01124330	ff	atgggtgaccacacgcacggctgggccgccgcgccgggcgcggccgagcgggcccgctccgtgctcgccgccgcatggtcctgcacggtgaccgcggagggcacccgcgaggacctggtcggcgcgcacaccgtcacggaggacgggcgggtgctgctggacgcgcccgaggacggcgccctgctcgccgccgtgctccgcgggccgcgccaagagccgtccgccgtgctggagttcgccgacgtcgcgcccgtccccgtgcgtgaccgcgtccgctcccgggtgtggctcgccggacggttctccgccgagggcggccggctcgccctgcggcccacccgcgtggtcctccgccggccctccggcgcgctgacggtcggcgccgacgagttcgccgcc…	MGDHTHGWAAAPGAAERARSVLAAAWSCTVTAEGTREDLVGAHTVTEDGRVLLDAPEDGALLAAVLRGPRQEPSAVLEFADVAPVPVRDRVRSRVWLAGRFSAEGGRLALRPTRVVLRRPSGALTVGADEFAAAAPDPLAGAEARLLTHLADCHADAVDRLTRLVDPARLQGAVRVRPLAVDRHGLTLRIEHARTDSDVRLPFHAPADDVSRLTERMHVLLSQAAAASCPRPLQRQRADGDG
CP151652	fig|1887.15.peg.362	peg	CP151652_435796_435188	435796	435188	-	Transcriptional regulator, TetR family	locus|AAEO51_01870,protein_id|PRJNA1099411:AAEO51_01870			atggctgtggaccagggcgggcgggcgcgccgccggctcagcaccgaggagcgccgggagcaactgctcgccgtgggtgcgcggttgttctccgagagcccgtacgacgaggtgtggatcgagcaggtcgccgagatcgccggggtgtcgcgcgggctgctctaccactacttcccggccaaacgggacttcttcgcggccgtggtggagcgcgagagcgaacggatgctccggatgacggcgcccgtgccgggcgtcccggtgcgcgagcagctcgccgccgggctcgacgcctacctggagtacgtcgaggcccacgcgcacggctaccgggccttccaccgcgccgacgcggcgggtgaccaggcggtgcggcgggtctaccggcgggcgctggcc…	MAVDQGGRARRRLSTEERREQLLAVGARLFSESPYDEVWIEQVAEIAGVSRGLLYHYFPAKRDFFAAVVERESERMLRMTAPVPGVPVREQLAAGLDAYLEYVEAHAHGYRAFHRADAAGDQAVRRVYRRALAAQERQILAALAADPEFGPVLESRPDTRLAVRGWLAFTTAVCLEWLRGAQLGREQVRDLCARALLGVLAP
CP151652	fig|1887.15.peg.363	peg	CP151652_435907_437424	435907	437424	+	putative cytochrome P450	locus|AAEO51_01875,protein_id|PRJNA1099411:AAEO51_01875	FIG00866649	ff	atggcggagacgacggcaggggccgccgtgccgaaggggttccgcagcgcggagcagggctggcccgcactgcaccgcatcccgcacccgccgtaccggctgccgctgctcggcgacgtcatcggggcgggcagacgcacgcccgtgcaggactcggtgcggatcgcccggcagctcggcccggtcttccggcgcagggcgttcggcaaggaattcgtgttcacgtggggcgcccggctggtggccgacctggccgacgagtcgcggttcgccaagcacgtgggactgggtgtggccaacctgcgcccgctcgcgggcgacggcctgttcaccgcctacaaccacgagcccaactggcagctggcgcacgatgtgctggcgcccgggttcagccgcgag…	MAETTAGAAVPKGFRSAEQGWPALHRIPHPPYRLPLLGDVIGAGRRTPVQDSVRIARQLGPVFRRRAFGKEFVFTWGARLVADLADESRFAKHVGLGVANLRPLAGDGLFTAYNHEPNWQLAHDVLAPGFSREAMSGYHPMMLSVAARLTEHWDRAAAAGRWVDVPGDMTKLTLETIARTGFGHDFGSFERSRPHPFVTAMVGTLSHAQRLNNVPPPLAPLLLRRANRRNAEDIARLGHIVDEVVRRRRADGHADGDLLDRMLETAHPVTGERLSPENVRRQVITFLVAGHETTSGALSFALHYLSLHPDVAERARAEVDRVWGDTDTPAYEQVARLRHVRRVLDESLRLWPTAPAYSREATRDTVLADEHPMRRGAWTLVLVPMLHRDPEVWGADADR…
CP151652	fig|1887.15.peg.364	peg	CP151652_438394_437477	438394	437477	-	putative RNA polymerase sigma factor	gene_name|sigJ,locus|AAEO51_01880,protein_id|PRJNA1099411:AAEO51_01880	FIG01121797	ff	gtgagcgccgtggggggagacgaggaacggctcgcgcggagcttcgaggagcaccgcgcccacctcaggtccgtggcctaccgcatgctcggctcgctcgccgaggcggaggacgccgtgcaggagacctggctgcggctgggccgggtggaccccgccgggatcggcaacctcggcggctggctcaccaccgtgaccggcaggatctgcctggacctgctgcgctcgcgcacggcacgccgggagcagccgatggacgacacgttcgtcccggacccggtgctccggccgctgtcccggacggacccggagcaggaggcgctggaggccgactcggtgggcatcgccctgctggtcgtgatggagaccctcgcccccgacgagcggctggcgttcgtg…	MSAVGGDEERLARSFEEHRAHLRSVAYRMLGSLAEAEDAVQETWLRLGRVDPAGIGNLGGWLTTVTGRICLDLLRSRTARREQPMDDTFVPDPVLRPLSRTDPEQEALEADSVGIALLVVMETLAPDERLAFVLHDMFAVPFDDIAPVVERTPAATRQLAGRARRRVRDSAPPSEPDAARQRQALDAFRAAARTGDFEALLAVLHPDVVLRADAGALVRGAAGSKRLRGAQRVAESAMLFARYNATARMVLVNGAPGLVSVVDGHVGSVLAATVHEGRITALYILADPERLEGLVLPDEEDSRNA
CP151652	fig|1887.15.peg.365	peg	CP151652_439134_438391	439134	438391	-	FIG01127134: hypothetical protein	locus|AAEO51_01885,protein_id|PRJNA1099411:AAEO51_01885	FIG01127131	ff	atgaccgagccgacgatcagtcaactccagcccatgcccgacgactggcagcgcgctctggccgtggtcgcccacccggacgacctggagtacggctgcgcggcggccatcgcggcctggaccgacgccggccgcgaggtctcctacgtgctggcgacccgcggcgaggcgggcatcgacaccgtggaccccgcccggtgcgggccgctccgtgagcgcgaacagcgggcgagcgcggccgtggtgggcgcgtccaaggtcgccttcctggaccacgcggacggcgtgatcgagtacggccccgccctgcgccgggacatcgcggcggcgatccggcgccatcgccccgagctggtggtcacgctgaaccaccgggacacctggggcggcagcgcctgg…	MTEPTISQLQPMPDDWQRALAVVAHPDDLEYGCAAAIAAWTDAGREVSYVLATRGEAGIDTVDPARCGPLREREQRASAAVVGASKVAFLDHADGVIEYGPALRRDIAAAIRRHRPELVVTLNHRDTWGGSAWNTPDHVAVGRATLDAAGDAGNRWIFPELTEQGLEPWDGVRWVAVAGSDAPTHAVDATAGLERAVRSLLEHRTYIEALTDEDPETYARTLLTGFAEEAGKRFGNRPAVAFELFPR
CP151652	fig|1887.15.peg.366	peg	CP151652_440483_439182	440483	439182	-	putative prolyl aminopeptidase	locus|AAEO51_01890,protein_id|PRJNA1099411:AAEO51_01890	FIG01122163	ff	ttgaccgacacctaccgtcagcccggagtggtcctcaccgaccgccggttcaccgtgcccctcgaccacgacgacccctccggggagacgatcgagctgtacgcgcgcgaggtcgtcgcgagggacaaggcggaccaggacctgccgtggctgctgtacctccagggcgggccgggcttcggggcgaaccgtttcgtcggaaagccggcctggctcggccgcgccctggaggaccaccgggtcctcctcctcgaccagcgcggcaccggcagctccacccccgccaaccggcagacgctcccgctgcgcggcggccccgccgagcaggccgaccacctcacccgtttccgctccgactcgatcgtccgggactgcgaggccatccgcccgcaggtgacc…	MTDTYRQPGVVLTDRRFTVPLDHDDPSGETIELYAREVVARDKADQDLPWLLYLQGGPGFGANRFVGKPAWLGRALEDHRVLLLDQRGTGSSTPANRQTLPLRGGPAEQADHLTRFRSDSIVRDCEAIRPQVTGGAPWTVLGQSFGGFCTVTYLSTAPEGLDAALITGGLPSLDAHADDVYRAAYPRVERKVAAHYARYPQDVERARRIADHLLTHDVVLPNGYRFTVEAFQSLGRMLGSGEGSHRLHFLLEDAFVPTPAGPALSDAFQEEAQGLLSFAGHPLYALVHEAIYAQDARPTAWSAERVRAEFPQFDAAKALSGDEPVLFTGETIHPWMFDCDPALRPLRETAELLAARTDWTPLYDPARLAANEVPVAAAVYHDDMYVDTAHSLATARAIR…
CP151652	fig|1887.15.peg.367	peg	CP151652_441603_440584	441603	440584	-	Transcriptional regulator of rhamnose utilization, LacI family	locus|AAEO51_01895,protein_id|PRJNA1099411:AAEO51_01895	FIG00023208	ff	atggcccagtcggtgggtatcaaggacgtcgcccgcgtcgccggagtctccgtcggcaccgtctccaacgtgatcaaccgtccggacacggtcgccgccgagacccgcgcccgggtgctgtccgccatcgaccggctcggctacgtccgcagcgagtccgcccgccagctgcgcgccggccgcagccgcatcatgggcctgctcgtcctcgacatgggcaaccccttcttcgtcgacgtggcgcgcggcgccgagcgggccgcgcgccaggccggcctcggcgtcatggtctgcaacagcgcccagagcccgagcgaggaggccgagtacctgtcgctcttcgcggagcagcgggtgcggggcgtgctgctcacccccgccgacgccaccggccgcaac…	MAQSVGIKDVARVAGVSVGTVSNVINRPDTVAAETRARVLSAIDRLGYVRSESARQLRAGRSRIMGLLVLDMGNPFFVDVARGAERAARQAGLGVMVCNSAQSPSEEAEYLSLFAEQRVRGVLLTPADATGRNIEAFRRHGIPFVLVDRVAEGTTECSVSVDDVAGGALAVRHLVDAGHRSLAYVSGPPGLNQVRDRRTGALNALAEAGLGPDSLHELPTERLDVAAGRDAGARLLGLARRPTAVFCANDLLALGVLQAMYAAGVGVPDDLAIVGYDDIEFAAAAAVPLTSVRQPAVTMGALAAELLLEETEDTGAPHEHRRVVLAPELVVRRSSLSAR
CP151652	fig|1887.15.peg.368	peg	CP151652_442033_441713	442033	441713	-	L-rhamnose mutarotase	locus|AAEO51_01900,protein_id|PRJNA1099411:AAEO51_01900	FIG00001862	ff	gtgcgacgcgtctgcttcctgctcaaggtccgccaggaccgcatcgacgagtaccgcgcacgccatgccgccgtgtggcccgagatgcgcgcgacgctctcggccaccggctggcacaactactccctcttcctgcgcgacgacggcctgctcgtcgggtacctggagaccgaggacttcgaggcggcgcgggccggcatggaggccaccgaggtcaacgcccgctggcaggcggagatggcgcccttcttcgagtccctcgacggctcccggcccgacgaggcgatgaccccgctgaccgaggtcttccacctcgactga	MRRVCFLLKVRQDRIDEYRARHAAVWPEMRATLSATGWHNYSLFLRDDGLLVGYLETEDFEAARAGMEATEVNARWQAEMAPFFESLDGSRPDEAMTPLTEVFHLD
CP151652	fig|1887.15.peg.369	peg	CP151652_443149_442067	443149	442067	-	Predicted L-rhamnose ABC transporter, substrate-binding component	gene_name|rhaS,locus|AAEO51_01905,protein_id|PRJNA1099411:AAEO51_01905	FIG00025734	ff	atgcgcaccgcatccctccgccgcacctgcgcggcgctcgccgccgtcacctccctcgccctcgccgtcaccgcatgcggcggcaccaccaaggaggacgtcaagaacgagggcggcgccgccgcctccgccggcaaggccgacccggacgccgccacgaagaagggcctcaccgtcggcttcctgcccaagcaggtcaacaacccgtacttcacctccgccgacaagggcggcgagaaggccgtgaaggagctcggctccaccttcaaggaggtcggccccaccagcgccaccgacaccgccggccaggtctcctacgtcaacacgctcacccagcagcaggtggacgcgatggccgtctccgcccaggacccgggcgccctgtgcaccgcgctcaag…	MRTASLRRTCAALAAVTSLALAVTACGGTTKEDVKNEGGAAASAGKADPDAATKKGLTVGFLPKQVNNPYFTSADKGGEKAVKELGSTFKEVGPTSATDTAGQVSYVNTLTQQQVDAMAVSAQDPGALCTALKQAMKNGIKVVTYDSDTTPGCRNAFVSQASAEDLGRTEVQLLAEQIGYKGEIAILSAAQTATNQNTWIEFMKDELKDPKYKDMKLVKVAYGNDDAQQSFQQTQGLLQEYPDLKGIISPTTVGIKAAAQYLSGSKYKGKVKLTGLGTPNDMRKYVKNGTVEAFELWDPAKLGELAARTAVALASGQITGQEGETFAAGAMGEYTIGKDGVINLGKPTVFNAGNIDQFDF
CP151652	fig|1887.15.peg.370	peg	CP151652_444194_443178	444194	443178	-	Predicted L-rhamnose ABC transporter, transmembrane component 1	locus|AAEO51_01910,protein_id|PRJNA1099411:AAEO51_01910	FIG00023678	ff	atgcctgactccctcacgcgcgccgttcgctgggacacggtcgtcggcgccctgctcgtggtcgtcctgctgctgtcgttcaccacggtcgacggcttcggcaacgccctcaacctgtcgttcctcatcggcaacaccctgccgatcgcgctgatcgccctgcccatgacgctgctcgtggtctccggcgagatcgacctgtccgtggcgtccacggcgggcctgtccggcgcggtgatgggcgccctgtggaaccagggcatggccatcgagacgatcatcccggtctgcctgctcatcggcgtggtctgcggcctggtcaacggcctgctggtgacccggctcgggctgccctccctcgccgtcaccatcggcaccctcgccgcctaccggggcatc…	MPDSLTRAVRWDTVVGALLVVVLLLSFTTVDGFGNALNLSFLIGNTLPIALIALPMTLLVVSGEIDLSVASTAGLSGAVMGALWNQGMAIETIIPVCLLIGVVCGLVNGLLVTRLGLPSLAVTIGTLAAYRGIAQIVLGSDAVTDFPSAYLDFAAGRIGDTFVPYAFLPFLVLLTIAVVALHATPFGRSLFAIGAGEEAARFAGVRVKRQKLILFTVTGLMSALTGVFWALHYASARYDNATGLELSVVAAVLLGGIDFDGGKGTLGGAIAGVFLLGALQNVMSLKDVSAQSQIVVTGVLLVLSVLGPRVARQMAAARAGRRAAAAPRPDPKTPAPTS
CP151652	fig|1887.15.peg.371	peg	CP151652_445227_444187	445227	444187	-	Predicted L-rhamnose ABC transporter, transmembrane component 2	locus|AAEO51_01915,protein_id|PRJNA1099411:AAEO51_01915	FIG00229352	ff	atgacggtgctcagccccgaccccacccccgtcgccgaggcgcccaaggccggcgccacccggctggtggaccgcgtcttcaagatgcgcgaactcgccatcctggccgtcttcctggtgatgaccgccgtcacccaggccggcaacagcgagttcctgtccgagcagggcgtcaaggacctgctgctgaacgcgaccatcctggtgctggtcgccaccggccaggccctggtcgtcatcacccgcaacgtcgacctgtccgtcggctccaccctcggcatcagcgccttcgccgccggcctctacctccaggacggcgggaacccggtcgtcgccgtcgccctcgccgtcctgctcggcatcggcttcggcctgctgaacggcctgctcgtctccctc…	MTVLSPDPTPVAEAPKAGATRLVDRVFKMRELAILAVFLVMTAVTQAGNSEFLSEQGVKDLLLNATILVLVATGQALVVITRNVDLSVGSTLGISAFAAGLYLQDGGNPVVAVALAVLLGIGFGLLNGLLVSLGQVPALVVTLGTLYIIRGVDSIWVGSRQITAADLPAGFVDFGSGGISAVPYLALIALAVLVATAYYLRHFGGGRELYALGSNPEAARLAGIPVRKRILAAYTFCGALAGLAGAMYLARFGNVDSGTGSGYELTVVSAVVVGGVVFTGGSGSVYGAALGALLLTSINSVLPALGVSSVWVLAINGVLLVLAIAVDRIVALRVATALKKRNARHA
CP151652	fig|1887.15.peg.372	peg	CP151652_446741_445224	446741	445224	-	Predicted L-rhamnose ABC transporter, ATP-binding component	locus|AAEO51_01920,protein_id|PRJNA1099411:AAEO51_01920	FIG00229359	ff	atgacccacccgtccgacacgggtccggccccggttctcgcgctcaagggcatctcgaagtccttcggcgcggtccgcgccctgcgggacgtctccctggagctgttccccggggaggtgcacgccctggccggagagaacggagccggcaagtccacgctcatcaagacgctcgccggagtgcaccggccggacgccggccaggtgctgctcgacggcgggcccgtcgtcttccacggacccggcgacgcccgcgacgccggcatcgccgtgatctaccaggagccgacgctcttccccgacctgtcgatcgccgagaacatcttcatggggcgccggccccgccgctccctgcgccggatcgaccacagggccacccgtgacgccaccaccgccctg…	MTHPSDTGPAPVLALKGISKSFGAVRALRDVSLELFPGEVHALAGENGAGKSTLIKTLAGVHRPDAGQVLLDGGPVVFHGPGDARDAGIAVIYQEPTLFPDLSIAENIFMGRRPRRSLRRIDHRATRDATTALMKRLGVELDPDRPARGLSIADQQIVEIAKALSFDARVLIMDEPTAALTNSEVARLFGVVRALRDQGAAVLFISHRLEEIFEICRRVTTLRDGAWIASEPLDGMTEDDLVRRMVGRDLAELYPKQDVTPGEVALSVRRLTREGVFTDVSFDVRRGEIVGLAGLVGAGRTEVARAVFGIDRRDAGEVEVDGRSLPNGAPSAAMAAGLALVPEDRRAQGLVMDMSIERNIGLTGLGATVKAGLMDRGAERSRSLDWAVRLRVKYARIAD…
CP151652	fig|1887.15.peg.373	peg	CP151652_447002_448162	447002	448162	+	L-rhamnose isomerase (EC 5.3.1.14)	gene_name|rhaI,locus|AAEO51_01925,protein_id|PRJNA1099411:AAEO51_01925	FIG00006889	ff	gtgaccgagcgcgccgcggtgaaagccgccctcaagacccaggcagtcgagacgccgtcgtgggcgtacggcaactcgggcacccggttcaaggtgttcgcgcagcagggcgtcccccgcaccccgcaggagaagctggacgacgcggcgaaggtgcacgagttcacgggcgtggcgccgaccgtcgcgctgcacatcccctgggacaaggtcgacgactatgcggcgctggcccggcacgccgaggaccgcgggctgcggctcggcgcggtcaactccaacaccttccaggacgacgactaccggctcggctccgtctgccacccggacgcggccgtgcgccggaaggccgtggaccatctgctggagtgcgtcgacatcatggacgcgaccggctcc…	MTERAAVKAALKTQAVETPSWAYGNSGTRFKVFAQQGVPRTPQEKLDDAAKVHEFTGVAPTVALHIPWDKVDDYAALARHAEDRGLRLGAVNSNTFQDDDYRLGSVCHPDAAVRRKAVDHLLECVDIMDATGSTDLKLWFADGTNYPGQDDIRARQDRLAEALAEVYDRLGDDQRMLLEYKLFEPAFYTTDVPDWGTAYAHCLKLGPKAQVVVDTGHHAPGTNIEFIVATLLREGKLGGFDFNSRFYADDDLMVGAADPFQLFRIMYEVVRGGGLSGEVAFMLDQCHNVESKIPAILRSVMNVQEATAKALLVDRDALGAAQRAGDVLGANAVLMDAFSTDVRPLLREVREEMGLDPDPMAAYARSGWAEKIVAERVGGEQAGWGA
CP151652	fig|1887.15.peg.374	peg	CP151652_450313_451761	450313	451761	+	Rhamnulokinase (EC 2.7.1.5)	locus|AAEO51_01935,protein_id|PRJNA1099411:AAEO51_01935	FIG00001865	ff	atgagcggcggcgtggggacgtacgcggcggtggacctcggcgcgtccagcgggcgcgtcatggtcggccgggtgggccccggcagcctggagctgacggaggcgcaccggttcccgaaccgtccggtgcgggtgccggaggggctgcgctgggacgtgctggggctgtacgccggggtgctggacggactgcgggcggccggggcggtggactccgtcggcatcgacagctgggccgtcgaccacggactgctggacgcggacggggcgctgctcggcaacccggtgcactaccgcgacggccggaccggcacggtcgccgagacggtgtgggcgaccgtgccggccggggagctgtacgcggcgaccgggctgcagtacgcgccgttcaacacgctg…	MSGGVGTYAAVDLGASSGRVMVGRVGPGSLELTEAHRFPNRPVRVPEGLRWDVLGLYAGVLDGLRAAGAVDSVGIDSWAVDHGLLDADGALLGNPVHYRDGRTGTVAETVWATVPAGELYAATGLQYAPFNTLYQLVAARDTRQFAQAERLLLIPDLLTYWLTGEQGTELTNASTTQLIDPRTRTWAHGVAERLGIDLGLFAPLRLPGDPAGVLRPEVLEETGLSGPVPVTAVASHDTASAVAAVPADGERFAYICTGTWSLVGLELDAPVLTEESRAANFTNELGLDGTVRHLRNIMGLWLLQECLRAWGEPDLGALLREAAGAPALRSVVDAGDTAFLAPGRMPERIGEACRASGQPVPDSPAATVRCILDSLALAHRTAVEDAQRLAGRAVDVVHV…
CP151652	fig|1887.15.peg.375	peg	CP151652_451835_452590	451835	452590	+	Predicted L-lactate dehydrogenase, Fe-S oxidoreductase subunit YkgE	locus|AAEO51_01940,protein_id|PRJNA1099411:AAEO51_01940	FIG00000926	isu;Lactate_utilization	atgcgtgtcgccctgttcctgacctgcgtcaacgacacgctctatcccggcaccggccgtgccgtggtgaagctgctcacccggatgggcgtcgacgtcgacttccccgaggcgcagacctgctgcggccaggcccactacaacaccgggtaccggcacgaggcggagcccctggcccgtcacttcgccgacgtcttccgcggctacgacgcgatcgtgacgccgtccgggtcgtgcggggcgatggtgcgggagctgtacccgcgcatgggtgagcgggcccggtcggaggggcgcggggacggtctcgccacggtgctggcgccggtggtgccgaagacgtacgaactcaccgagttcctggtggacgtgctggaggtgacggacgtcggggcgtac…	MRVALFLTCVNDTLYPGTGRAVVKLLTRMGVDVDFPEAQTCCGQAHYNTGYRHEAEPLARHFADVFRGYDAIVTPSGSCGAMVRELYPRMGERARSEGRGDGLATVLAPVVPKTYELTEFLVDVLEVTDVGAYYPHRVTYHPTCHGLRSLGLGERPSRLLRAVKGLELVELPGADECCGFGGTFALKNADVSAAMGADKVRNAESTGAEVLCAADNSCLMHIGGTMTRLRTGMRPVHIAEILASTEEDPAV
CP151652	fig|1887.15.peg.376	peg	CP151652_452587_454065	452587	454065	+	Predicted L-lactate dehydrogenase, Iron-sulfur cluster-binding subunit YkgF	locus|AAEO51_01945,protein_id|PRJNA1099411:AAEO51_01945	FIG00138298	icw(1);Lactate_utilization	atgagcggaacgttcgtcggtatgcccgctttcccggcggcggcccgggaggccgtgcgcgacaccaccctgcgcggcaatctgcgccacgccacgcacaccatccgcgccaagcgggcgcgggcggtggcggagctggacgactgggagcggctgcggcaggcggggaaacggatcaaggaccgcacgctgcgtcatctggaccgctatctggtgcagttggaggagtcggtgaccgcggcgggcggtgtcgtccactgggccgccgacgccgacgaggcgaaccggatcgtcgccgggctggtgaaggcgaccggagagacggaggtcgtcaaggtcaagtcgatggccacccaggagatcgccctcaacgaggcgctggaggcgcagggcatccac…	MSGTFVGMPAFPAAAREAVRDTTLRGNLRHATHTIRAKRARAVAELDDWERLRQAGKRIKDRTLRHLDRYLVQLEESVTAAGGVVHWAADADEANRIVAGLVKATGETEVVKVKSMATQEIALNEALEAQGIHAYETDLAELIVQLGKDRPSHILVPAIHRNRGEIRDIFTREMGEWGRPAPEGLTDTPADLAEAARLHLREKFLRAKVGISGANFMVAETGTLVVVESEGNGRMCLTLPETLISVVGIEKIVPTWQDLEVFLQTLPRSSTAERMNPYTSMWTGTTDGDGPRAFHLVLLDNGRTDTLADEVGRQALRCIRCSACLNVCPVYERAGGHAYGSVYPGPIGAILNPQLRGTGSDIDASLPYASSLCGACYEVCPVAIDIPEVLVHLRERVVE…
CP151652	fig|1887.15.peg.377	peg	CP151652_454062_454694	454062	454694	+	Predicted L-lactate dehydrogenase, hypothetical protein subunit YkgG	locus|AAEO51_01950,protein_id|PRJNA1099411:AAEO51_01950	FIG00138308	icw(2);Lactate_utilization	gtgagcagcagggagcggatcctgggccgggtgcggcgggccctggcggacgtaccgccgggcgaggacgcgccggtcgagcgggactatctgcgcgagcacggggagcggaccgtcgaggagacggtggacctgctggcggagaacctggcggactaccgggcggtcgtgcaccggaccgacacgggcgcgctgccgggcgtcgtcgcggaactcctggcggcgcggggtgcggcgaccgtgctcgtgccgcccggcctcgacacgggctggctcgcggcggccgaggtgacccgggtgccggacgaggcgggaagcaccccgcgggaactggaccgggtcgacagcgtcgtcaccgcctgcgccgtggcgatcgccgagaccggcacgatcgtcctc…	MSSRERILGRVRRALADVPPGEDAPVERDYLREHGERTVEETVDLLAENLADYRAVVHRTDTGALPGVVAELLAARGAATVLVPPGLDTGWLAAAEVTRVPDEAGSTPRELDRVDSVVTACAVAIAETGTIVLDGSPDQGRRRISLVPDHHICVVRVPDQVVASVPQALERLDPARPLTWISGPSATSDIELDRVEGVHGPRTLEVVLVR
CP151652	fig|1887.15.peg.378	peg	CP151652_454818_455603	454818	455603	+	Methionine ABC transporter ATP-binding protein	locus|AAEO51_01955,protein_id|PRJNA1099411:AAEO51_01955	FIG00006151	idu(28);Methionine_Biosynthesis idu(28);Methionine_Degradation	atggtgcgcagcagggcgcggcacgacccgcgcacggagccggccgccgaggcgctgcggctggtcaaggtcaccaagtcgtacggcgcggcggacagcgccgtgaccgcgctcgacggggtgacgctgggtctggcgcgaggcacgttcacggcggtgatggggccgtccggctcgggcaagtcgacactgctgcagtgcgcggcgggtctggagcggccggactcggggatcgtgcgggtcgacgggactgagctgacgggcgccggggagacggagctgacgaggttccggcgcgggcgggtcgggttcgtgttccagcagtacaacctgctggagacgctgacggtggcgcagaacaccgtgctgccgctgaagctggccggccgtcgggtggac…	MVRSRARHDPRTEPAAEALRLVKVTKSYGAADSAVTALDGVTLGLARGTFTAVMGPSGSGKSTLLQCAAGLERPDSGIVRVDGTELTGAGETELTRFRRGRVGFVFQQYNLLETLTVAQNTVLPLKLAGRRVDRRRVTEILTAVGLGDRLGHRPDQLSGGQRQKAAIARALVAEPRVIFADEPTGALDTRSARDVLALLREAVRAHGRTVVMVTHDPVAASWADSVLFLADGRLAGRMDAPAADAVAERLAHLGDDAPVGV
CP151652	fig|1887.15.peg.379	peg	CP151652_455607_456917	455607	456917	+	putative transmembrane transport protein	locus|AAEO51_01960,protein_id|PRJNA1099411:AAEO51_01960	FIG01126523	ff	atgctcgtactggctctgcggtcggtccggcagcggcccggacggttcctcgcgacactgctgtccgccttcctgggcgcggcgatcgtcatggcgttccactcgatgcacgacaccgccggcgcgccgggcgtcgatccggtcagctcggagacgctgcgcacggcggccggggtggtcggcgggtacggcacgctgctggtgttcttcgccgtcgcctccgcgctgacggtgaacgtgcggcagcgggcggccgagctggagctgctgcgctgctcgggggcgacacccgggcaaatcaggcggctggtggtgggcgaggccgtcgcggtggccctgatgggtacggctgcggcggtgctgccggcggtgctgggcgggcggctgctggtggagctg…	MLVLALRSVRQRPGRFLATLLSAFLGAAIVMAFHSMHDTAGAPGVDPVSSETLRTAAGVVGGYGTLLVFFAVASALTVNVRQRAAELELLRCSGATPGQIRRLVVGEAVAVALMGTAAAVLPAVLGGRLLVELFQDTGQVAGSVDHSFGAVALSSGVGVTLVASAGAALLAVRRVTRGRRRTVRRRPVLAWAALAAGAVAASSTFAFSATDEMLMAFPAQGAILLSVGFALMAPRLLTGVLGRLSPGGASGWLAVRNLRRRAGELSGILMALILFTAVSTATLTMQAVESDAVAASGLVKSVDAKNLETLNYTVVGIVVVFVCVMLVNSLYAATTYRGREFGQQRLAGATPGQVLGVVGVEGLVLTVVGLLFGTLAALAGVVPFTVVRGDAVLPGQLAG…
CP151652	fig|1887.15.peg.380	peg	CP151652_457008_457865	457008	457865	+	MoxR-like ATPases	locus|AAEO51_01965,protein_id|PRJNA1099411:AAEO51_01965	FIG01225784	ff	ttgttcacttccgtcgacgacgtctcggcacgcctcgccgagatcggctatctggcgtcgcccgcggtcgccaccaccgtcttcctcgccgcccggctcggcaagccgctgctggtggagggcccggcgggggtgggcaagaccgagctggccaaggccgtcgcccgcgcctgcgacgcccggctggtgcgccttcagtgctacgagggcgtggacgagtcgcgcgcgctgtacgagtggaaccacgccaagcagctgctgcggatcagcgccgggaggggcgagacctgggacgaggcgcgcacggacatcttcggcgaggagttcctgctgccccgtccgctgctcaccgcgatccgcggcgacgaccccaaggtgctgctgatcgacgagaccgac…	MFTSVDDVSARLAEIGYLASPAVATTVFLAARLGKPLLVEGPAGVGKTELAKAVARACDARLVRLQCYEGVDESRALYEWNHAKQLLRISAGRGETWDEARTDIFGEEFLLPRPLLTAIRGDDPKVLLIDETDKADVEIEGLLLEVLGDFQVTVPELGTVTATRRPFTVLTSNATRELSEALRRRCLFLHIGFPDAELERRIVRLKVPDIDAALAESVVRVVGALRAMDLRKAPSVAETVDWARTLLALGASTLDETVVRDSLGVVLKHQDDIQKAAAKLDLDAL
CP151652	fig|1887.15.peg.381	peg	CP151652_457862_459229	457862	459229	+	carbon monoxide dehydrogenase E protein	locus|AAEO51_01970,protein_id|PRJNA1099411:AAEO51_01970	FIG00137553	ff	gtgaccgccgccgcggacacggacctggtgacccggctgaccggcctggtcgacgcgctgcgcgcgcacggcctgcggatcggcaccggggagaccgtggacgcggcgcgcgccgtggaggcactgggtctcgccgaccgggaactgctccgggagggcctggcggcgaccctgctgcacggcgccggcggacgcccggtgttcgacgcggtcttcgacctgtacttcccgcgaggcgtgggtgtaccggaggccggcggcgacgcggaccgcgaggcgctgcgcgcccggctcgccgaggcgctggccgcgaacgacaccgcggcgctggcccggctggcggtggaggcggtcgacggcttcggcgggtacgggagtgcgcccggctcggacggctgg…	MTAAADTDLVTRLTGLVDALRAHGLRIGTGETVDAARAVEALGLADRELLREGLAATLLHGAGGRPVFDAVFDLYFPRGVGVPEAGGDADREALRARLAEALAANDTAALARLAVEAVDGFGGYGSAPGSDGWSSYQTLDRLRPQTLLARVRDEVRGRDGSGGFADRLLEDEIRRRVEEFRRLVTAEARRRAAERRGRDEIARRALAPTADRVDFLLAGKDRLAEMRRTVRPLARKLATRLAARRRRAARGTVDLRRTLRGSLSTGGVPVKPVLRRRRPARPELVLLCDMSGSVAGFSDFTMLLVQALHDQFSKVRVFAFVNRVDEVTGLLVHGAADPEGLNARIRAEARLTAWHDSSDYGAALGEFTDRYADAAGPRTTVFVLGDARTNMADPNLPAL…
CP151652	fig|1887.15.peg.382	peg	CP151652_460418_459282	460418	459282	-	putative secreted hydrolase	locus|AAEO51_01975,protein_id|PRJNA1099411:AAEO51_01975			gtggcactgggcagttcgttcgccgcgggtcccggcatcccgcccctccagtcgagcgacggcgcctccgcgtgttcccggtcggccggcaactaccccagcctcgtggcccgcgagatcggcgcggacctgacggacgtgtcgtgcagcggcgcgacgaccgggcacgtgctgagggacacgcagggcacccgcccgccgcagctccaggccgtgaccccggactcgcgcctcgtcacggtcacgatcggcggcaacgacgtcaaccacctgggcagcatcaacgcctactcctgccaggcgagcggcagcacaggctgcccggccgtggaccgcgacgccatcgagcggacgtttcccgaactccccggtcgtatcgcggacatcgtgcgcgcggtc…	MALGSSFAAGPGIPPLQSSDGASACSRSAGNYPSLVAREIGADLTDVSCSGATTGHVLRDTQGTRPPQLQAVTPDSRLVTVTIGGNDVNHLGSINAYSCQASGSTGCPAVDRDAIERTFPELPGRIADIVRAVHAVAPEARVHLVTYFTLLPDSGTCAVAPLTDEQADYERSIAARLAAATADAAAATGATLVDLAGASRGHDACSAHPWVESYRPAQGRSTYHPNEAGMRAAADLVQAALASGGVTQTAAFRSGIPGMCVDVRNAATADGTPVQLHTCNGTAAQRWTHVPGEGGTLRALGRCLDVSGGGTANGTKVQLWHCNGTGAQRWIPGPGSSLVNPRSGRCLDDPGGSTADGTQLQIWDCNGTAAQRWTPTAA
CP151652	fig|1887.15.peg.383	peg	CP151652_460725_461129	460725	461129	+	hypothetical protein	locus|AAEO51_01980,protein_id|PRJNA1099411:AAEO51_01980			atgaccgattcctcagcacagatcaacgccctcatcgtcgacgcgacggaccccgagcggctcgccgcgttctggtcggacgtactcggcaggccggtcgtgggacgcaccggcccctatgtgtggctgcgccgggagaacggcctggtattgggcttccagcgcgccgacacgcccaagtccggcaagaaccgcatgcacgtcgacatcgcctcccccgacccggccgccgagcagcgccggatcgaagggctcggcgggcggcggctggaggggtacgacgacggcgggttcctggtgatggcggaccccgaggggaacgagttctgcgtcatccccgcggggcccttcgcactcgacgacgagggacgcgcgcactacctcgaccggccggcggac…	MTDSSAQINALIVDATDPERLAAFWSDVLGRPVVGRTGPYVWLRRENGLVLGFQRADTPKSGKNRMHVDIASPDPAAEQRRIEGLGGRRLEGYDDGGFLVMADPEGNEFCVIPAGPFALDDEGRAHYLDRPADA
CP151652	fig|1887.15.peg.384	peg	CP151652_461496_461137	461496	461137	-	FIG01135045: hypothetical protein	locus|AAEO51_01985,protein_id|PRJNA1099411:AAEO51_01985	FIG01135043	ff	atgctcgaggtgaagacgctggacaagcccgacgagcgacgcgacttcccgaggggccacatcgaagccgtccacctgacggggctggacttcgcggtcgccacgttcgagccgggatggcgctggtccgagtcggtcggaccgatcgccggcacggagtcgtgcggcatccaccacaacggctacgtgctccagggccgtatgcacatccgcatggacgacggcgccgagagcgaggtaggacccggcgacgtcttcgtgtgcccgccgggccacgacgcgtgggtcgtcggcgacgagcaggtcgtggtccacgacttcgcgggcgccatggccacggactacgcgaaggcggactag	MLEVKTLDKPDERRDFPRGHIEAVHLTGLDFAVATFEPGWRWSESVGPIAGTESCGIHHNGYVLQGRMHIRMDDGAESEVGPGDVFVCPPGHDAWVVGDEQVVVHDFAGAMATDYAKAD
CP151652	fig|1887.15.peg.385	peg	CP151652_462592_461615	462592	461615	-	Threonine dehydratase, catabolic (EC 4.3.1.19)	locus|AAEO51_01990,protein_id|PRJNA1099411:AAEO51_01990	FIG00133870	isu;Threonine_degradation isu;Threonine_anaerobic_catabolism_gene_cluster isu;Glycine_and_Serine_Utilization isu;Branched-Chain_Amino_Acid_Biosynthesis	gtgacgaccaccaccccgcccatcaccctggacgacgtgcgctccgccgccgcacgcctgcgcggcgtcgcccaccgcacgcccgtgctgcgctcccgcaccctggacgcgctcgtcggcgccgaggtgcacctcaagtgcgagaacgtccagcgggtgggcgccttcaagttccgcggcgcctacaacaccgtgtcccggctcacccccggccggctgtcgcggggcgtggtcgcctactcctccggcaaccacgcccaggccgtcgcgctcgccgcccgggaactgggcaccaccgccgtcgtcgtcatgccggaggacgccccgccgtccaagcgcgcggccaccgaggggtacggtgcgacggtcgtcgcctacgaccggtacaccggcgaccgc…	MTTTTPPITLDDVRSAAARLRGVAHRTPVLRSRTLDALVGAEVHLKCENVQRVGAFKFRGAYNTVSRLTPGRLSRGVVAYSSGNHAQAVALAARELGTTAVVVMPEDAPPSKRAATEGYGATVVAYDRYTGDRAAIAEALADERGLTLVPPYDHPHVIAGQGTAALELVEETGELGALIAPVGGGGLIAGSATAVKGLHPATRVIGVEPEAGDDTRRSLEAGRRVTVPVPRTIADGQAVSTPGELTFAVNRRLLDEVVLVDDEAIKEAMRFAFTRLKIVLEPSGATPLAALLSGRAGPLPHRVGLILSGGNVDAERFARLCAPGD
CP151652	fig|1887.15.peg.386	peg	CP151652_462728_463075	462728	463075	+	FIG01126616: hypothetical protein	locus|AAEO51_01995,protein_id|PRJNA1099411:AAEO51_01995	FIG01126615	ff	gtgaacacgacgtactacgaccacggaacgcacgccgagcgctgggagcgcgcggggatgttcttcgacgccaaggactacgccgccgccgcgcgggtcctgggcagcctggtcgaggaggtgcccgagcagaccgggccgcgtctgctgctcgcccgcgcctactaccactcggcccagctgcgccgcgcggaggcagagttgcggatcatcgtggaccgcgacccggtggagcactacgcccgtctgatgctcggccgcaccctgcagcggcaggggcgggacgccgaggcgcagccgcatctgcggctcgcggccgcgctgggcggcgacttcgacgagacgtaa	MNTTYYDHGTHAERWERAGMFFDAKDYAAAARVLGSLVEEVPEQTGPRLLLARAYYHSAQLRRAEAELRIIVDRDPVEHYARLMLGRTLQRQGRDAEAQPHLRLAAALGGDFDET
CP151652	fig|1887.15.peg.387	peg	CP151652_463224_463868	463224	463868	+	Peptide deformylase (EC 3.5.1.88)	locus|AAEO51_02000,protein_id|PRJNA1099411:AAEO51_02000	FIG00000017	idu(2);Bacterial_RNA-metabolizing_Zn-dependent_hydrolases idu(2);CBSS-89187.3.peg.2957 idu(2);Conserved_gene_cluster_associated_with_Met-tRNA_formyltransferase idu(2);Translation_termination_factors_bacterial	atgaacactccgagcgatcgcgtgccgttggccgagcgggtcgagcaacttctcgccgacgaggggccgttgcccatcgtcgccgccgggcatccggtgctgcgccgcgccaccgagccgtacgacgggcagctggacgacgcgctgctggcgcggttcgtacgggcgctgcgggtcaccatgcgcacggcccccggtgtggggctggccgcgccgcaggtgggcgtggggctgcggatcgcggtgatcgaggacccggcgccggtgccggaggaggtacgggtcgcgcgcgggcgggagccgcagccgttccgggtgctggtgaacccggcgtacgaggcggtcggcacggagcgggccgccttcttcgaggggtgtctgagcgtgcccggctaccag…	MNTPSDRVPLAERVEQLLADEGPLPIVAAGHPVLRRATEPYDGQLDDALLARFVRALRVTMRTAPGVGLAAPQVGVGLRIAVIEDPAPVPEEVRVARGREPQPFRVLVNPAYEAVGTERAAFFEGCLSVPGYQAVVARHASVRLTGQDEHGRALDEEFTGWPARIVQHETDHLDGTLYLDRAEPRSLSCNAAAARYWGQPTAEEAARALGFDLP
CP151652	fig|1887.15.peg.388	peg	CP151652_465352_463907	465352	463907	-	PF00070 family, FAD-dependent NAD(P)-disulphide oxidoreductase	locus|AAEO51_02005,protein_id|PRJNA1099411:AAEO51_02005	FIG00001597	idu(2);Mercuric_reductase	atgacggacacaccatcgaggcacacggaagcgaccgcctacgacgtcgtggtgatcggcgctggaccggtcggggagaacgtggcggaccgcacccgcgcggccgggctctccaccgctgtggtggagagcgaactggtcggcggcgagtgctcctactgggcctgcatgcccagcaaggccctgctgcgcccggtcctcgcccgggccgacgcccgccgcctgccagggctgagcgcgtccgtccagggtcccctggacaccgccgccgtgctcgcccgccgcgactccttcaccaccggctggaaggacgacggccaggtccggtggctggagggcaccggcgccgacctctaccgcgggcggggacgcctcagcggcccgcgcaccgtcaccgtc…	MTDTPSRHTEATAYDVVVIGAGPVGENVADRTRAAGLSTAVVESELVGGECSYWACMPSKALLRPVLARADARRLPGLSASVQGPLDTAAVLARRDSFTTGWKDDGQVRWLEGTGADLYRGRGRLSGPRTVTVTGPDGRESVLTARHAVAVCTGSRAQLPDLPGLDEVRPWTSREATSARSAPGRLVVVGGGVVATEMACAWQALGSRVTVLVRGDGLLGRMEPFAGELVAEALTEAGADVRTGTSVKAVTRENGAVVVLTDTGDRIEADEILFATGRAPRTDDLGLETIGLEPGSWLDVDDSLRVTGHDWLYAVGDVNHRALLTHQGKYQARIAGAAIVTRAAGEPVRTEKWGAHTATADHAAVPQVVFTDPEAASVGLTLAEAEQAGHRVRAVDVDL…
CP151652	fig|1887.15.peg.389	peg	CP151652_465470_465859	465470	465859	+	Thioredoxin	gene_name|trxA,locus|AAEO51_02010,protein_id|PRJNA1099411:AAEO51_02010	FIG01318274	idu(3);CBSS-315749.4.peg.3658 idu(3);Glycine_reductase,_sarcosine_reductase_and_betaine_reductase	atgagcgccaccgtcgaactcaccaaggagaacttcgaccagacggtcaccgacaacgagttcgtgctgatcgacttctgggcggagtggtgcggcccctgcaagcagttcggaccggtgtacgagaaggcggccgaggccaacccggacctggtgttcggcaaggtggacacggaggcgcagccggagctggccgccgccttcggcatccagtcgattccgacgctgatgatcgtccgcgaccaggtcgcggtgttcgcccagccgggcgcgctgccggaggccgcgctgacggacgtcatcggccaggcccgcaagctggacatggaccaggtgcgtcagcagatcgccgagcagcaggcgcagcagcagggcggtcagggcgcctga	MSATVELTKENFDQTVTDNEFVLIDFWAEWCGPCKQFGPVYEKAAEANPDLVFGKVDTEAQPELAAAFGIQSIPTLMIVRDQVAVFAQPGALPEAALTDVIGQARKLDMDQVRQQIAEQQAQQQGGQGA
CP151652	fig|1887.15.peg.390	peg	CP151652_466948_465911	466948	465911	-	putative LacI-family transcriptional regulator	locus|AAEO51_02015,protein_id|PRJNA1099411:AAEO51_02015	FIG01122397	ff	atggtgcagataccgaacccgcccgcccccgcgccccccgcaccgacgggctccgtgccgacgagcgccgatgtggcccgcctggccggcgtctcgcgtgcgaccgtctcctacgtgctgaacaacgcccgcgccgtccggatcagcgaacccacccgccgccgcgtccgcgaggccgcgcgcgaactggggtacgtcccgcacgcggccgcccgcagcctgcgcgccggacacagccgtatggtcctgatgcccgcgcccgcgttccccgtgggcccgctgtacagcaggttcatcaacgagctgcaggcggcgctgagcctgctcgactacacggtcgtccagcacggcaccgtcggcgtccacgacgacgaggccgcgcgcgcctgggcggagctg…	MVQIPNPPAPAPPAPTGSVPTSADVARLAGVSRATVSYVLNNARAVRISEPTRRRVREAARELGYVPHAAARSLRAGHSRMVLMPAPAFPVGPLYSRFINELQAALSLLDYTVVQHGTVGVHDDEAARAWAELRPVAVLVPGSGLGPRGVEVLKRSGARAVVTLGPETVEGAHALLMDHDVVGYSAGAHLFDRGRRRIGVVVPGEPGLDTFSAPRLAGVRAAVRGTDATVTELPLAHDEEAAARLAARWRDLGLDAVFTYNDEYAMLLMRALQDEGVRIPEETAVVGADDLMLGRLLRPRLSTVHLELPSGQELADLVDRAVRDPSAAPEAHKVLGARVIRRDST
CP151652	fig|1887.15.peg.391	peg	CP151652_467697_467041	467697	467041	-	Transcriptional regulator, TetR family	locus|AAEO51_02020,protein_id|PRJNA1099411:AAEO51_02020	FIG01968105	ff	atgtccgccgcgcccccgtccgccccgcctccgcaggagcccgtcgagcccccgcagctgctccagctgggtctcgacgacgacgagccctgcctgcgcgccgacgccgcccgcaaccgggcccggctgctggaggcggccgccggactcgtcgcggcgcgcggcgccgacgccgtcaccatggaggaggtcgccgccgcggccggtgtcggcaagggcaccgtcttccgccgcttcggcgaccgcaccggcctgctgatggccctcctcgaccacagcgagaagaagctccaggccgccttcctcggcggccccccgccgctgggcccgggcgcgcccccggccgagcggctgcgcgccttcggccgcgccgccctgcgccgcaccgtggaggacctg…	MSAAPPSAPPPQEPVEPPQLLQLGLDDDEPCLRADAARNRARLLEAAAGLVAARGADAVTMEEVAAAAGVGKGTVFRRFGDRTGLLMALLDHSEKKLQAAFLGGPPPLGPGAPPAERLRAFGRAALRRTVEDLELQLAAQPDPGRRFTVPPYRVRHHHVALLLRQAVPDADCDLLAHTLLAQLDPALVHHLMHQCGMPARRLEDAWTDLVDRITGTAA
CP151652	fig|1887.15.peg.392	peg	CP151652_467820_468386	467820	468386	+	NADPH:quinone oxidoreductase	locus|AAEO51_02025,protein_id|PRJNA1099411:AAEO51_02025	FIG01132576	ff	atgtctgttcgcatcctggctctcgtcggcagccttcgcgccggttcgcacaaccgtcagctggccgaggccgcggtcaagctcgctcccgcgggcgccgatgtggcgctctacgagggcctcgcggagatcccgttctacaacgaggacatcgacgtcgagggtggcgtcccggccgccgcggcgaagctgcgcgaggccgcggccggcgcggacgcgctgctgctcttcacccccgagtacaacggcaccatcccggccgtgctgaagaacgccatcgactggctgtccaggccgttcggcgccggcgccgtctccggcaagccggtcgtcgtggtcggcaccgccttcggccagtacggcggcgtctgggcgcaggacgaggcccgcaaggccgtg…	MSVRILALVGSLRAGSHNRQLAEAAVKLAPAGADVALYEGLAEIPFYNEDIDVEGGVPAAAAKLREAAAGADALLLFTPEYNGTIPAVLKNAIDWLSRPFGAGAVSGKPVVVVGTAFGQYGGVWAQDEARKAVGIAGGKVVEDIKLSIPGSVTRFAETHPADDTEVAEQLAEVLDRLHALVDGEQAAA
CP151652	fig|1887.15.peg.393	peg	CP151652_469623_468484	469623	468484	-	Xanthine and CO dehydrogenases maturation factor, XdhC/CoxF family	locus|AAEO51_02030,protein_id|PRJNA1099411:AAEO51_02030	FIG00001518	idu(1);Molybdenum_cofactor_biosynthesis idu(1);Xanthine_dehydrogenase_subunits idu(1);Purine_Utilization	atgcttgacctcgccgacgacctgcggcgctggctggccgaggagcgggagttcgccgtggccacggtcgtctccgtgggcggcagcgccccgcgcggccccggcgccgccctcgccgtcgaccgcgacggcacggtgatcggctcggtgtccggcggctgtgtcgagggcgcggtgtacgacctgtgcggggaggccctcgcggacgggcgggccaggaccgagcggttcggctacagcgacgaggacgccttcgcggtcggcctgacctgcggcggcacgatcgaggtgctggtcacgccggtcggcgcgggcagccccgtccggccggtgctggagtccgccctgacgcacctgtccggtggtggcccgggcgcgctggcctgggtgacggacggc…	MLDLADDLRRWLAEEREFAVATVVSVGGSAPRGPGAALAVDRDGTVIGSVSGGCVEGAVYDLCGEALADGRARTERFGYSDEDAFAVGLTCGGTIEVLVTPVGAGSPVRPVLESALTHLSGGGPGALAWVTDGPADLLGRALLVRPDGTYEGGLGGAAELDRAAAAAARGLLDAGRTGTVTVGPGADAYCAGRPALFVQSSVPPPRMIVFGAIDFAAALVRVGKFLGHHVTVCDARPVFATRARFPEADEVVVDWPHRYLRTTRTDARTVLCVLTHDAKFDVPLLEVALGLPVAYVGAMGSRRTHTDRLRRLREAGVGERALSRLRSPIGLDLGARTPEETALSIAAEIVAARHGGTGAPLTTTSAPIHREGRTAPAAA
CP151652	fig|1887.15.peg.394	peg	CP151652_471748_469616	471748	469616	-	Periplasmic aromatic aldehyde oxidoreductase, molybdenum binding subunit YagR	locus|AAEO51_02035,protein_id|PRJNA1099411:AAEO51_02035	FIG00554900	ff	atgaccgtcgcaccccaacgccccgccgcaccgggcctgatcggcaccgcgcacacccgcgtcgagggccgcgacaaggtcaccggcgccgcccgttacggcggcgacatcccgttcgccgggctcgcccacggcgtgctcgtgctgtccacggtggcccgcggcaggatccggtcggtcggcaccggcccggtgctcgcgatgccgggcgtcctcaccgtcctccaccacggcaacgcccctcgcctgaacagcgagtacgtcggcatgctgggcgtcccgccggacccgaccgccgtcgtcttccagcacgaccgcgtcccgcacgccggctggcccgtcgccctcgtcgtcgccgagacgcccgagcaggcgcgggcggccgccgacgccctcgtc…	MTVAPQRPAAPGLIGTAHTRVEGRDKVTGAARYGGDIPFAGLAHGVLVLSTVARGRIRSVGTGPVLAMPGVLTVLHHGNAPRLNSEYVGMLGVPPDPTAVVFQHDRVPHAGWPVALVVAETPEQARAAADALVVRYEEEPHDVALSADRPDAYAADGHMPGTTEKGDLEAELAASAHVVDAEYTTPEEHHAMMEPHVATAWWDGGRLDVVDSNQGITWVADELARMFSLDASAVRVRSEHVGGGFGSKGVRAPQVAAAMAAAELGRPVRVSLTRRQMFSVTGYRSPTVQRVRLGAGPDGRLRALEHTSLNQTSTVYEFVEPGAGVARTMYDATAHRTENRVVRLDVPSPTWMRAPGEAPGSFALECALDELAEKCGVDPIELRLRNEPETGPVSGLPFA…
CP151652	fig|1887.15.peg.395	peg	CP151652_472737_471745	472737	471745	-	Periplasmic aromatic aldehyde oxidoreductase, FAD binding subunit YagS	locus|AAEO51_02040,protein_id|PRJNA1099411:AAEO51_02040	FIG00060371	icw(1);Purine_Utilization	atgagggagttcgactaccggcgcgccgacgacgtcaccggcgcggtcgccctgctggacgccgacccggacgcccgctacctcggcggcggcaccaacctcgtcgacctgatgaagaacggcgtcgagacccccgcgcggctcgtcgacatccgctccctcccgctcgaccggatcgggaccgacgacgacggcggcgtgcgcatcggcgcgaccgtcaccaacagcgacctcgccgcgcacccgctgatccgcgagcgctacccggcgctcgcccaggccgtgctggccggcgcctccgggcaactccgcaccatggccaccgtcggcggcaacctgctccagcgcacccgctgcggctacttcaccgacatcacccggccctgcaacaagcgcgaa…	MREFDYRRADDVTGAVALLDADPDARYLGGGTNLVDLMKNGVETPARLVDIRSLPLDRIGTDDDGGVRIGATVTNSDLAAHPLIRERYPALAQAVLAGASGQLRTMATVGGNLLQRTRCGYFTDITRPCNKREPGSGCPAIEGEHHNHAVLGASEHCVAVHPSDMGVALTAFDAVVSWRTADGAYEAPLTDFYLPVGDTPHRETVLPPGALITHVTLPPARVAARSRYRKVRERASYAFAIGSVAAALEVDDGVIRDARLALGAVASRPWRARLAERILVGAPATAEYFAVAADAELAAARPLPHNGYKVTLLRNLVVAVLTELAEETSR
CP151652	fig|1887.15.peg.396	peg	CP151652_473300_472734	473300	472734	-	Periplasmic aromatic aldehyde oxidoreductase, iron-sulfur subunit YagT	locus|AAEO51_02045,protein_id|PRJNA1099411:AAEO51_02045	FIG00801385	ff	atgacgccccccacgtcgtccagcaccgtcaccctgaacgtcaacggcgagaaacacacgctgaccgtcgaccaccgcaccaccctgctcgacgccctgcgtgaccgcctcgacctgaccggcaccaagaagggctgcgaccacgggcagtgcggcgcctgcaccgtcctcgtcgacggccgccgcaccgtctcctgccttcagctggccgtcgcctccgaggatcgcgcgatcaccaccgtggagggcatcgccgagggggaccggctgcacccggtgcagcaggccttcctcgacctcgacggcttccagtgcggctactgcacccccggacagatctgttcggcggtcgccgtcatcgaggagcacgccgccggctggcccagcgccgtcaccgcg…	MTPPTSSSTVTLNVNGEKHTLTVDHRTTLLDALRDRLDLTGTKKGCDHGQCGACTVLVDGRRTVSCLQLAVASEDRAITTVEGIAEGDRLHPVQQAFLDLDGFQCGYCTPGQICSAVAVIEEHAAGWPSAVTADVRPEAGPPPLTTEEIKERMSGNLCRCGAYGQIARAVARAAAEASAEKLTEETTA
CP151652	fig|1887.15.peg.397	peg	CP151652_473560_474171	473560	474171	+	Transcriptional regulator XdhR, TetR family	locus|AAEO51_02050,protein_id|PRJNA1099411:AAEO51_02050	FIG01442304	ff	gtgggcgggcacaaggacgcgtcgcggagcgcggagacaccccagcgggcggacgctcagcgcaaccgcgagcgcatcctggccgtcgcggtcaccgagctcacgcggtcggcggacaccccgctgagcgtgatcgccaagaaggcgtgcgtcggacagggcacgttctaccggaacttccccagccgcgaggcactggtcatggagatctaccggcacgagatgcagcaggtcgccgacagcgcggaccagctgctcggccggcgggagcccgaccgggcgctgcgggagtggatggaccggctggcccggttcagcatgaccaaggcgggtctcgcggacgcgatccggcaggccaccagctccccggacggcccggcgaagcccggacacgacacg…	MGGHKDASRSAETPQRADAQRNRERILAVAVTELTRSADTPLSVIAKKACVGQGTFYRNFPSREALVMEIYRHEMQQVADSADQLLGRREPDRALREWMDRLARFSMTKAGLADAIRQATSSPDGPAKPGHDTLLQAADRLLRACEETGVIRPGVTSEDLILAIGGLWQLDPASDWQPRAARLLDLVMDGLRVGAPGRKATDA
CP151652	fig|1887.15.peg.398	peg	CP151652_475091_474186	475091	474186	-	FIG01127108: hypothetical protein	locus|AAEO51_02055,protein_id|PRJNA1099411:AAEO51_02055	FIG01127107	ff	atgattgacctgcgccggctccatgtcctgcgagcggtcgcccactacggcacggtcaccgcggccgcccgcgccctgcacttcacgccctccgccgcctcccagcagatccgccagctcgcccgcgacctcggcgtcgacctgctggaaccccagggccgcggggtgcgtctcaccccggccgccgagagcctgctcgcgcacgccgacgccatccaggcccgctgggaccaggccgagctggatctgcgcgccgaccacggcgacccggccggggtgctgcgggtgaccgggttccccgtggccgtctcggtgctgctcgcgccgatggcggcccggctcggcgagcggcacccgcggctgtcggtccggatcacggaggcagccgttccggccatc…	MIDLRRLHVLRAVAHYGTVTAAARALHFTPSAASQQIRQLARDLGVDLLEPQGRGVRLTPAAESLLAHADAIQARWDQAELDLRADHGDPAGVLRVTGFPVAVSVLLAPMAARLGERHPRLSVRITEAAVPAIFDLLFEGAADLAVVESTPHNPPMSDTRFDQQPLLDDPFDLVVPDAHALAGRDRVDLAEAAHEPWIAPVPESPCRLQVMAACGAAGFAPEVVHHAGDWNATAHLVAHGLGVALIPRLAHVTPHLPVTRVRCAGDPHRRLLTATRTGGHARPAVAAALGELRRLAPAALA
CP151652	fig|1887.15.peg.399	peg	CP151652_475226_475459	475226	475459	+	hypothetical protein	locus|AAEO51_02060,protein_id|PRJNA1099411:AAEO51_02060			atgaccagcacgaccggcgccacgggcacgaccggcgccgcctgcccctactgcgggtggccggaccacgcggagccgttccaggtcgtctcacggcacgtcaccgcggcgggcagcacggtgtggacgcgctgcggctgcgggtcgctccaggtccgcgcggtggacgcgtggggcacgcgcatcgtgtcgcgcagccgtccggccggcgtgccggccacgggcgggcgctga	MTSTTGATGTTGAACPYCGWPDHAEPFQVVSRHVTAAGSTVWTRCGCGSLQVRAVDAWGTRIVSRSRPAGVPATGGR
CP151652	fig|1887.15.peg.400	peg	CP151652_475567_476757	475567	476757	+	L-carnitine dehydratase/bile acid-inducible protein F (EC 2.8.3.16)	locus|AAEO51_02065,protein_id|PRJNA1099411:AAEO51_02065	FIG00450481	ff	gtggacgtgcggagactccccttgtccggggtgacggtggtgaccgtggagcaggcggtggccgcgccctacgccacccggcagctggccgacctcggcgcccgggtgatcaaggtggagcggccgggcgagggcgacttcgcccggcgctacgacaccaccgtgcacggcacgtccagctacttcgtgtggatcaaccgctcgaaggagtccctcacgctcgacctgaaggatccgcgcgggcgggacatcctgcacgaactgctggcggacgccgacgtgttcgtgcagaacctcgcaccgggcgcggccggccggctcgggctgggcgcggacgacctggcccgccgccatccgcgcctcgtcccctgcacgatctcgggctggggcacgaccggc…	MDVRRLPLSGVTVVTVEQAVAAPYATRQLADLGARVIKVERPGEGDFARRYDTTVHGTSSYFVWINRSKESLTLDLKDPRGRDILHELLADADVFVQNLAPGAAGRLGLGADDLARRHPRLVPCTISGWGTTGPWADRKAYDLLVQCQTGLVSLTGTPGETARTGISVADIAAGMYAYSGVLTALYTRATTGEVHPVEVSLFEALAEWMGQPAYYTRYGGAQPPRLGTQHATIAPYGTFRAADGREVLFSIQNEREWAALCREFLGRPELTDDPRFATSSDRVAHRDELNAIVADRCARDDAEELLKNLEGIGIACAGVNDVAAFLDHPVLAERGRWREIGVPGGTAEALLPPADLAGLPARMDPVPAVGEHTETILRDLGRTPEDIEALRADAVI
CP151652	fig|1887.15.peg.401	peg	CP151652_477550_476900	477550	476900	-	Protein-L-isoaspartate O-methyltransferase (EC 2.1.1.77)	locus|AAEO51_02070,protein_id|PRJNA1099411:AAEO51_02070	FIG00643855	idu(3);Ton_and_Tol_transport_systems idu(3);Protein-L-isoaspartate_O-methyltransferase idu(3);Stationary_phase_repair_cluster idu(3);Lanthionine_Synthetases	atgcggttccgtgatcgccggcaggccggacgcgcactggccgcgcggctgcgggagaggcaggacgcgggcgccctgcccgaccctctcgtcctggcgctgccccgcggcggcgtcgccgtcgccgccgaggtcgccgaggcgctcggcgcgcccctcgacgtcctcgtcgtgcgcaagatcggcgcccccggccacgaggagtacggcgtcggcgccatggccggcgacggcggtcccgtgttcgacgaggaggccgtgcgcggcctggggctgacgcaggccgacctcgcgcccgtcgtcgcacgggaacgcgccgagctgctccggcgcgaacggctctaccggcagggcaggcccgcgcccgacccgcgcggccgcacggtgatcgtggtcgac…	MRFRDRRQAGRALAARLRERQDAGALPDPLVLALPRGGVAVAAEVAEALGAPLDVLVVRKIGAPGHEEYGVGAMAGDGGPVFDEEAVRGLGLTQADLAPVVARERAELLRRERLYRQGRPAPDPRGRTVIVVDDGLATGSTARAALRALRARDPARLVLAVPVASPQGAAALRPETDDLIALHEPAAFMAVGQWYDVFDQLTDTEVLEALRGREHT
CP151652	fig|1887.15.peg.402	peg	CP151652_477667_478122	477667	478122	+	Archease	locus|AAEO51_02075,protein_id|PRJNA1099411:AAEO51_02075	FIG00002581	isu;Archease	atggccggtgacacgggtgacgcggggcaggcgccgcgacgggaccgcagcgggcaccgctcggtggcgcaggaggacgacgtacgcatcgaggcctgggcggcgagccgcgagcactgcctggccgaggccgtggtggcgatggtggagtgcttcgccgacgtctccggcgtgagaccgaccggggtggaccgcatccggctggacgagacgaacgacgacgatctgctggccgcgctgctcgacgagatcctgtaccggctggaggcgtacggcgaggtgccggtggatgtggaggccgacgaggccgagggcggtcttgacgtgcggctcgcggtcgcgggcctggaggacgtgcgggtcaccggggaggtgccgacggacgtgggctgggaggac…	MAGDTGDAGQAPRRDRSGHRSVAQEDDVRIEAWAASREHCLAEAVVAMVECFADVSGVRPTGVDRIRLDETNDDDLLAALLDEILYRLEAYGEVPVDVEADEAEGGLDVRLAVAGLEDVRVTGEVPTDVGWEDLRLWPGPYGWSCAVTVDG
CP151652	fig|1887.15.peg.403	peg	CP151652_478575_478150	478575	478150	-	oxidoreductase	locus|AAEO51_02080,protein_id|PRJNA1099411:AAEO51_02080	FIG01307571	ff	atgaccacgcgcgtacgcgacgtgatgtccgcgcacatcacctccgtggagccgatgacctcggtgacccgggcggcgtggctgatgcgcgagcagaacgtcggtgacgtcctcgtcgcctacgactgcgacctgttcggcgtgctcaccgaccgcgacatcgtgctgcggggcgtcgccgaggggcacgaccccgaggccacgaccgtcggctcgctgtgcacccgcccgccgctggtgacgctcgacccggacgacacgaccggccacgccgtcgagctgatgcggaagcacgccgtgcggcggctccccgtggtggagcacggcggctgccccgtgggcgtggtcagcctcggcgacctggccgccgaggaggacccgcactccgcgctcgcggac…	MTTRVRDVMSAHITSVEPMTSVTRAAWLMREQNVGDVLVAYDCDLFGVLTDRDIVLRGVAEGHDPEATTVGSLCTRPPLVTLDPDDTTGHAVELMRKHAVRRLPVVEHGGCPVGVVSLGDLAAEEDPHSALADISRATPTH
CP151652	fig|1887.15.peg.404	peg	CP151652_478757_480001	478757	480001	+	FIG01135984: hypothetical protein	locus|AAEO51_02085,protein_id|PRJNA1099411:AAEO51_02085	FIG01135978	ff	gtggacgggcggcggtcgccggcgtggcggttcgggtggctgtggacggcgtacggggtcagcaccttcggcacgcggttcgcgttcgacgcgttcgcgctggtcgccctgctggtgctgcacgccggtccggcggaggtctcgctgctggcggcggtgggccccgcggtcggcgcggtgctgtcggtgccgctcgggccctgggtggagtaccgccgcaaacgcccggtgatgatcgcgacggacctcgtccggtgcgcggtgctgctgagcgtgcccgtggcgtacgccctggacgcgctcaccgtggcgcagctgctggtggtgtcggtgacggtggcggcggccgacatcaccttccaggcggcggtcggcgcgtatctgaaggacgtggtggag…	MDGRRSPAWRFGWLWTAYGVSTFGTRFAFDAFALVALLVLHAGPAEVSLLAAVGPAVGAVLSVPLGPWVEYRRKRPVMIATDLVRCAVLLSVPVAYALDALTVAQLLVVSVTVAAADITFQAAVGAYLKDVVEREDLLRANGRLESTAWTATMLGPPLGGAAIGWFGPVTTVVADAVSYLLSAGALGAAGGGDRRPERPDPRPRLRAGDLLDGWRYILRDRELRPLFLNTVLVNGLIMASSPPLVVLMVGPLGFAPWQYGLAFAVPCLGGLVGARLSRRLVARFGARRVLRVAGTLRACWSVGLAFVGPGAAGLILVIVIEFGLITSMGVFNPVCATRRLERTPADRVVRTLSAWSATSKASIAVLTALWGLLASLTGPRTAIALAGALLMATPLLLPR…
CP151652	fig|1887.15.peg.405	peg	CP151652_480362_480015	480362	480015	-	Lactoylglutathione lyase (EC 4.4.1.5)	locus|AAEO51_02090,protein_id|PRJNA1099411:AAEO51_02090	FIG00004743	idu(3);Methylglyoxal_Metabolism idu(3);Glutathione:_Non-redox_reactions	atgaccgtccgccgtgtcgtgcccaaccttcactccgaaaacccgggggagaacggggagttctacggtctgctgggcttcgaggaggtcatggaccgcggctggatcatgacgctggcctcgccgtccaacccgaccgcgcaggtcagcgtgatgaccggcgacaggacggcgccggtccaccccgacatcagcgtcgaggtggacgacgtggacgcggtgtacgaggccgtccgggggagcggcgcggagatcgtccatccgctgcaggacgaggagtggggcgtccgccgcttcttcgtccgcgaccccgacggccgcgtggtcaacgtcctcagccaccgctga	MTVRRVVPNLHSENPGENGEFYGLLGFEEVMDRGWIMTLASPSNPTAQVSVMTGDRTAPVHPDISVEVDDVDAVYEAVRGSGAEIVHPLQDEEWGVRRFFVRDPDGRVVNVLSHR
CP151652	fig|1887.15.peg.406	peg	CP151652_481533_480550	481533	480550	-	L-fuco-beta-pyranose dehydrogenase (EC 1.1.1.122)	locus|AAEO51_02095,protein_id|PRJNA1099411:AAEO51_02095	FIG00139408	idu(21);L-fucose_utilization_temp	gtgaaacgcaacaggctcgccggcaccgacgtgcacgtcacggaactgggcttcgggggcggtccgctcggcgggctgttcgaggcggtcgacgacgacaccgcggcgcaggcgctggaggcggcctgggacagcgggatccgctacttcgacacctcgccccactacgggatcgggcagtccgaacgccgtgtcggcgcgctgctgcggggcaggccgcgggaggcgtggacgctgtccacgaaggtcggcagggtgctggtgccgcaggaccccggcggccggaccgacgaggccttcgaggtgcccgccacccaccgccgggtgtgggacttcacccgggacggcgtgctgcgcagcgtggaggactcgctgacgcgtatgggcgtcgacaggatc…	MKRNRLAGTDVHVTELGFGGGPLGGLFEAVDDDTAAQALEAAWDSGIRYFDTSPHYGIGQSERRVGALLRGRPREAWTLSTKVGRVLVPQDPGGRTDEAFEVPATHRRVWDFTRDGVLRSVEDSLTRMGVDRIDVLYLHDAEEHFEEALRDGYPALAELRAQGTVGAVGAGMYHTGKLTRLVEETDVDVVMLSGRYTLLDHSALDDLLPACAARGVSVLAASVFNSGLLATPHPSAAATYDYAPAAPRTLERARRLAAVCEAHGVVLPAAAMEFPLHHPAVAGVVVGMRSVDEVRRNTEAYGTTVPAGLWADLRGEGLLDARAPVPA
CP151652	fig|1887.15.peg.407	peg	CP151652_482007_481579	482007	481579	-	Lactoylglutathione lyase and related lyases	locus|AAEO51_02100,protein_id|PRJNA1099411:AAEO51_02100	FIG01248773	ff	ttgtccgtcgagttcaaccacaccatcgtcctcactcccgaccgggagaagtccgcccgcttcgtcgcggagatcctgggcctggagcccggaccgtccgccgggatgttcctcccggtgatcaccgacaacggcgtcaccctcgacttcgccaccgtcgacatcgacatccccgtgcagcactacgcgttcctcgtctccgaggaggagttcgacgcgatcctcgcccggctcgtcgccgcacgggtccccgtccaggccgacccgcacggccggcacccgcgccgcctcaaccgcaacgacggcggacgcggcgtgtacttccgcgaccccgcgggccacggcctggaagtgctcacccgcccctacggcaccgacccggactcccccctgaacggc…	MSVEFNHTIVLTPDREKSARFVAEILGLEPGPSAGMFLPVITDNGVTLDFATVDIDIPVQHYAFLVSEEEFDAILARLVAARVPVQADPHGRHPRRLNRNDGGRGVYFRDPAGHGLEVLTRPYGTDPDSPLNGVTEEIPGAV
CP151652	fig|1887.15.peg.408	peg	CP151652_483267_482479	483267	482479	-	hypothetical protein	locus|AAEO51_02110,protein_id|PRJNA1099411:AAEO51_02110			atgagccgtccctccctcccgccgccggaactgcgcgcctatctggaggagctggtacgccgtacctccgccgtctgcggcgaccgtctggtgagcgtcctcgccgtcggctcgctcgccctgggcgactaccgccacgggcgcagcgacgtcgacgtgacggtcgtggtggaccccgccccgccgcgcgcggacctgaccgagctggccgcgacgctggcccaccccgcgctgccctgccccgccgccggcctcgaactggtcgcctacgccgccgacttcgccgcccgcccgtcgggcgaggcgggctacctgctcgacctgaacaccggaccgtcgctgcccgaacgcgccagtcaggaccccgccgacgcgcccgccttctggtacgtcatcgac…	MSRPSLPPPELRAYLEELVRRTSAVCGDRLVSVLAVGSLALGDYRHGRSDVDVTVVVDPAPPRADLTELAATLAHPALPCPAAGLELVAYAADFAARPSGEAGYLLDLNTGPSLPERASQDPADAPAFWYVIDRSVAHQAGLPLYGAPARDVIAAPDRPAVLAALRASVREHAGGEGHLADNRVLNGCRAAVHCRTGHWFAKRRAGEIVAASEPAFEPLITEALRSFGRPRAEAAVLPAEDVQAFLAWVAARVEEAAAAAGV
CP151652	fig|1887.15.peg.409	peg	CP151652_483841_483305	483841	483305	-	Nicotinamidase (EC 3.5.1.19)	locus|AAEO51_02115,protein_id|PRJNA1099411:AAEO51_02115	FIG00067300	idu(1);Redox-dependent_regulation_of_nucleus_processes idu(1);NAD_and_NADP_cofactor_biosynthesis_global	atgggcaagaccgcactgatcgtcatcgacatgatcaacacctatgaccacccggacgccgaccagctgctcccgtccgccgagacggtggtcccggtgatctccggactgctggagcgggcgcggcggcaggacgcgccggtgatctacgtcaacgacaacttcggcgagtggcgctcccaccacggcgaactgctcgacaaggcgctggcggggccgcacgcgcacctggtcgagccgctggtgccggacgagtcgtcgctgttcgtggtcaaggcccggcactcggtcttcttcgagaccccgctcagctatctgctctcccagcagggcatcgaccggctcgtgctgtgcgggcaggtgaccgagcagtgcgtgctctactcctcgctcgacgcg…	MGKTALIVIDMINTYDHPDADQLLPSAETVVPVISGLLERARRQDAPVIYVNDNFGEWRSHHGELLDKALAGPHAHLVEPLVPDESSLFVVKARHSVFFETPLSYLLSQQGIDRLVLCGQVTEQCVLYSSLDAHIRHFRVTVPRDAVAHIHEDLADAALRMMERNMGAQVCDSGELWT
CP151652	fig|1887.15.peg.410	peg	CP151652_483991_484413	483991	484413	+	hypothetical protein	locus|AAEO51_02120,protein_id|PRJNA1099411:AAEO51_02120			atgatccacagcgatggcttccgggcgctcgaccggcaggagtgcctgcgcctgctgggcgaggtgccggtcggtcgcgtcgtgtacacgcggcacgcgcttcccgcggtgctgccggtgaacttcaccctggacccggacgggtccgtggtgctgtgcacctccgcggactcggacctggtgcgggccgtcgacggggtggtggtggcgttcgaggcggacgacgtccatgccgggcggcggtccggctggagcgtggtggtcaccggccgggcggcggtggtgaccgacccggccgagcgggagcggctgctgcgcaccggtccccggtcgtggatgccgctgcggcgcggcgtgttcgtgcggatcgggagcgagatggtgacgggacgggagctc…	MIHSDGFRALDRQECLRLLGEVPVGRVVYTRHALPAVLPVNFTLDPDGSVVLCTSADSDLVRAVDGVVVAFEADDVHAGRRSGWSVVVTGRAAVVTDPAERERLLRTGPRSWMPLRRGVFVRIGSEMVTGRELTGADGRP
CP151652	fig|1887.15.peg.411	peg	CP151652_484477_484923	484477	484923	+	RNA 3'-terminal phosphate cyclase (EC 6.5.1.4)	locus|AAEO51_02125,protein_id|PRJNA1099411:AAEO51_02125	FIG00002119	isu;RNA_3'-terminal_phosphate_cyclase	gtgaccgcctacacccctgagcacaccccgggccgtgacggcccgtacgccaccgtcgaggccgagccgcgttccgtgggccgggtgcgcaccgagtactcgcccgcgcacgacggcgacccggaccccggggagatcgtctggacctgggtcccgttcgaggagaacgacggccgcggcaaggaccggccggtgctggtcgtcgcccgcgaggcggcggggacgttcctcgccgtgcggctgtcgagcaaggggcgtgccggggaccgggagtgggtgccgatcggcggcgggccgtgggaccggtcggggcgcgactcctgggtggcggtcgaccgggtgctgcggctgcacgagcagggcatgcgccgggaggcgtgcgcgctggaccggatgcgg…	MTAYTPEHTPGRDGPYATVEAEPRSVGRVRTEYSPAHDGDPDPGEIVWTWVPFEENDGRGKDRPVLVVAREAAGTFLAVRLSSKGRAGDREWVPIGGGPWDRSGRDSWVAVDRVLRLHEQGMRREACALDRMRFNSVRQRLRERYGWE
CP151652	fig|1887.15.peg.412	peg	CP151652_485764_484898	485764	484898	-	FIG01123153: hypothetical protein	locus|AAEO51_02130,protein_id|PRJNA1099411:AAEO51_02130	FIG01123152	ff	gtgagcgcgcgcctgcggggcatcgcccgggagacggaacggatcgtggcggagggcgcctacctcgcgccggacggccgccgggtgccggtcggggccgccgtcgaggcggcgcggcagggcaccacgctgcacggaccggagccggtcccggtgccgcccttcgaaccggcgcccacccgcttggaagtgacgggcgagagcagcctggccgccgcccgccgcctcaccggcccgcacgccccggatcccgtggccgtcctcaacttcgcctcggcgcgcaacccgggcggcggctacctcaacggcgcgcaggcccaggaggaggccctgtgccgcgcctccgcgctgtacacgtgcctgctgcgggcgcccggcttctacgagcaccaccgcgcc…	MSARLRGIARETERIVAEGAYLAPDGRRVPVGAAVEAARQGTTLHGPEPVPVPPFEPAPTRLEVTGESSLAAARRLTGPHAPDPVAVLNFASARNPGGGYLNGAQAQEEALCRASALYTCLLRAPGFYEHHRAHRDPFYTDRVIHTPAVPVFRDDRGALLDAPFTAGFLTSPAPNAGVIRSRAPERLGEVPGALVRRAGRVLETAAHHGYRRLVLGAWGCGVFRNDPAQVAEAFRAHLGPGGRFEGAFVHVVFGILDRTRDGATRTAFERTFADLADAPAVTPSRTAP
CP151652	fig|1887.15.peg.413	peg	CP151652_486251_487594	486251	487594	+	Glutamate--cysteine ligase EgtA	gene_name|egtA,locus|AAEO51_02135,protein_id|PRJNA1099411:AAEO51_02135	FIG00816555	ff	atgtcagatccgtcgagcggtggcgcgccggtccgcacggccgtcaccgaagcagaggccgaggccctgatccggggcatctgtttcaagaccggaccgccccgccgcctcggcgtggaggtcgaatggctggtccacgaggtgcgcgacccgcggctccccgtctcccccgaacgactcgcagcggcctacgccgcactgcgtgaggtgcccctgcgctcggcgctcaccgtcgagcccggcggccagctcgagctcagctcgccgcccgcggcgtccctcaccgagtgcctgaccctcgtctccgccgacctggacgccgtccgcgccgtcctgcgcggggacggcctgaccctggccggtctgggccacgacccctggcagaccccccgccggttc…	MSDPSSGGAPVRTAVTEAEAEALIRGICFKTGPPRRLGVEVEWLVHEVRDPRLPVSPERLAAAYAALREVPLRSALTVEPGGQLELSSPPAASLTECLTLVSADLDAVRAVLRGDGLTLAGLGHDPWQTPRRFLRQPRYDAMEAALDRAGAAGRFMMCTSASVQVCVDAGHEEPGPLGHVRRWWMAHLLGAVLVAVFANSPVSAGRPTGWLSTRQLRWAQIGAGRAGAPALDADPRGAWARHVLDAPVMCVRRDDDGPWEVPEDLSFRHWTHRRSPRAPTRDDLDYHVTTLFPPVRPRGHLELRMMDAQPGEDGWTVPLAVTAALFDDPAAAETAYRTVKPLAERTRGLAAPQNPLWRDAARDGLADPELREAAAVCFAAALDALPRLGAATALVDRVA…
CP151652	fig|1887.15.peg.414	peg	CP151652_487591_488910	487591	488910	+	Serine/threonine kinase	gene_name|egtB,locus|AAEO51_02140,protein_id|PRJNA1099411:AAEO51_02140		ff	atgaccgaccccgccctcgacgccgaaaccctgcgtgagcgcgcggtcgcctcgctggtcgtcgcgcgggaccgcaccacgctgctgaccagctgtgtggaggaccccgacctgaccgcgcagcactcgccgctgatgtcgccgctggtgtgggacctggcgcacatcggcaaccaggaggagcagtggctgctgcgcgcggtggccggacaggaggcgatccgcccggagatcgacagcctctacgacgccttcgagcacccccgcgccgaacgcccgaacctgcccctgctgtcgcccgaggaggcccgccggtacgcggccgacgtgcgcggacgggcactggacgtgctggagcgcacggcgttcgacggcacccggctgaccgaggccgggttc…	MTDPALDAETLRERAVASLVVARDRTTLLTSCVEDPDLTAQHSPLMSPLVWDLAHIGNQEEQWLLRAVAGQEAIRPEIDSLYDAFEHPRAERPNLPLLSPEEARRYAADVRGRALDVLERTAFDGTRLTEAGFAFGMIAQHEQQHDETMLITHQLRKGPAALTAPDPVPVTPYTGPAEILVPGGPFTMGTSAEPWALDNERPAHRREVAPFWIDATPVTNGAYQAFVEDGGYDDPRWWTPEGWAHVRRARLTAPLYWRREGGQWLRRRFGVTEQVPPDEPVLHVCWYEADAYARWAGRRLPTEAEWEKAARHDPATGRSRRYPWGDADPTPEHANLGQRHLRPAPAGSFPAGASPLGVRQLIGDVWEWTASDFLPYPGFRAFPYKEYSEVFFGPEYKVL…
CP151652	fig|1887.15.peg.415	peg	CP151652_488910_489665	488910	489665	+	Glutamine amidotransferases class-II	gene_name|egtC,locus|AAEO51_02145,protein_id|PRJNA1099411:AAEO51_02145	FIG01963618	ff	atgtgccgtcacctggcgtacgtggggcccgcggagccggtgggcgcgctgctggtgggaccgccgcacgggctgtaccggcagtcgtgggcgccccgccggcagcggtacggcacggtcaacgcggacggcttcggcgtgggctggtacgccgacggcgacccggtcccggcccgctaccggcgggccgggcccatctgggcggacctgtcgttcacggacctggctcgggtggtgcgcacggaggcgctgctcgccgccgtgcgggacgcgacgctgtcgggcgccgacgcggaggcggccgcggccccgttcgcgtcgggggcgtggctgttcagccacaacggggcggtgccgggctggccgggttcgctcgcgtccctggcggccacactgccc…	MCRHLAYVGPAEPVGALLVGPPHGLYRQSWAPRRQRYGTVNADGFGVGWYADGDPVPARYRRAGPIWADLSFTDLARVVRTEALLAAVRDATLSGADAEAAAAPFASGAWLFSHNGAVPGWPGSLASLAATLPAEDLLSLEARNDSAFLWALVLARLRAGDTMGQALADTVAEVAEAVPEARLNLLLTDGATVAATAWGDTLWYLARPGGGTVVASEPYDDDPHWQEVPDRTLLAASRADVLLTPLKESLT
CP151652	fig|1887.15.peg.416	peg	CP151652_489662_490624	489662	490624	+	Dimethylhistidine N-methyltransferase (EC 2.1.1.44)	gene_name|egtD,locus|AAEO51_02150,protein_id|PRJNA1099411:AAEO51_02150	FIG01966560	ff	gtgagtccgttccgtctgacccgcaccctccccgaggacgccgccggcgccgcgctgcgcgccgacgtccgcgcgggactgaccggcagccccaagacgctgccgcccaagtggttctacgacgcacggggcagcgagctgttcgaggagatcaccgcgctgcccgagtactacccgacgcgtgccgagcgggagatcctgctcgcccgctcgggcgagatcgccgccgcgtccggcgcccgcaccctggtggaactgggctcgggctcctcggagaagacgcggcatctgatcgccgccctcgacgggctgcacacatacgtcccggtcgacgtcagcgagtccgcgctgaccggggcggggcgggcgctggcggccgagcggccgggtctggaggtg…	MSPFRLTRTLPEDAAGAALRADVRAGLTGSPKTLPPKWFYDARGSELFEEITALPEYYPTRAEREILLARSGEIAAASGARTLVELGSGSSEKTRHLIAALDGLHTYVPVDVSESALTGAGRALAAERPGLEVHALVADFTAELPLPDTPGPRLVAFLGGTIGNLLPAERAAFLASVRALLAPGDALLLGTDLVKDVRTLVRAYDDAAGVTAAFNKNVLHVVDRELGADFDPDAFDHVALWDAEREWIEMRLRSRVAQSVKIPALELVVDFAEGEELRTEVSAKFRREGVRAELSAAGLELSRWWTDGEGRFALSLSVAR
CP151652	fig|1887.15.peg.417	peg	CP151652_491929_490679	491929	490679	-	putative lipoprotein	locus|AAEO51_02155,protein_id|PRJNA1099411:AAEO51_02155	FIG01966122	ff	gtgagacgccgtctgctcgccctcgtctgtgtgtccgcctccctgctcaccggctgcggggtgatgtccgacagcgcggcgcagcggcgcaccgtcaccgtgtggctgatgcagcacagcgcctcgcaggacttcctggaccgcttcaccgaggagttcgagcgcgagcacgagaccctcgacctcgacatccgcatccaggagtggaccggcatcggcgagaaggtccagcgggccctgcgcggcaaggacgcggacgggcccgacgtcatcgaggtcggcaacacccaggtgtccgcctacgccgagagcgacggtctgctggacctcaccctggagtccatgcgcgactggggccgcgacgactggctgcccggcctcgccgaacccggccgctgg…	MRRRLLALVCVSASLLTGCGVMSDSAAQRRTVTVWLMQHSASQDFLDRFTEEFEREHETLDLDIRIQEWTGIGEKVQRALRGKDADGPDVIEVGNTQVSAYAESDGLLDLTLESMRDWGRDDWLPGLAEPGRWGSQQYGIPWYAANRVVVYRKDLFRAAGVTPPKTRDEWLEITERLDTGDTQGIYLAGQDWYTLAGFIWEEGGELATERDGVWRGALDSEAALRGMDFYRRLQRLGDGPVDADEEHPPQAGVFAEGRVAQIVAVPGLVRAIVQQNPGLEDKIGYFPVPGKEAGRPGAVFTGGSDLVVPAGTDVEDAAVEVVAALTGARWNTDLARTMNYVPNKADLAGSVAGEEGLEAMAAGAARGRATPATPRWSVVEADNPIKEYMTKVLTGADPG…
CP151652	fig|1887.15.peg.418	peg	CP151652_492144_492359	492144	492359	+	FIG01128552: hypothetical protein	locus|AAEO51_02160,protein_id|PRJNA1099411:AAEO51_02160	FIG01128551	ff	atgtcgaaccacacctaccgggtcaccgagatcgtcggcacctcgcccgacggcgtggacgcggccgtccgcaacggcatcgagcgggcgtcgcggacgctgcgccatctggactggttcgaggtgacgcaggtacgcgggcagatcgaggaggggcgcgtcgcgcactaccaggtgggcctgaaggtgggcttccggctggaggagacggactga	MSNHTYRVTEIVGTSPDGVDAAVRNGIERASRTLRHLDWFEVTQVRGQIEEGRVAHYQVGLKVGFRLEETD
CP151652	fig|1887.15.peg.419	peg	CP151652_492882_492373	492882	492373	-	hypothetical protein, SCM10.04c	locus|AAEO51_02165,protein_id|PRJNA1099411:AAEO51_02165	FIG01122582	ff	gtgacccgccgcaccgagcccaccgaccgcacccggcgtccgctggccgtgttcgatctcgacaacaccctcgccggcaccgcgcaccgccagcacttcctggagcgcaggccccgcgactgggacggcttcttcgccgccgcgccgcaggacccgccgctcgccgaggggatcgcgctggtgcgggagagcgcccagacgtgcgacatcgtctacctcaccggccggcccgaacgctgccgccgcgacaccctggactggctggccgctcaggggctgcccgagggtgagctgcacatgcgcggcaacgccgaccggcggcccgcccggttcaccaaggcggccgtgctgcgccgcctggcccgcacccgggaggtgcggatgctggtcgacgacgac…	MTRRTEPTDRTRRPLAVFDLDNTLAGTAHRQHFLERRPRDWDGFFAAAPQDPPLAEGIALVRESAQTCDIVYLTGRPERCRRDTLDWLAAQGLPEGELHMRGNADRRPARFTKAAVLRRLARTREVRMLVDDDELVCEDARRAGFTVVHARWATPTGELKDAQEREGRT
CP151652	fig|1887.15.peg.420	peg	CP151652_492942_493961	492942	493961	+	FIG01121267: hypothetical protein	locus|AAEO51_02170,protein_id|PRJNA1099411:AAEO51_02170	FIG01121266	ff	atgagttccgtgatcgccgcgacccgcttctccgtcctcgaccgctcacgggtgcgcgaagggcacaccgcccccgaggccctgcgggacacggtggatctcgcccgggaggcggagcggctcgggtaccaccggttctgggtggccgagcaccacggcgtgcccggggtggccggttcggcgccgaccgtgctggcggcggcggtcgccggggcgacccgcaccatccgcgtcggcaccggcggggtgatgctgcccaaccaccgtccgctggtggtggccgagcagttcggcgtgctggcctcgctgttccctgaccggatcgacatgggtctgggccgctcggtggggttcaccgacggggtgcgcagggcgctcgggcgcgacaagggcgacgcg…	MSSVIAATRFSVLDRSRVREGHTAPEALRDTVDLAREAERLGYHRFWVAEHHGVPGVAGSAPTVLAAAVAGATRTIRVGTGGVMLPNHRPLVVAEQFGVLASLFPDRIDMGLGRSVGFTDGVRRALGRDKGDAEDFAAQIDELLGWFEGTSPTGVHARPPEGLTVPPFVLAMGEGADIAARAGLPMVIGDLRDRDRMRRGVDRYREQFRPSAWADEPYVVVSGTVAVADTPGQARRLLIPEAWSMAYSRTHGTFPPLPPAGRVESLAMSDKERGFYEAGLTGQLAGTEEEVERELEAVLKDTGAQEVLVTTSTYDREALLDSYRRLAALAGLDGSAARR
CP151652	fig|1887.15.peg.421	peg	CP151652_495035_494001	495035	494001	-	FIG01125782: hypothetical protein	locus|AAEO51_02175,protein_id|PRJNA1099411:AAEO51_02175	FIG01125781	ff	atgatcacccgcgaagagatctcgatcctgctggatcaccccgtgtacgacggggacggcaacaagatcggcgacgcgaagcacgtcttcctcgacgacgcgagcggacgccccgagtgggtgaccgtcaagaccgggatgttcggctccagcgagtcgttcgtgcccatccgtgacgcctccatggtccaggaccacctggaggtgccttaccccaaggacaaggtgaagggcgcgcccagtgtcgacatcgacgcgggcggccatctgtcggtggacgaggaacaccggctctacgagtactacggcatcaactgggacagcgttctcggcgaccccgaggagagccgcggcaccacgggtcaggccggaaccgccggggccgcgggcgccgccgga…	MITREEISILLDHPVYDGDGNKIGDAKHVFLDDASGRPEWVTVKTGMFGSSESFVPIRDASMVQDHLEVPYPKDKVKGAPSVDIDAGGHLSVDEEHRLYEYYGINWDSVLGDPEESRGTTGQAGTAGAAGAAGAAGAAGAAGAAGAAGAAGAASGRRGTSGAPGTTGAKGGMSSAAGAKGTTAERSGAAGAMSHRAEAGTGDAMTRSEERMHVGVERHETGRARLRKYVVTEEVQQTVPVRHEEVRVEREPVTDANREEAMSGPAFKEDQHEVTLHEERPVVTTEAVPVERVRMTTEEKVTNETVRGRVRKERIEAETEMTDEHGRRGRDVPGRGRDIPGRGRE
CP151652	fig|1887.15.peg.422	peg	CP151652_495982_495233	495982	495233	-	Succinate dehydrogenase iron-sulfur protein (EC 1.3.99.1)	locus|AAEO51_02180,protein_id|PRJNA1099411:AAEO51_02180	FIG00026006	icw(1);TCA_Cycle icw(1);Succinate_dehydrogenase idu(2);5-FCL-like_protein	atgaagctcaccctgcgcgtctggcgccagaagaacgccgacgccgacggcgccatgtccacgtacgaggtggacgacgtctccccggacatgtccttcctggagatgctcgacaccctcaacgaggagctcatcctcaagggcgaggacccggtcgccttcgaccacgactgccgcgaaggcatctgcggcgcctgctcgctggtcatcaacggcgacgcccacgggcccgagcgcaccaccacctgccagctgcacatgcggtccttcaaggacggcgacaccatcgacatcgagccgtggcgggccgccgccttcccggtgatcaaggacctggtggtcgaccgctccgccttcgaccgcatcatccaggccggcggctacatcaccgcgcccacc…	MKLTLRVWRQKNADADGAMSTYEVDDVSPDMSFLEMLDTLNEELILKGEDPVAFDHDCREGICGACSLVINGDAHGPERTTTCQLHMRSFKDGDTIDIEPWRAAAFPVIKDLVVDRSAFDRIIQAGGYITAPTGSAPEAHATPVPKPDADLAFEHAECIGCGACVAACPNGAAMLFTSAKINHLNVLPQGAPERETRVLDMVAQMDEEGFGGCTLAGECATACPKGIPLTSITGMNKEWLRAARKAGKR
CP151652	fig|1887.15.peg.423	peg	CP151652_497928_495979	497928	495979	-	Succinate dehydrogenase flavoprotein subunit (EC 1.3.99.1)	locus|AAEO51_02185,protein_id|PRJNA1099411:AAEO51_02185	FIG00136922	idu(3);TCA_Cycle idu(3);Succinate_dehydrogenase	atgacctcgtacaccgactacacgaccggcgcaccggtcgccgacaccaaggccccggccggaccgatccacgagcgctgggacacacgccgcttcgaggccaagctggtcaaccccgccaaccggcgcaagcacaccgtcatcgtcgtcggcaccggcctcgcgggcggctccgccggcgccaccctcgccgaacagggctaccgcgtcgtccagttctgctaccaggactccccgcgccgcgcccactccatcgccgcgcagggcggtatcaacgccgccaagaactaccgcaacgacggcgactccatccaccgcctcttctacgacaccgtcaagggcggcgacttccgcgcccgcgagtccaacgtgcaccgcctggcgcagatctccgtcgag…	MTSYTDYTTGAPVADTKAPAGPIHERWDTRRFEAKLVNPANRRKHTVIVVGTGLAGGSAGATLAEQGYRVVQFCYQDSPRRAHSIAAQGGINAAKNYRNDGDSIHRLFYDTVKGGDFRARESNVHRLAQISVEIIDQCVAQGVPFAREYGGLLDTRSFGGVQVSRTFYARGQTGQQLLLGAYQALSRQIAAGNVEMHPRTEMLDLIVVDGRARGIVARDLITGKISTYFADAVVLATGGYGNVFYLSTNAMNSNATAIWRAHRRGAYFANPCFTQIHPTCIPRTGDHQSKLTLMSESLRNDGRIWVPKAKGDTRPPAQIPEDERDYYLERIYPSFGNLVPRDIASRAAKNVCDEGRGVGPGGQGVYLDFADAIERMGRKAVEAKYGNLFDMYQRITDED…
CP151652	fig|1887.15.peg.424	peg	CP151652_498602_497931	498602	497931	-	Succinate dehydrogenase cytochrome b subunit	locus|AAEO51_02190,protein_id|PRJNA1099411:AAEO51_02190	FIG00002431	icw(2);Succinate_dehydrogenase	atggcacgcacggtgtgggactcgaccgtcggcaagaagacagtgatggcggtcagcggcctgatcatgctgctgtacctggtcgtccatatgctcggcaatctgaagatcttcttcggggccggggagttcaaccactacgcccactggctgcgcacgatcggcgaaccgttcatgcactacgagtggacgctgtgggccgtccgcgtggtgctggtcctcgccgtggtcgcccacgccgtctccgcgtaccagctcagccgccgcgacatcaaggcgcgcccggtcgcgtacgtgcacaagaaggcgcgggcgagctacgccacgcgcaccatgcgctggggcgggatcatcctcgccctgttcatcgtctggcacctcctcgacctgaccaccggc…	MARTVWDSTVGKKTVMAVSGLIMLLYLVVHMLGNLKIFFGAGEFNHYAHWLRTIGEPFMHYEWTLWAVRVVLVLAVVAHAVSAYQLSRRDIKARPVAYVHKKARASYATRTMRWGGIILALFIVWHLLDLTTGTVHSGGFESGKPYQNVVDTFSTWYGNTIYIVAMLAVGLHIRHGFWSAAQTLGAGSRTRDRALKTTANALALLLTAGFLAVPVGVMTGVVS
CP151652	fig|1887.15.peg.425	peg	CP151652_498723_499607	498723	499607	+	putative lysR-family transcriptional regulator	locus|AAEO51_02195,protein_id|PRJNA1099411:AAEO51_02195	FIG00847057	ff	atgcagttccagcagctccagtacttcgtggcggtggccgagacccggcacttcacgcgcgccgccgagctggtccacgtcgcccagccgtccctgtcgcagcagatcaaggcgctggagcgggagctgggcgcggacctgttccggcgggcgcgcggcaacatcacgctgaccgacgcgggcgaggcgctgctgccgctggcccggcggatcctggcggacgcggacaccgcccggcacgaggtgcaggaggtggcacagctgcgcagcggccgggtgcggctcggcgcgacgcccagtctgtgcacgggtctgctgccggacgtgctgcgcgccttccacgaccgctacccgggcgtccggctgctgatcgaggagggcggctcgcacgacctggtg…	MQFQQLQYFVAVAETRHFTRAAELVHVAQPSLSQQIKALERELGADLFRRARGNITLTDAGEALLPLARRILADADTARHEVQEVAQLRSGRVRLGATPSLCTGLLPDVLRAFHDRYPGVRLLIEEGGSHDLVRELARGALDLALVVLPLPTPSPALTTVELLREDLVVVSSPDARRPGRGRRAVRIADLEGERLVMFRHGYDLRELTVAACRAEGFEPEFAVEGGEMDAVLGFVRAGLGVAVVPRMVAARSGHGLRVTPLARPGLHRTIALAHRSDVAPPRAARELQGMLLER
CP151652	fig|1887.15.peg.426	peg	CP151652_501925_499784	501925	499784	-	Sensory box/GGDEF family protein	locus|AAEO51_02200,protein_id|PRJNA1099411:AAEO51_02200	FIG01964108	ff	gtgagcgcggagccggacgggccggagggcagactgcgccggttcgcgacgatctggagccgggccgtgtacccggtgacctcgaccgccgacacccgctccgagttcgaggagcggctgctcccggtggcccggctgctgagcgaggcgctgcgtgcccgggccttcgacgcggaggcgggcagggcggccggcgcggcgctcgtcgaggcgcactgcacggaccccgaggcgctcagccgcaccctggactgcgtcgacgcctacctcgtcctctactgcggcggcgacggcgaccgcgagaccctcagggcgcgcagcgcgcggctccagcacgccatggcggccggcttcgcccaggccctgcgccggcgcacgctggccgagcaggaggccgtc…	MSAEPDGPEGRLRRFATIWSRAVYPVTSTADTRSEFEERLLPVARLLSEALRARAFDAEAGRAAGAALVEAHCTDPEALSRTLDCVDAYLVLYCGGDGDRETLRARSARLQHAMAAGFAQALRRRTLAEQEAVAKAALEAQGVVAQALHATETRFRAVFEGAAIGIGIADLEGNILQVNGALGRMFGLSGQNLLGRNVRDWTHPDDAPQTWRLYEELVSGEREHYHLEKAFYRPDGTVLWTNLTVSLLRDADGEPQYQLALMEDTTERRLLNLRLRYEATHDALTGLPNRTFFFERLEKALAAGPGQRFGLCYLDLDGFKTVNDSLGHAAGDRLLVEVADRLQSCATAPGEMVARLGGDEFVALTTGPDTRRTVDELAGRIMNALLAPISVDGRELTVR…
CP151652	fig|1887.15.peg.427	peg	CP151652_502734_501922	502734	501922	-	FIG01121838: hypothetical protein	locus|AAEO51_02205,protein_id|PRJNA1099411:AAEO51_02205	FIG01121836	ff	atggagcgtcccgcctgggccccacggagcatcgacatcacggtgcccagtgtctcccggatgtacgactactacctgggcggttcgcacaacttcgaggtcgaccgggaagccgcccgcagggccatggagttcatgccgggactgcccaagatcatgcaggcgaaccgggcgttcatgcggcgggcggtgcgcttcgccgtcgccgagggggtcacccagttcctcgacatcggttccggcatccccacgttcgggaacgtgcacgaggtggcgcaggcggccgaccccgaggcccgggtgatgtacgtggaccacgacccggtggcggtcgcgcacagcaaagtggtgctggagggcaacgaccgcgcggacatcctcgccgccgacctccgcaag…	MERPAWAPRSIDITVPSVSRMYDYYLGGSHNFEVDREAARRAMEFMPGLPKIMQANRAFMRRAVRFAVAEGVTQFLDIGSGIPTFGNVHEVAQAADPEARVMYVDHDPVAVAHSKVVLEGNDRADILAADLRKPGEILGSDEVGRLIDLNRPVALLLVAILHFVEEADDPYGAVAELREALAPGSMLVLTHAAYEGIPLPPERAEGAVGVYRDTRNPLIMRTRDEIARFFEGYDMVEPGLVPMPRWRPDTAPEDEDPYAFSGLAGVGRTA
CP151652	fig|1887.15.peg.428	peg	CP151652_503942_503016	503942	503016	-	Orf21; putative lipoprotein	locus|AAEO51_02210,protein_id|PRJNA1099411:AAEO51_02210			atgaagacctcctggcggaccgcctcactggtggtgagcgccgcggcggtgctgaccctgacgacggcgtgcggtcaggacacccagccgccctccagccagaacgtggggatcacggcgccgggcgacctcggcggcatcggcagcggggcacaggcgggccagacctccccggccccgagccagccggtcaacacggcggggcagctgaacgtggccaccgacgccaagctcggcaaggtggtgaccgacgaactgggcctgaccctctaccggttcgaccaggactccgcgaacccgcccaagtccaactgcgacggggactgcgcgaagacctggccgccggtgccggcggacgacgcctcggcgggcgagggcatcgacaaggcgctgctcggc…	MKTSWRTASLVVSAAAVLTLTTACGQDTQPPSSQNVGITAPGDLGGIGSGAQAGQTSPAPSQPVNTAGQLNVATDAKLGKVVTDELGLTLYRFDQDSANPPKSNCDGDCAKTWPPVPADDASAGEGIDKALLGEITRADGTKQLTVDGWPAYRYVKDVNAGDVKGQGVGGKWFAFTPEGKKAQSADLPGLSTREDPELGEIVVDEKGMTVYRFMKDEAWPEPVSNCAGDCVKKWPVVSPVDFADTKGIQKKGYMTFTRPDGAEQQTINCWPIYTFAGDKAPGDTNGQGVGGTWYAVRPDGKPVGAPEK
CP151652	fig|1887.15.peg.429	peg	CP151652_504779_505543	504779	505543	+	FIG00761799: membrane protein	locus|AAEO51_02215,protein_id|PRJNA1099411:AAEO51_02215	FIG00761799	ff	ttgccggaatggcttgttctcatcctcgccatgctcgccgcctgtgccgtcgtggtgatcatcaccctcctccggcaccggagggcggccgaggacgaggaccccagcgagacaccggacgtcatcgagtacatgaccatgtggatcggcgtggtgtacgccatcgtgctgggtctcgccatcgccggcgtctgggagggccgcagcgccgcccaggagaacgtccgcgccgaggcggtcgccctgcacgagatctccgagcgggtacgggtctaccccgccgagatccgtgaccggatccgtgacgatgtcaacgcctatgtcggacacgtcgtcaccacggagtggcggaccatggccgaccacgaccggctgaccgacgagggcgccgcactgctc…	MPEWLVLILAMLAACAVVVIITLLRHRRAAEDEDPSETPDVIEYMTMWIGVVYAIVLGLAIAGVWEGRSAAQENVRAEAVALHEISERVRVYPAEIRDRIRDDVNAYVGHVVTTEWRTMADHDRLTDEGAALLDRLRRDVTDYEPRTDFEAQAYQPLVDQVAAADQARSARAESTGATMPGVVWFGLVTGAMVTIGMIFALQIRRTRRELILAGLFSALIAFLLFLIWDFDAPYSRGLAATAEPFLRLFPETGS
CP151652	fig|1887.15.peg.430	peg	CP151652_506160_505663	506160	505663	-	FIG01120838: hypothetical protein	locus|AAEO51_02220,protein_id|PRJNA1099411:AAEO51_02220	FIG01120836	ff	atgcgcaacacacgtgcccttgcggccgccggagccgcggtcgccgtcctcggggtcgccgccccggcggccgtcgcggacggcggacgggtgcccaacccgtccaacatcgtcgccctgcccagcgtcatcgcccggggcggccagctcaccatcaccgtcgacggctgccccaacggcggccacgccacctcgaacgccttcccgcggacgaacctgacgcccgttcacagcggcaacgacaccgccaggggcaccgccaccattcaccacgacgcccaccccggtccctacgacatcaccgtccactgctccggccgcagcctgacccgcccggccgccttcaccgtcatcggcggtgtccgcggcggcatcggcggcagcagcaccaccggggcc…	MRNTRALAAAGAAVAVLGVAAPAAVADGGRVPNPSNIVALPSVIARGGQLTITVDGCPNGGHATSNAFPRTNLTPVHSGNDTARGTATIHHDAHPGPYDITVHCSGRSLTRPAAFTVIGGVRGGIGGSSTTGATPADMAIGGSLVAAAVVGSGVFWMRRRAEKRI
CP151652	fig|1887.15.peg.431	peg	CP151652_506497_507162	506497	507162	+	putative secreted protein	locus|AAEO51_02225,protein_id|PRJNA1099411:AAEO51_02225	FIG00905474	ff	atgtcagctttcgagccggccgaagccgaagaggaggcgcgcccgaggaggcgcgctccgtggggcgtgatagcgctggtcctgctcaccggcctcgcgctgctccgcaacggctccggggagttcgacgtgggcccgccgcagccggccggcgcggccgccgcggacagcgcgacccccggtgtcaccgtcggcgcgctgcagccgctgccgtacgcggtgccggaccgggtgcggatcccggcgatccaggtggacgcgccgatcgtgccggtgggcctggacgcggagggctgggtggacgcgccgccgcccgaggacccgaacctggcgggctggttcaccggcgcggtctcgccgggcgagaagggcacgtcggtcgtggtcgggcacgtggac…	MSAFEPAEAEEEARPRRRAPWGVIALVLLTGLALLRNGSGEFDVGPPQPAGAAAADSATPGVTVGALQPLPYAVPDRVRIPAIQVDAPIVPVGLDAEGWVDAPPPEDPNLAGWFTGAVSPGEKGTSVVVGHVDNAQGPAVFYGLGALKKGNRVEIARKDGKTAVFEIYGVEVFSKNDFPGDRVYASKGTAELRVITCGGGFTQQNGYDGNVVAFARLAEIR
CP151652	fig|1887.15.peg.432	peg	CP151652_508043_507204	508043	507204	-	putative oligosaccharide deacetylase	locus|AAEO51_02230,protein_id|PRJNA1099411:AAEO51_02230	FIG01547232	ff	atgcagaagcatcaattgctcacccggcgccgggcgttgctcgccggtgccgccacgctgggcgcggcaggcgtggccacggcgctcgtgccgggggccgggaaccggggcgctccggcgtcaccgcccgtcgccggagcgcccgcggcccgccgccccctcaggccctccgagtaccgtctgaggcccctgaccggctacggccccccgcgcaccgcgcccggcaggaccccggtgcgcaaggagccgctgctgaaggtgccggagaacggccgcaccgtcgtgctcaccttcgacgacgggcccgacccccgctacacccccgacatcctggacaccctggcccggtacgaggtgcgcgcgatgttcttcgtgtgcggcgagatggcggcctacagc…	MQKHQLLTRRRALLAGAATLGAAGVATALVPGAGNRGAPASPPVAGAPAARRPLRPSEYRLRPLTGYGPPRTAPGRTPVRKEPLLKVPENGRTVVLTFDDGPDPRYTPDILDTLARYEVRAMFFVCGEMAAYSPDLLARMADEGHVVGNHTWSHPLLTGLRRRRIRSEMERTSDVVEKHHGARPEWFRAPYGAWNRAAFELGAELGMEPLAWTVDTLDWTEPGTRTIVGRVEDGAAPGVVVLSHDAGGDRSQSVKALRSYLPHLLDSGYHVTVPRREYV
CP151652	fig|1887.15.peg.433	peg	CP151652_508191_508652	508191	508652	+	FIG01127065: hypothetical protein	locus|AAEO51_02235,protein_id|PRJNA1099411:AAEO51_02235	FIG01127064	ff	gtgacggaacagcaggcccatcggttcgagcggggcacggacggcccgaaggtgatcgtggccggcgtggacggctccgactcgtcgctgcgcgcggcggcctacgccgcggggctggcccggcggcagggcgcgctgctcgccatcgtgtacgtgcagccggtgctggcggcaggggccgcgctcggcgcgccggtggcggacgcgacggaggagatcgcgcaggacctggcggcgcagatccgggagtcgatggagcggatcaaggggatcttcgacgtccgctgggagttccacaccttccggggcgacccgtacaacggcctggtgaaggcggcggacgacctcacggcggacgcggtggtcgtgggcgcgtccgagcaggcggggcaccggttc…	MTEQQAHRFERGTDGPKVIVAGVDGSDSSLRAAAYAAGLARRQGALLAIVYVQPVLAAGAALGAPVADATEEIAQDLAAQIRESMERIKGIFDVRWEFHTFRGDPYNGLVKAADDLTADAVVVGASEQAGHRFVGSVAVRLVKAGRWPVTVVP
CP151652	fig|1887.15.peg.434	peg	CP151652_508761_510200	508761	510200	+	putative amino acid transporter protein	locus|AAEO51_02240,protein_id|PRJNA1099411:AAEO51_02240	FIG00512404	ff	atggccggactccgggcgggcgaaggaattctccgccgcaaaccgatcgagcgcatcgaggagacggaggtcggccggggtccgcggctggagcgcaccctgggcctctggcagctcaccgcgatcggcgtgggcggcatcatcggcgcgggcatcttcaccctcgcggggacggtcgcgaacggcacggcgggacccgcggtgctgttgtccttcctgatcgcgggcgtcgcgagcgcggcggcggcgctgtcgtacgccgagttcgcggggatgatcccgaaggccggctcggcctacacctacgggtacgcggtgctgggcgagctggcgggctggttcatcggctgggacctgctgctggagtacacggcgatcgtcgcggtggtcggcatcggc…	MAGLRAGEGILRRKPIERIEETEVGRGPRLERTLGLWQLTAIGVGGIIGAGIFTLAGTVANGTAGPAVLLSFLIAGVASAAAALSYAEFAGMIPKAGSAYTYGYAVLGELAGWFIGWDLLLEYTAIVAVVGIGISGYFSFLVNEMGADLPAWMLGAPGTGDGHRVDLFAALLCLLIAALLNLGIKNAARFETVVVVLKVLVVLLVIGVGVFHIQAAHYEPFFPFGVGGAFTGAATVFFAVFGYDAMSTAAEESKDAQRHMPKAIIYSLIVSMVLYVAACLVLTGMQDYRDIDPESGFSTAFKSVGLTGLADVIAVGAIIGILTVMFTFMLGVTRVWFAMSRDGLLPRWFAKTHPTRHVPTRVTWIVGVASAAIAGFLPIGEAAELTNIGILLAFVVVCT…
CP151652	fig|1887.15.peg.435	peg	CP151652_510889_510197	510889	510197	-	hydrolase	locus|AAEO51_02245,protein_id|PRJNA1099411:AAEO51_02245	FIG00764564	ff	atgaatggtgcttcggatcttcgttccttcccgtccgccgacggcgacctcgcctaccgcgacaccggctccggcgacctcgtcgtcctgctccactccggcttcgtcgaccaccggatctgggacgaccacgtgcccgtcctcgccgagcggtaccgggtgatcgcccccgacacgcgcggccacggcttctccgccaacgccaccgccccgttccgctgggccgacgacctggccgcgctgctgcgccacctcgacgccggacccgccgtcctcgtgggactctccatgggcggcgtgatcgccaccgacaccgcgctcgagcaccccggcctggtccgcgcggtggtcaccgccggggccgcgaccggcgaccaccgctacaccgacccctggcac…	MNGASDLRSFPSADGDLAYRDTGSGDLVVLLHSGFVDHRIWDDHVPVLAERYRVIAPDTRGHGFSANATAPFRWADDLAALLRHLDAGPAVLVGLSMGGVIATDTALEHPGLVRAVVTAGAATGDHRYTDPWHRELEETMALHTLSKHGPGEKDWLVRVTGSFDRIGEIRVPLLAVNGSLEPADLHAAAERLAGAVPDGRTATIDGTGHYSALERPDAFNRVLLDFLEPL
CP151652	fig|1887.15.peg.436	peg	CP151652_510947_511420	510947	511420	+	Transcriptional regulator, MarR family	locus|AAEO51_02250,protein_id|PRJNA1099411:AAEO51_02250	FIG00554610	ff	gtgacggaccacgagacccccctcccgccggacgagctcggccgacgtctcaccgacgtgtacgacctggtcggccccctgtaccggcgcgcccagcgcagcgtcgaacgcggcctgacggacggtgagctgtccctcggggtgcgcgcggtgctgacgctgctgcaccgcaacgggccgatgacggtgccgcagatgggccgggcgcaggcgatcagccgccagttcgtgcagcgcacggtgaacgaggcggcggaccaggggctggtggagagcattcccaacccggcccaccggcgctcgtcgctcatccgtccgacggagaagggcacggcggcgatcggcgaggtgctgcgccgggagcacgccctgctgcgggagaccggcggcggcctgacg…	MTDHETPLPPDELGRRLTDVYDLVGPLYRRAQRSVERGLTDGELSLGVRAVLTLLHRNGPMTVPQMGRAQAISRQFVQRTVNEAADQGLVESIPNPAHRRSSLIRPTEKGTAAIGEVLRREHALLRETGGGLTDAEVTACLRVLGELLKALDHVDDD
CP151652	fig|1887.15.peg.437	peg	CP151652_512641_511478	512641	511478	-	lipoprotein	locus|AAEO51_02255,protein_id|PRJNA1099411:AAEO51_02255			atgatcgtacgcagcagacagctggccctcgtcctgacggccgtgctcgccgcgggcgccgcctgccaggcccgcgaccacacgccgccggccgaggggcgtccggctccctcggcgacggcccaccgcggcttcaccctggtcgcgtcgggagacgtcctgccccacacctccgtcatcgaacaggccgggttcgacgccgggggcgccgggtacgacttccggccgatgctctccggcatccgctccgtcgtcgcccccgcggacctggcgctgtgccacatggagaccgtctacggcgcggacggcgactacagcggctacccgctcttcaagtcgccgcccgaggtcgccgccggactcgccgccaccggctacgacggctgctccaccgcctcc…	MIVRSRQLALVLTAVLAAGAACQARDHTPPAEGRPAPSATAHRGFTLVASGDVLPHTSVIEQAGFDAGGAGYDFRPMLSGIRSVVAPADLALCHMETVYGADGDYSGYPLFKSPPEVAAGLAATGYDGCSTASNHTLDDGEDGIRRTLDALDRAGLRHAGSARSAEEAAAPTLLKAGGARVAHLAYTFDTNGIPLPPDRPWAVNLIDERRIVADARAARGAGADVVVVSLHWGTEWQDQPDDLQLSLARSLTASRSGDRPDVDLILGTHAHVPQAYEKVNGTWVVYGMGDQIAGEMTNHEGVSDPRGNQSTVGRFTFSPPSRPGGRWEVTRAEFVPQLYDVDAGRVVDLNEALAQGAELHAVRDRIRDVVFSRGAAKDGLVMAGGRG
CP151652	fig|1887.15.peg.438	peg	CP151652_512853_513398	512853	513398	+	RNA polymerase sigma-70 factor, ECF subfamily	locus|AAEO51_02260,protein_id|PRJNA1099411:AAEO51_02260	FIG00952839	ff	atgacggccggaatgacactcacgaacgggaccaccgccgagcacgagctcgccgctctccagcgggagcacggccggcccctcttcgcgcttctgctccggctctgcgacggggaccggcagcgcgcggaggacctggtccaggagacgctggtgcgcgcctggcagcaccccgaggccctgcgcgccgagaacttcgactccgtacgcccctggctgctgaccgtggcgcggcggctcgccatcgacgcgcgccgggcccggcaggcgcggcccgccgaggtcggcgacgccgtgctggagaacgcccgggtgatctccgaccacgcggaacgggccgccgcgacgctcgacgtccgggaagctgtgaagactctcactcccgagcaccgtgaggtc…	MTAGMTLTNGTTAEHELAALQREHGRPLFALLLRLCDGDRQRAEDLVQETLVRAWQHPEALRAENFDSVRPWLLTVARRLAIDARRARQARPAEVGDAVLENARVISDHAERAAATLDVREAVKTLTPEHREVLVLVYFQGASVAEAAAALGIPPGTVKSRAYYALRALRRVLPGYASDMR
CP151652	fig|1887.15.peg.439	peg	CP151652_513532_514044	513532	514044	+	FIG01121455: hypothetical protein	locus|AAEO51_02265,protein_id|PRJNA1099411:AAEO51_02265	FIG01121453	ff	atgctgcacagaggtcgagagagcacggacggcgacggcgaaccggccgtccccatggcctggttctacgccgagtacatcgcggacgaactgctgcgcaccggcgacctcatgccgccgacgtccgtggagttccgggccggccgggacgcgctggcgctgacggtgttcctgtccgacaccgacggcgaactgtccggcatccgggtcatcacccagctggagacgtggctgtcgctgaccgcctacgaccagccgtggcaggagtgggtgcagcagcggctggacgacctggccgcggacgccgtcgtgtccggccggggcgcgcccggcccggacctggagctggcggtggaggcgtggcgctggctgcgggagacggagctgctggcccctgat…	MLHRGRESTDGDGEPAVPMAWFYAEYIADELLRTGDLMPPTSVEFRAGRDALALTVFLSDTDGELSGIRVITQLETWLSLTAYDQPWQEWVQQRLDDLAADAVVSGRGAPGPDLELAVEAWRWLRETELLAPDLNAVPGGGAAGEDEGPKVWTPAWQLGLPLGHLAIHLF
CP151652	fig|1887.15.peg.440	peg	CP151652_514218_514874	514218	514874	+	putative membrane protein	locus|AAEO51_02270,protein_id|PRJNA1099411:AAEO51_02270			atgaggtccctggagaggcatcgcgacgtcggcgcctacgcgctcggcgtgctggacgaggcggaggcgttccgcttcgaggaccacctcatggagtgccccagctgcgccgtccaggtgaccgagttcggccccgcgacacgccagttgatgctctaccgcagcgcgaccccgcgcacggtccgcccggtcgcgcagccctcgccgcggatgctggaccggctgctcacccaggtgtccgcccggcggcgcgtcgggcggcgccgtgtgctgctggcgctggccgcgtccgtggtgctggcggtgtccgccccggcggtcacggtggtggcgcggggcgacgacgggccgcgcccgctgaccgtggcggcgaccgacgagcgttccggggtgtgggcc…	MRSLERHRDVGAYALGVLDEAEAFRFEDHLMECPSCAVQVTEFGPATRQLMLYRSATPRTVRPVAQPSPRMLDRLLTQVSARRRVGRRRVLLALAASVVLAVSAPAVTVVARGDDGPRPLTVAATDERSGVWAEVRVEDRDWGSSVELRVKDAAGPRDCVLVGIGRDGSENVMTSWAVPRHDARPNTVPGGSAMRSDDIERYEVRSAEGETLVVLRPE
CP151652	fig|1887.15.peg.441	peg	CP151652_515760_514897	515760	514897	-	Formamidopyrimidine-DNA glycosylase (EC 3.2.2.23)	locus|AAEO51_02275,protein_id|PRJNA1099411:AAEO51_02275	FIG00035634	idu(3);DNA_Repair_Base_Excision	atgccggaactccccgaggtcgaggcgctcaaggacttcctcaccgagcacctgaccggccacgagatcgtccgggcgctgcccgtggcgatcagcgtcctgaagacctacgacccgccgctcaccgccgtcgagggccgcgaagtcaccgccgtgcgccggtacggcaagttcctcgcgctggccacggacggcggcccgtacctcgtcacccatctggcgcgcgcgggctggctgcactggaaggatccgctgcccagcggcgcaccccgccccggcaaggggccgctggcgctgcgcgtcgccctggagaccggcgccgggttcgacctgacggaggccggcacccagaagcggctcgcggtgtacgtggtggcggacccggccgaggtgccgggg…	MPELPEVEALKDFLTEHLTGHEIVRALPVAISVLKTYDPPLTAVEGREVTAVRRYGKFLALATDGGPYLVTHLARAGWLHWKDPLPSGAPRPGKGPLALRVALETGAGFDLTEAGTQKRLAVYVVADPAEVPGIARLGPDPLAGDFDEGRLAELLSGERRRLKGALRDQSLIAGVGNAYSDEILHAARMSPFKLASSLTPEETARLYQALRTTLTEAVERSRGLAAGRLKAEKKTGLRVHGRTGEPCPVCGDTVREVSFSDSSLQYCPTCQTGGKPLADRRLSRLLK
CP151652	fig|1887.15.peg.442	peg	CP151652_517927_515792	517927	515792	-	probable regulatory protein	locus|AAEO51_02280,protein_id|PRJNA1099411:AAEO51_02280	FIG01121764	ff	atggctgatcggggagcgagccccgtgtcactcccggacgactggccggaacacccggatccgatcctggcgctcaaccgcatgggcagtttcgactgggacctggacgccggggtgatgcagatggacgcccaggcgcacgagatcttcgacgtgcgccccgacgagtacgacgaccggcccgagaccctggccatccgcgtcccgcccgcggaggcgcggcggctggactccgtcgtggcccgcgcgctcaacaccggccaggagaactacggcgcctacttccgcatccgctgccgcgacggctccctgcgctggacccacacccagggctacatccggcgggaccaggccggccggccccaccgcatcatcggcatcgtccgcgacgccacccag…	MADRGASPVSLPDDWPEHPDPILALNRMGSFDWDLDAGVMQMDAQAHEIFDVRPDEYDDRPETLAIRVPPAEARRLDSVVARALNTGQENYGAYFRIRCRDGSLRWTHTQGYIRRDQAGRPHRIIGIVRDATQELQDSSDRRDQALQESLRRQQTNVVQLTTAALAHARTVQDVIDVLKDTHGLTHLGATSLVMGLVEAGRIRLIAEGPAGSLVPGTELTGIDERYPMSEAVRTLSPRFIESPEEFAERYPELWRGITGLKITSAAYLPLIVQARPIGAMGLLYSDRRGFTAEERNILVALGSSISQSLQRAMFYEQEMDLAQGLQQAMLPRTIPSVPGADLAVRYRAASFGGAFGRDIGGDWYDLIPLPGSTAGGSRVGAVIGDVQGHDTHAAAVMGQ…
CP151652	fig|1887.15.peg.443	peg	CP151652_518101_519522	518101	519522	+	Integral membrane protein	locus|AAEO51_02285,protein_id|PRJNA1099411:AAEO51_02285	FIG01956050	ff	gtggagtggttcggcgcgaccgagtactggacgggccggctggtcttccagaaagggctggccgtgctctacctggccgcgttcctggccgcggcgctgcagttccgcgcgctgatcggggagcggggcatgctgccggtgccgcgcttcgtggcgcgggtgcccctgcgccgctcccccagcctgttccacctgcactactcggaccgcttcttcgccgggtgcgcgtgggccggatgcgcggtgtcggcggccctgctggcgggggcggacgcgctggtcccgctgtgggcggcgatgctgctgtggctggtgccgtgggcgctgtacctgtcgatcgtgaacgtcgggcagacctggtacgcgttcggctgggagtcgctgctgctggaggtgggg…	MEWFGATEYWTGRLVFQKGLAVLYLAAFLAAALQFRALIGERGMLPVPRFVARVPLRRSPSLFHLHYSDRFFAGCAWAGCAVSAALLAGADALVPLWAAMLLWLVPWALYLSIVNVGQTWYAFGWESLLLEVGFLGVFLGNDEVAPPVVVLFLLRWVLFRVEFGAGLIKMRGDECWRRLTCLEYHHETQPMPGPLSWFFHHLPRPLHRVEAAANHVTQLVVPFLLFAPQPVASAAAALMIVTQLWLVLSGNFAWLNWITVVLALPVVAWPSDPPPVDDAPLWYVVVVLAVSALLLALSHAPVRNMLSRRQAMNRSFDPLHLVNTYGAFGTVGRVRHEVVLEGTADEVPREDSGWREYEFKGKPGDPRRWPRQFAPYHLRLDWLMWFAALSPAYASPWFG…
CP151652	fig|1887.15.peg.444	peg	CP151652_520706_519519	520706	519519	-	Fosmidomycin resistance protein	locus|AAEO51_02290,protein_id|PRJNA1099411:AAEO51_02290	FIG00801557	ff	gtgcgaaaaaacctcccgatcaccctgctgtccgtcggacacgcctgcgtcgacgtctaccagggggccgtcgccgccctcgtgcccttcttcgtcgccgagcgcgcctacagctacgcggccgtctcgggcgtcgtcctcgcggcctcggtgctgtcctcgctggcccagccgctcttcggcgtgctgaccgaccgccgggccgtcccctggctgctcccggtcagcacgctgctcgcgggcctgggcatcgcgctgagcggggtgagcgactcctacgccgtcacgctcgcggccgtcgcgctgtccggcgtgggagtcgcggcgtaccacccggaggccgcgcggctggccagggccgtcgccggcggcagtcacaccgcgatgggctggttctcg…	MRKNLPITLLSVGHACVDVYQGAVAALVPFFVAERAYSYAAVSGVVLAASVLSSLAQPLFGVLTDRRAVPWLLPVSTLLAGLGIALSGVSDSYAVTLAAVALSGVGVAAYHPEAARLARAVAGGSHTAMGWFSLGGNLGFALAPLTVAAVIAVGGLRLTPLLLLPAVAGAALCLPVLRAQRPRPSGTAGPSAAATDDTASFVRLSLAVVCRSVAFVGLGAFVSLYAAERMDGSRAAGTAALFLLYLGGAAGSVLGGALAGRWGRIRVSRWSYLLTAASITGLLLVPGPALYPFVALTSAGLYVPFSLQVTLGQDYLPSRVGTASGITLGLTVSVGGLISPLIGALADQTSLRTALTPLILMPVLAWLLFRTLPEPALPSPSGATESDGPAPSHPS
CP151652	fig|1887.15.peg.445	peg	CP151652_520761_521501	520761	521501	+	Transcriptional regulator, AraC family	locus|AAEO51_02295,protein_id|PRJNA1099411:AAEO51_02295			atgacggaagtccgccacacccccgtggctcccacccgcgcccaacgcctgcgccccggcggggagatcgacgcgcaccggcacgacgaccaccagatcgtctacgccggccggggggtggtgtccgtgaccaccgacgccggttcctgggtcgccccggcgacgcgtgccctctgggtcccggccggcaccgtccacgcccaccaggcgcacggcgacctcgaactgcacctggtggggctgcccgcgcgggagaatccgctgcggctggacggccccgccgtgctcgcggtgagcccgctgctgcgcgagctgatcctcgctcacacccgcagcgaggaccgcggcagtccggaggcgaggaggctgcgcggagtgctcctcgaccagctgcgcgtc…	MTEVRHTPVAPTRAQRLRPGGEIDAHRHDDHQIVYAGRGVVSVTTDAGSWVAPATRALWVPAGTVHAHQAHGDLELHLVGLPARENPLRLDGPAVLAVSPLLRELILAHTRSEDRGSPEARRLRGVLLDQLRVSVQQPLHLPTPDDPLLRRVCDLLRADPSDDRTLAELGREVGASDRTLSRLFRGDLGMTFPQWRTQLRLHRALVLLAERTPVTQVAHRCGWSSTSAFIDVFRRAFGHTPGTHAR
CP151652	fig|1887.15.peg.446	peg	CP151652_522435_521509	522435	521509	-	L-fuco-beta-pyranose dehydrogenase (EC 1.1.1.122)	locus|AAEO51_02300,protein_id|PRJNA1099411:AAEO51_02300	FIG00139408	idu(21);L-fucose_utilization_temp	gtggagatcaccccgctcgccctcggcacctcgggcatcgccaacctgtacaccccggtcaccgaggagcaggcgtacgaggcggtgcggacagcgctgcggcggggcatccgccacttcgacaccgccccgcactacggtctcggtctcgccgaacgccggctgggcgccgtcctgcgggagctgccccgtgacacgtacacggtctccaccaaggtgggccgccgcctcgaaccgtccgacgcgggcggcgacgacctcgcccacggctttgccgtgcccgccacccaccgccgcgtctgggacttcagcgccgacggcgtgcgccgctgcctggaggcgagtctggaacgcctcggcctggaccgtgtggacgccgtctacctccacgaccccgac…	MEITPLALGTSGIANLYTPVTEEQAYEAVRTALRRGIRHFDTAPHYGLGLAERRLGAVLRELPRDTYTVSTKVGRRLEPSDAGGDDLAHGFAVPATHRRVWDFSADGVRRCLEASLERLGLDRVDAVYLHDPDDHEEQAFREGYPALERLRSEGVVGAIGAGMNQTAMLTRFVRDTDVDVVLCAGRHTLLDHSAAAGLLPAALDRGVSVVVGGAFNSGLLADPRPGATYDYAAAPAALLERALRIKEAAERHGTSLRAAALAYCAAHPAVAGVLVGARSAAEVDDCADRFAEPVPDALWEELRATGLL
CP151652	fig|1887.15.peg.447	peg	CP151652_525537_522523	525537	522523	-	Alpha-mannosidase (EC 3.2.1.24)	locus|AAEO51_02305,protein_id|PRJNA1099411:AAEO51_02305	FIG00009194	isu;Mannose_Metabolism isu;Fructooligosaccharides(FOS)_and_Raffinose_Utilization	atgcatgacgaccgcaccctggtcgaagcccgtctgaggcgggtcctcgacgagcgcatccgacccgccgtgtacccggagtccgtgcccttggaggtggcggtgtggcacgcgccgggggaaccggtcccggtcgccgagggactggccgccgacgtcgagccgatcaccgtcggctcccgctggggcgcgccctggggcaccagctggttccgggtgaccggcaccgtccccgaggcgtgggccggccgcaccgtcgaggcgatcctcgacctcggcttcgacgagaacatgcccggcttccagtgcgaagggctggtctaccgtccggacggcacccccgtgaagggcctcaacccgcgcaaccagtgggtgcggatcggcgctcccgtccagggc…	MHDDRTLVEARLRRVLDERIRPAVYPESVPLEVAVWHAPGEPVPVAEGLAADVEPITVGSRWGAPWGTSWFRVTGTVPEAWAGRTVEAILDLGFDENMPGFQCEGLVYRPDGTPVKGLNPRNQWVRIGAPVQGGEEVRLHVEAASNPVVMDYRPFTPTPLGDLETAGRDPQYTLARMDLAVLDETVWHLVTDLEVLGELMAELPVDSPRRWEILRAVERALDAVDLQDVGGTAERARSRLTDVLAVPAVPSAHRISAVGHAHIDSAWLWPLRETVRKVARTAANMTALLDDEPDFVFAMSQAQQWAWVKEHRPEVWARVKKAVAEGRFVPAGGMWVESDTNMPGSEAMARQFVHGKRFFLDEFGVENDEAWLPDTFGFAAGLPQIIKAAGSRYLLTQKI…
CP151652	fig|1887.15.peg.448	peg	CP151652_525898_526293	525898	526293	+	Lactoylglutathione lyase and related lyases	locus|AAEO51_02310,protein_id|PRJNA1099411:AAEO51_02310	FIG01248773	ff	atgtccgcagcgccgcacatagagttgaaccacaccgtcgtctacgcccgtgaccgcagacgctccgccgagttcctcgccggaatcctgggtctggaggtgggggcgccgttcggtccgttcctgccggtcgacctgggcaacggcgtgaccctggactactacgagctgcgcgacgagcccgtgcagtcccagcactacgcgttcctggtgcccgaggagcggttcgacgcgatgatcgcgcgcctggaggaggccggggtgacgtactacgccgaccctcggcacaccgaaccgggccgcgtgaacacgctgttcggcggcaggggcgcctacttcgaggacccggacggccacaacatggagatcatgacccggccgtacgtccgcacctga	MSAAPHIELNHTVVYARDRRRSAEFLAGILGLEVGAPFGPFLPVDLGNGVTLDYYELRDEPVQSQHYAFLVPEERFDAMIARLEEAGVTYYADPRHTEPGRVNTLFGGRGAYFEDPDGHNMEIMTRPYVRT
CP151652	fig|1887.15.peg.449	peg	CP151652_526785_526306	526785	526306	-	FIG01201438: hypothetical protein	locus|AAEO51_02315,protein_id|PRJNA1099411:AAEO51_02315	FIG01201435	ff	atgctgatcagggaagcgcgccccgacgactggccgcgcatctggccgttctggcaccgcatcgtcgcggcgggcgagacctacacctgggacccgggcacctccgaggaggatgcccgggccctgtggatgagccccgcgaagcgggtgtacgtcgtcgaggacgacgggaccgtcgtcgcctccgcctatctcacccccaactacggcggccccgccgcggacatcgccaacgcgggcttcatggtcgaccccgaccgggcgggccgggggaccggacggctgctggccgagcacgtgctggccgcggcgcgcgacgccgggtaccggggcatggtgttcaacgccgttgtcgagaccaaccccgccgtgaagctgtggagttcgctgggcttcacc…	MLIREARPDDWPRIWPFWHRIVAAGETYTWDPGTSEEDARALWMSPAKRVYVVEDDGTVVASAYLTPNYGGPAADIANAGFMVDPDRAGRGTGRLLAEHVLAAARDAGYRGMVFNAVVETNPAVKLWSSLGFTVLGTVPDAFDHPRHGRVGLHIMYRPL
CP151652	fig|1887.15.peg.450	peg	CP151652_527002_526829	527002	526829	-	hypothetical protein SCM11.10c	locus|AAEO51_02320,protein_id|PRJNA1099411:AAEO51_02320	FIG01126509	ff	gtgacaccggagcagacgaaactcgaacagcgccccgacgaacgcacggagcgttccggccggcggccgggggagctgggattcctcgacgtgtgggcccgctcggcccccatccgcctcgccgggtacgaggaggacctcgcggagccgcacatcctccccagcgtcgactga	MTPEQTKLEQRPDERTERSGRRPGELGFLDVWARSAPIRLAGYEEDLAEPHILPSVD
CP151652	fig|1887.15.peg.451	peg	CP151652_528913_527420	528913	527420	-	L-fuco-beta-pyranose dehydrogenase (EC 1.1.1.122)	locus|AAEO51_02325,protein_id|PRJNA1099411:AAEO51_02325	FIG00139408	idu(21);L-fucose_utilization_temp	atgacggtgacacaggacggacccgggaccacggacgaggtggcgcacgggcccggcatcgacccggagcgactggccgtctgcctgagcgtgctcgaggagctcgacaagctggacgtggaccacccggacgcgatcgcggtccgccgggccacctcgcacatctaccgcacggtcaagcagcgccgccgccaggagcgccgagccgccaagaccgcgcacgacaaggcggtcaccgaggccaccgccaccggctccgcccagcgcatcgacgacgagaccgagggcatcctgccctcctcccgcgtcgagcaggggcggatcgcggggatactccagcgcccccgctcctgctacgtgtgcaagacccggtacaccgaggtcgactacttctaccac…	MTVTQDGPGTTDEVAHGPGIDPERLAVCLSVLEELDKLDVDHPDAIAVRRATSHIYRTVKQRRRQERRAAKTAHDKAVTEATATGSAQRIDDETEGILPSSRVEQGRIAGILQRPRSCYVCKTRYTEVDYFYHQLCPKCADENRSRREARADLSGKRALLTGGRAKIGMYIALRLLRDGAHTTITTRFPKDAIRRFKAMDDSADWIHRLEVVGIDLRDPGQVVALADQVTEQGPLDILINNATQTVRRLPSAYAALVEGESAPLPAGELPAHHVIGAFNSGAVDGLTALPAGTSNLDAQAVADLALVAGNASVERHRDGTAIDAGGLLPDVVDSNTWVQTIEQISPVELLETQLCNYTAPFILISKVRPAMAEAARRASSNRAYVVNVSAMEGVFARGY…
CP151652	fig|1887.15.peg.452	peg	CP151652_530444_529017	530444	529017	-	FIG01121347: hypothetical protein	locus|AAEO51_02330,protein_id|PRJNA1099411:AAEO51_02330	FIG01121346	ff	atgaccgcagacccgctcgctcccctcgacctggccttctggaacctcgagtccgccggtcaccccatgcacctcgcggcgctcggcgtcttcacggccggctcgccctccgcggccgcccacgccgcggacctgctcgccgcgcggtcggccgccgtgcccgggctgcgcatgcgcatccgcgacacctggcagccactcggactgcggcgcccgctctcggcgctgcgccgcccctggcccgcccccggcgaaccgctcacggccgcgctgggccgcccgctcacctccgtcgtacgccgctcgctcgccttcggcggcgccgcccgcgagcccgaccccggcttcgacccgctgaaccacgtccggctgcacccgcccgtcgccgacttccacacc…	MTADPLAPLDLAFWNLESAGHPMHLAALGVFTAGSPSAAAHAADLLAARSAAVPGLRMRIRDTWQPLGLRRPLSALRRPWPAPGEPLTAALGRPLTSVVRRSLAFGGAAREPDPGFDPLNHVRLHPPVADFHTAAGDLMGRPLERVRPPWEAHVLPEEGGARFAVLFKFHHALADGLRALTLAAALMDPMDLPTPRPRPAEPPRGVVPDVREVPGMVRDALAEAGRALDIGAAVARSTLDMRSSPALTCAPSGTRRTAGVVVDLDDVHLIRKSAGGTVNDVLIAVVAGALRRWLDERGDGSDGVAPRALVPVSRRRPRTAHPQGNRLSGYLMRLPVDEKDPVTRLTRVRTAMDRNKEAGPHRGAGAVALLAEHVPPLGHRLGGPLLGQAARLWFDVLVT…
CP151652	fig|1887.15.peg.453	peg	CP151652_533314_530696	533314	530696	-	Beta-galactosidase (EC 3.2.1.23)	locus|AAEO51_02335,protein_id|PRJNA1099411:AAEO51_02335	FIG00001548	idu(10);Lactose_utilization idu(10);Galactosylceramide_and_Sulfatide_metabolism idu(10);Lactose_and_Galactose_Uptake_and_Utilization	gtgcgcatcagacgactcaggaaccgcttcgccctcctcctggccaccgcgctgggcgtcaccggcctcaccgcgaccgggcccgcatcggccgccgcggaggacgaccccgtggagatccacgggctgaagggcgagtactggacccactccgcccccggcgccttcgacttccacgaactcaaggccgtcgccttcgacccgcacctcgacttcgacaacctggagccgcgcctgagcctcaccaccggccgggcggacgacgtcagcgtccgctggaccggcaagatcgtgccggagaccaccggctcccacaccttctcggtcagctcggacaacggcttccgcctgtgggtcgacggcgccctcgtcatcgaccactggaccgacgactgggac…	MRIRRLRNRFALLLATALGVTGLTATGPASAAAEDDPVEIHGLKGEYWTHSAPGAFDFHELKAVAFDPHLDFDNLEPRLSLTTGRADDVSVRWTGKIVPETTGSHTFSVSSDNGFRLWVDGALVIDHWTDDWDNEQTSEPVQLTAGRAHDIKVEYFEHYGGSNFHLRWTPPGGAKEAVPRSAFRLPDGFDYDGALGATVLASGRTLKLDFPEPLATPPADFTGHLNAVIGGAPWPLTSAAPDPADPRALLVTLAEPVVGNKTGTARGSADVRYDGQGGLKAADGDPVDAFLTSGPNRSTHELRTPWADEVGPGNAHPEYPRPQLTRPAWQNLNGRWQFAAAEEGERPPVGRTLEERILVPYPVESQLSGIQRHEDRMWYRRTFTVPRDWHIGSGKRLRL…
CP151652	fig|1887.15.peg.454	peg	CP151652_534724_533504	534724	533504	-	Glucose-1-phosphate adenylyltransferase (EC 2.7.7.27)	gene_name|glgC,locus|AAEO51_02340,protein_id|PRJNA1099411:AAEO51_02340	FIG00000717	isu;Glycogen_metabolism	atgcgtcgtggaggtccttcggtgctgggaatcgtgctcgcgggcggcgagggcaagcgcctgatgcccctcacggcggaccgcgccaaaccggcggtcaccttcggcggcacgtacagactcgtcgacttcgtgctgtccaacctggtgaacggcgacatcctgcggatctgcgtgctcacgcagtacaagtcgcactcgctggaccggcacatcaccaccacctggcggatgtccagcctgctcggcaactacgtcaccccggtccccgcgcagcagcgcctcggcccgcgctggtacctgggcagcgccgacgccatcctccagtcgctgaacctgatctacgacgagcgcccggagtacgtggcggtgttcggagccgaccatgtgtaccgcatg…	MRRGGPSVLGIVLAGGEGKRLMPLTADRAKPAVTFGGTYRLVDFVLSNLVNGDILRICVLTQYKSHSLDRHITTTWRMSSLLGNYVTPVPAQQRLGPRWYLGSADAILQSLNLIYDERPEYVAVFGADHVYRMDPRQMLGQHIESGAGVTVAGIRVPRAESPSFGVITPGSDGLTVERFLEKPADPPGLADDPDCVFASMGNYIFTTKALVEALQRDAEDENSVHDMGGSILPQLTERGEAHLYDFSTNHVPGETSRDQGYWRDVGTLDAYYDAHMDLIAERPAFNLYNRQWPVYTHSGQLSPARFNAGGIASESIVSAGCLIRGQVTRSVLSPGVVVDPGAVVQGSVLHDNVHIGRGAVVRGAVLDKNVEVPPGATIGVNPERDAELYTVSKGGVIAL…
CP151652	fig|1887.15.peg.455	peg	CP151652_535926_534775	535926	534775	-	Predicted glycogen synthase, ADP-glucose transglucosylase (EC 2.4.1.21), Actinobacterial type	gene_name|glgA,locus|AAEO51_02345,protein_id|PRJNA1099411:AAEO51_02345	FIG00139522	icw(1);Glycogen_metabolism	gtgcgagtgggactgctgacccgggagtaccccccggacgtgtacggcggcgcgggggtccatgtggagttcctggcccgggagctgcggtccctggtggacctggaggtgcactgctggggcgagggccgcgccgacggcgtgctgcgccaccgctcctggtccgcgctcgacggcgccaacgacgccctgcgcaccttctccgtggacctcgccatggccgccgccctccagggccgcgaactggtccactcccacacctggtacgccaacctcggcgggcacctcgccaagctgctgtacgggatcccgcacgtggtgaccgcccactccctggagcccttgcgcccctggaaggccgagcagctcggcggcggctacgccctgtcgagctgggcg…	MRVGLLTREYPPDVYGGAGVHVEFLARELRSLVDLEVHCWGEGRADGVLRHRSWSALDGANDALRTFSVDLAMAAALQGRELVHSHTWYANLGGHLAKLLYGIPHVVTAHSLEPLRPWKAEQLGGGYALSSWAERTAYEAADAVIAVSGAMRDDILDCYPALDPARVHVVHNGIDTSLYRPDPGTDALDRIGLDRSRPYVLFVGRITRQKGVPHLLRAVRGVDPAAQVVLCAGAPDTPEIDREFRELYEELSRVREGVHWIPQMLPRPEVIQLLTHATVFACPSVYEPLGIVNLEAMACGTAVVASRVGGIPEVVDHGRTGLLVDVDDDFEAGLTRALDSVLGDPDTARTMGEAGRERAVTEFGWDAVARRTAGLYEEILRQD
CP151652	fig|1887.15.peg.456	peg	CP151652_536748_535963	536748	535963	-	FIG01130449: hypothetical protein	locus|AAEO51_02350,protein_id|PRJNA1099411:AAEO51_02350	FIG01130448	ff	ttggtactcctgtacgtcgtggacctcgacccgcgcctcaacgccctccgtgacctcggtggcttcttcgccctgcgcgcgggggaggacgccgaccgtcacctacccacgctcgcccaggcatacggcccccgccgccaggatgttcagcatgtgcccccgagcgcctccccccggacagacctccggaccgacgaccccctgaccgtccgcgtgcgccgggtggccgccgccctgcgcacccgggagccccgcgtcgccgcctccgtggcgcatcagggtctggccgcgcgcctgtggtccgtggccctcggctgcgccgcgctgtacggggccgtccccgacctgtccccgggcgcgctccgctgggacccggaggggagcgcccccgacgacctg…	MVLLYVVDLDPRLNALRDLGGFFALRAGEDADRHLPTLAQAYGPRRQDVQHVPPSASPRTDLRTDDPLTVRVRRVAAALRTREPRVAASVAHQGLAARLWSVALGCAALYGAVPDLSPGALRWDPEGSAPDDLWLAEVRPLPGDAASLAGIVLHGHLEPLSAALRARHRVAPALLRGNAASALVAAAREITRHARPDAAARAVRLSRDLLAHPALAGAGTLTATVFRRRSCCLYYRVPGGGVCGDCCFVRPPRSSPRAPSA
CP151652	fig|1887.15.peg.457	peg	CP151652_536959_538068	536959	538068	+	FIG01127383: hypothetical protein	locus|AAEO51_02355,protein_id|PRJNA1099411:AAEO51_02355	FIG01127379	ff	atgagcgccctcgcgttgtccgtgctcctctcgttcgtgtccgccgtggcgtacgccgggggcgcgatcgtgcaggagcaggtggcgctgtcctcgtcgggcgcgcggcagtacgccccgctgcgccggccggcctggtgggcggcggtcgcgctgaacggtctgggcgcgctcctgcacgtggtggcgctggcctacggcccgctgagcctggtccagccgctgggcgccctgacgatcgtgttcgcgctgccgatggccgcgctgttcgtcggccgcaaggcgggggcgaccgcctggcggggcgccttgatggcgacggtgggtctcgcgggtctgctggcgctggtcggcacctcgggcgcgcagtcgctggacggcccgcagcgggtcgcggcg…	MSALALSVLLSFVSAVAYAGGAIVQEQVALSSSGARQYAPLRRPAWWAAVALNGLGALLHVVALAYGPLSLVQPLGALTIVFALPMAALFVGRKAGATAWRGALMATVGLAGLLALVGTSGAQSLDGPQRVAAAVGTAAAVVSLMVAARAVHRHPAVRSILLATASGVAFGMSSVFTKTVAVDWTGGVSAGDLPSLAVIGVLATAGMLLSQASYRGAGLAAPLATLTVVNPVVAAAVGITMFGETFRYGTTGTALALSCGVVAAGGLILLTTERLAREGAAKAVRVDAAVSVPAPVAAGRKAEDAAAELLLAELTVPEDVTLPAAVPAAAAGPDAVDPVAVPVMPYAPFYGGPYVPLPAADRHLARIRS
CP151652	fig|1887.15.peg.458	peg	CP151652_539326_538058	539326	538058	-	putative secreted protein	locus|AAEO51_02360,protein_id|PRJNA1099411:AAEO51_02360	FIG00905474	ff	atggccgtgcgcggccggcaccgccggtatcagccgaacagaatcaaccgggcctcactcaccgtcaccgccggcggggcgggcatggccctcccgctcatgggcgccggaccggcgcaggccgccgacgtggcgacctgggagaaggtcgccgcctgcgagtccaccggaaactgggacatcaacaccggtaacggctactacggcggactgcagttcagccagtccacctgggaggcgttcggcgggacccggtacgcgccccgagcggatctggccacccaggaccagcagatcgcggtcgccgagaaggtcctcgacggacagggccccggcgcctggccgacctgttcggtacgcgcaggactgacccgcgacggcgccggcccggacatccgt…	MAVRGRHRRYQPNRINRASLTVTAGGAGMALPLMGAGPAQAADVATWEKVAACESTGNWDINTGNGYYGGLQFSQSTWEAFGGTRYAPRADLATQDQQIAVAEKVLDGQGPGAWPTCSVRAGLTRDGAGPDIRPAGDRTQRDERRTTVEDVRPHTTPQARAGRAEMYTVVRGDTLSGIAEQERVRGGWQGLYEANRSTIGADPDLILPGQRLKLTAGTAGTAKSPAKPSAPSPEPSGKKAAAPKSENKKTEKKAERKTERKTEKKAEKRTQERADRSSSSSSASSSTGAQRVAPVSAALGTPYHKAGSSWSKGYHTGVDFPVPTGTPVKSVGAGTVVAAGWEGSFGYQVVVRHTDGRYSQYAHLSAISVRNGQSVGAGQRIGRSGSTGNSSGPHLHFEV…
CP151652	fig|1887.15.peg.459	peg	CP151652_539757_541196	539757	541196	+	6-phosphogluconate dehydrogenase, decarboxylating (EC 1.1.1.44)	gene_name|gndA,locus|AAEO51_02365,protein_id|PRJNA1099411:AAEO51_02365	FIG00000405	idu(2);D-gluconate_and_ketogluconates_metabolism idu(2);Pentose_phosphate_pathway	atgagcagttcagcgcagatcggcgtcaccgggctcgcggtcatgggccgcaacctcgcccgcaatttcgcccgcaacggctacacggtcgcggtgcacaaccggaccgcggcccgcacgcacgcgctggtggaggagttcgggcacgaggggagcttcgtggcggccgagacggccaaggagttcgtggcggcgctggaacggccgcggcggctggtcgtgatggtgaaggccggggagccgacggacgcggtcatcgaggagttcgccccgctgctggagcccggcgacatgatcatcgacggtggcaacgcgcacttcgcggacacccgccgccgggagcgggcgctgcgtgagcagggcatccacttcgtcggcatgggcgtgtccggcggcgag…	MSSSAQIGVTGLAVMGRNLARNFARNGYTVAVHNRTAARTHALVEEFGHEGSFVAAETAKEFVAALERPRRLVVMVKAGEPTDAVIEEFAPLLEPGDMIIDGGNAHFADTRRRERALREQGIHFVGMGVSGGEEGALLGPSIMPGGPQESYDSLGPMLEKISAKAKDGSPCVTHVGPDGAGHFVKMVHNGIEYADMQLIGEAYQLLRDVAGYSPAQIADIFRTWNTGRLDSYLIEITAEVLSHVDAATGKPFVDVVVDQAEQKGTGRWTVQIALDLGVPVSGIAEAVFARSLSGHAALREASQGLAGPKPTPMSEAEASAFADRVEQALYASKIVSYTQGFHEIAAGSQEYGWDIDLGAVSAIWRGGCIIRAAFLDRIRAAYDTRGDLPSLLSDETFAR…
CP151652	fig|1887.15.peg.460	peg	CP151652_542278_541934	542278	541934	-	FIG01124356: hypothetical protein	locus|AAEO51_02370,protein_id|PRJNA1099411:AAEO51_02370	FIG01124350	ff	atggacggtgtcgagatccgcgacgaccgggatgcgggacggctcgaggcggtcgcgggcggtgaggtcctcgggcggatcgagtacttcgtcctcgacgaccccgcgcacgcgctcgtccccatgcacaccgtcgtcgagccggcccacgagggcaagggcatcgccggctccctcgcccgcgagctctacgccctcgccgcccgcgagggcaccgtcgtcgcgccgctgtgtccgtacgtcgtccggtgggccgcgcggcatccggaggaggctccttctgctgatccggacgtgctgcgcgcggccaagcggtggctcgcggagcatcccgagcggttctga	MDGVEIRDDRDAGRLEAVAGGEVLGRIEYFVLDDPAHALVPMHTVVEPAHEGKGIAGSLARELYALAAREGTVVAPLCPYVVRWAARHPEEAPSADPDVLRAAKRWLAEHPERF
CP151652	fig|1887.15.peg.461	peg	CP151652_542743_542321	542743	542321	-	Aspartate 1-decarboxylase (EC 4.1.1.11)	gene_name|panD,locus|AAEO51_02375,protein_id|PRJNA1099411:AAEO51_02375	FIG00008304	isu;Coenzyme_A_Biosynthesis isu;Folate_biosynthesis_cluster isu;Coenzyme_A_Biosynthesis_cluster	gtgctgcgcaccatgttcaagtccaagatccatcgtgccaccgtcacccaggccgacctgcactacgtgggatccgtgacgatcgacgcggacctgctcgacgccgccgatctgctgcccggcgagctcgtgcacatcgtcgacatcaccaacggcgcccggctcgagacgtacgtcatcgagggggagcgcgggtccggtgtggtcggcatcaacggggccgccgcccacctcgtgcacccgggcgatctcgtgatcgtcatcagctacgcccaggtgaccgacgccgaggcgcgggcactcgaaccacgcgtcgtccatgtggacgccggcaaccgtatcgtcgccctcggcgccgatccgtccgagccggtccccgggtcggaccaggagcgcagc…	MLRTMFKSKIHRATVTQADLHYVGSVTIDADLLDAADLLPGELVHIVDITNGARLETYVIEGERGSGVVGINGAAAHLVHPGDLVIVISYAQVTDAEARALEPRVVHVDAGNRIVALGADPSEPVPGSDQERSPQAVATA
CP151652	fig|1887.15.peg.462	peg	CP151652_543293_543496	543293	543496	+	hypothetical protein	locus|AAEO51_02380,protein_id|PRJNA1099411:AAEO51_02380			ttgaagccgaccgaggaagtgctccaggacctgacccagccgtcgaaggtctccgcccaccccgacttggcgctcgtcgggaaggtggaagccgccatcgcggcggacgacaagaagcggaaggagaacgaggacgagccgctccgccggaagcccgacctcgtcccgatcccgcagacggagctgccccacagtccgaagtga	MKPTEEVLQDLTQPSKVSAHPDLALVGKVEAAIAADDKKRKENEDEPLRRKPDLVPIPQTELPHSPK
CP151652	fig|1887.15.peg.463	peg	CP151652_543632_544009	543632	544009	+	hypothetical protein	locus|AAEO51_02385,protein_id|PRJNA1099411:AAEO51_02385			atggacgaaggccaccgcatcgcggaccactacaagtcgctgcagtccggcgagctcggcatcggcttcgcgttcacactcaccgagcacatgctgcgcagccgcttccccgaccactcagtgacgatcgtccccgccgacacggcgttacgcgcgggctgggccctcaccagcagggacaagggcgagaaggtgaagtaccgctatcgtccccagtacttcgcggaggtctggcggccgggcgagccgtccctcgtcatcccctcgcctgcaagggcgagccggttgatggtgccgctcgacctcgttgcgtcgccgaacctgctgactgcaccgcagcctctctttgcaacggcggtggagcggacggacgcgtga	MDEGHRIADHYKSLQSGELGIGFAFTLTEHMLRSRFPDHSVTIVPADTALRAGWALTSRDKGEKVKYRYRPQYFAEVWRPGEPSLVIPSPARASRLMVPLDLVASPNLLTAPQPLFATAVERTDA
CP151652	fig|1887.15.peg.464	peg	CP151652_545034_544672	545034	544672	-	hypothetical protein	locus|AAEO51_02395,protein_id|PRJNA1099411:AAEO51_02395			atggactcgacgatcaccgccccccgcgccgaggtactgcgggaccgctatcgcatccgactgcccgagcgcttgcaggagctggccggccccgtcgagggcaacgtggacctgccgctccatatcgcctggtccgggcggacgagctacagcctggaccgtccgaagtcccgcatgacgctctaccggaccgtcctcgccgaaggactgcgcgaggacctggtggtcctcctgcattaccggctgctcgctgagcagtggcccgtgctgcggcgcctgatcagtccctgcattcgcgaggtctgggaggacgccttccccgagctgctcggcaccgctccggccggcacgaccgccgcgtga	MDSTITAPRAEVLRDRYRIRLPERLQELAGPVEGNVDLPLHIAWSGRTSYSLDRPKSRMTLYRTVLAEGLREDLVVLLHYRLLAEQWPVLRRLISPCIREVWEDAFPELLGTAPAGTTAA
CP151652	fig|1887.15.peg.465	peg	CP151652_545729_547021	545729	547021	+	putative DNA-binding protein	locus|AAEO51_02405,protein_id|PRJNA1099411:AAEO51_02405	FIG01326599	ff	gtgccacagccgtccaccgggttcggcgaggagttgaggaagcggcgtctggaagcagggctcagcctcaccgctctgtccggctccgtgcactacagcaaggcgcagttgagcaaggtggagcggggcctgaaggcccccagccgtgatctcgcccgcctgtgtgacgccgccctcggggccggcggggccctgctgtccctgctcgcaccagagaccaccgacccgcccgtcgatccggcgccgggctttgtccacgaggaggactggatcatgcagttgtcgccggacggcccgaacaccttccagccgttaagtcgacgggatgccataggcgccggtgccgcttcgctgatggcgtggcggtccgacggcgcgggcccggcctcgccagccgcg…	MPQPSTGFGEELRKRRLEAGLSLTALSGSVHYSKAQLSKVERGLKAPSRDLARLCDAALGAGGALLSLLAPETTDPPVDPAPGFVHEEDWIMQLSPDGPNTFQPLSRRDAIGAGAASLMAWRSDGAGPASPAAGADMVEASRSLFTHYRRLGQTVAPGLLLPVLIAQTHTLRELSAHCDSGTRRHLLALGSRYAEYVGWLVQETGDERAALWWTQRAVDLAAAGGDRALAGYALVRRALITLYRDDAEQTVALARRAQSRALPPRIRGLAAQREAQGHALVGDHRACLDALDRAHALLSLQDEGTDEPVIGTMHLPDPVGMVTGWCLVDLGQPREASEELDRQLALVGEDAVRTQVRYGVRRALAYASAGEIDHACDLAAPLLDGVEAVGSATVTTDLR…
CP151652	fig|1887.15.peg.466	peg	CP151652_547035_547793	547035	547793	+	hypothetical protein	locus|AAEO51_02410,protein_id|PRJNA1099411:AAEO51_02410			atgccccacgtgttcatcaactaccgcaccggcgacggcgagcggaccgcggccctcctagaccaggagctgtcacgtcgcttcggccaggaccgcgtcttccgcgcgtccaggtccatcaccccaggggcggcttaccccgaggttctcctgaccgcgttacgccacagctgcgtgctgctggccgtcatagggccggactgggcgaacttccgcagtcggttgcaggatcccgaagactgggtgcgcaaggagatcgaggccgcgttcgagtacgggctcgtcgtcgttcccgtgctggacggccgcaagaccgaccggctgaacaaaacggccatgccccccgagctggcgcggctcgccgatctgcagtccgtaccgttcgacagcacccacgac…	MPHVFINYRTGDGERTAALLDQELSRRFGQDRVFRASRSITPGAAYPEVLLTALRHSCVLLAVIGPDWANFRSRLQDPEDWVRKEIEAAFEYGLVVVPVLDGRKTDRLNKTAMPPELARLADLQSVPFDSTHDTEAGVRRIGDLVAELVPELRDLIEPGEPSPTSTSVHNSIGDVSGTSVQAGDFSGDVGGTIVKNSHGTVHTGSGSIYNNSRHVSGDRYISGTGTTYTEGDHHGDVHQRFGEPERPQDDRR
[truncated: 6,214 more rows]
